# Supplementary material for: Single-cell multi-omics data reveal heterogeneity in liver tissue microenvironment induced by hypertension
Source: Mol Ther Nucleic Acids. 2025 Aug 23;36(4):102696. doi: 10.1016/j.omtn.2025.102696 (PMC12450633; doi:10.1016/j.omtn.2025.102696)
Supplement: Table S2. Differential genes from the initial clustering of scRNA-seq [file mmc2.xlsx]

## Sheet: Supplementary Table 2
p_val	avg_log2FC	pct.1	pct.2	p_val_adj	cluster	gene
0	1.1879	0.79	0.75	0	0	LINC00907
0	0.850046	0.957	0.804	0	0	SOX5
0	0.734128	0.958	0.861	0	0	RORA
0	-0.553779	0.117	0.562	0	0	DSCAML1
0	-0.573459	0.109	0.566	0	0	PLA2G5
0	-0.693949	0.095	0.532	0	0	GRAPL
0	-0.833777	0.113	0.55	0	0	RIPOR3
0	-1.00726	0.213	0.668	0	0	NR2F2-AS1
0	-1.15616	0.147	0.63	0	0	LINC02388
0	-1.34194	0.151	0.624	0	0	ITGA9
1.61564e-299	-0.470878	0.103	0.529	3.23128e-296	0	MAPK10
8.21018e-289	-0.73577	0.1	0.508	1.64204e-285	0	AC007100.1
5.00806e-286	0.3082	0.187	0.609	1.00161e-282	0	TXLNGY
3.34717e-284	-1.17948	0.181	0.621	6.69434e-281	0	ZFPM2
2.26837e-282	-0.724493	0.133	0.561	4.53674e-279	0	SMAD6
4.5158e-278	-0.83036	0.135	0.561	9.03159e-275	0	ADGRB3
2.22138e-271	-0.334248	0.089	0.497	4.44275e-268	0	MAP2
1.01447e-254	-1.07515	0.179	0.603	2.02894e-251	0	ANK3
4.35313e-249	-0.366626	0.07	0.494	8.70626e-246	0	POLR2J3
2.45623e-240	-1.08134	0.1	0.547	4.91245e-237	0	AKT3
5.14136e-240	0.742125	0.869	0.769	1.02827e-236	0	SORBS2
1.50714e-237	-1.81926	0.342	0.745	3.01429e-234	0	RBMS3
6.04604e-237	-0.580752	0.089	0.491	1.20921e-233	0	TOX2
2.38975e-236	-0.368919	0.091	0.472	4.7795e-233	0	PDZRN4
3.48198e-228	-1.17305	0.173	0.587	6.96397e-225	0	ZEB2
1.77025e-227	-0.793514	0.098	0.463	3.5405e-224	0	BTNL9
5.71116e-226	0.742695	0.827	0.711	1.14223e-222	0	GHR
3.60144e-224	-0.552695	0.178	0.59	7.20287e-221	0	ARHGAP24
1.55206e-215	-0.352848	0.207	0.615	3.10413e-212	0	PBX1
2.00636e-214	0.780833	0.831	0.797	4.01272e-211	0	ADK
2.00343e-212	0.851715	0.789	0.738	4.00686e-209	0	TPRG1
4.89465e-212	0.269393	0.148	0.486	9.78931e-209	0	PURPL
4.59082e-209	-0.524253	0.103	0.497	9.18165e-206	0	EML1
3.64211e-207	-0.413693	0.041	0.476	7.28422e-204	0	AC105052.3
9.22023e-207	-0.781344	0.237	0.635	1.84405e-203	0	PLXDC2
2.34834e-201	-0.476959	0.071	0.409	4.69667e-198	0	CARMN
4.89691e-201	-1.03569	0.086	0.504	9.79383e-198	0	IGF1R
6.18648e-201	-0.310589	0.046	0.409	1.2373e-197	0	NCAM1
4.91651e-200	0.656514	0.801	0.656	9.83302e-197	0	CYP3A5
6.51613e-197	-0.399232	0.068	0.419	1.30323e-193	0	ANKRD20A11P
1.85345e-192	0.847383	0.592	0.481	3.70691e-189	0	SLCO1B1
1.7157e-189	-1.2049	0.174	0.578	3.43141e-186	0	MAML2
1.27551e-188	-0.821325	0.114	0.512	2.55103e-185	0	SEMA6A
2.5013e-185	-0.415878	0.177	0.572	5.00259e-182	0	STOX2
3.90039e-185	-0.31617	0.06	0.441	7.80078e-182	0	MEF2C-AS1
8.23545e-184	-0.551728	0.1	0.476	1.64709e-180	0	PLCXD3
4.2979e-178	-0.421018	0.157	0.539	8.5958e-175	0	MERTK
9.67306e-178	-0.56349	0.126	0.515	1.93461e-174	0	CNTN4
1.31355e-177	-0.439488	0.041	0.368	2.6271e-174	0	MRO
5.27158e-175	-1.01368	0.156	0.561	1.05432e-171	0	FRMD4A
1.12719e-173	-1.12332	0.098	0.497	2.25438e-170	0	GPM6A
4.51822e-172	-0.927904	0.112	0.509	9.03643e-169	0	FYN
5.74083e-171	-0.895335	0.248	0.64	1.14817e-167	0	ANKS1A
1.22532e-170	-0.329364	0.055	0.392	2.45064e-167	0	LINC00924
3.13284e-168	-0.373293	0.311	0.708	6.26567e-165	0	CRP
1.16777e-167	-0.509706	0.096	0.446	2.33554e-164	0	PTH1R
2.94077e-167	-0.481052	0.092	0.513	5.88154e-164	0	AC105052.4
7.67385e-167	-0.67896	0.091	0.451	1.53477e-163	0	NR2F1-AS1
2.73678e-165	-0.76225	0.054	0.44	5.47356e-162	0	PCDH7
1.42613e-164	-1.9541	0.177	0.559	2.85227e-161	0	ST6GALNAC3
1.13129e-159	1.26872	0.678	0.713	2.26257e-156	0	AC011604.2
1.13495e-159	-0.587373	0.178	0.558	2.2699e-156	0	SRGAP2
1.28115e-159	-0.505436	0.089	0.472	2.5623e-156	0	PELI2
1.04426e-158	-0.950424	0.151	0.522	2.08853e-155	0	CCBE1
2.94595e-158	-0.563899	0.106	0.471	5.89189e-155	0	EPHA3
2.44928e-155	-1.13387	0.087	0.491	4.89856e-152	0	SLC9A9
7.08422e-155	-1.35222	0.208	0.575	1.41684e-151	0	PRKG1
1.67203e-154	0.615839	0.756	0.655	3.34406e-151	0	TSHZ2
4.36743e-154	0.359276	0.222	0.578	8.73487e-151	0	ESRRG
4.63053e-154	-0.324291	0.072	0.375	9.26106e-151	0	CAMK4
4.92125e-152	0.8033	0.676	0.617	9.8425e-149	0	ALDH1A2
2.14063e-151	-0.676472	0.12	0.493	4.28125e-148	0	ADAMTSL1
6.77156e-150	-0.718844	0.078	0.41	1.35431e-146	0	LINC01197
1.42282e-149	0.692766	0.672	0.622	2.84564e-146	0	C9orf3
1.33341e-148	-0.328012	0.06	0.38	2.66683e-145	0	PDZRN3
5.11972e-148	-0.880317	0.08	0.475	1.02394e-144	0	CTBP2
5.18252e-147	-0.862641	0.093	0.479	1.0365e-143	0	ADAMTS9-AS2
3.50249e-146	-0.653766	0.129	0.503	7.00499e-143	0	RARB
1.13236e-145	0.403502	0.977	0.929	2.26473e-142	0	NEAT1
4.3555e-145	0.431046	0.167	0.45	8.711e-142	0	AL353148.1
8.53033e-145	-0.327726	0.078	0.41	1.70607e-141	0	CLSTN2
9.41451e-145	-0.255778	0.047	0.41	1.8829e-141	0	CRISPLD2
1.05984e-143	-0.570192	0.154	0.522	2.11968e-140	0	TCF7L1
4.87489e-142	-0.863694	0.098	0.471	9.74978e-139	0	RIPOR2
6.00524e-142	-1.14159	0.115	0.514	1.20105e-138	0	TCF4
3.00581e-139	0.834796	0.387	0.362	6.01162e-136	0	GREM2
7.6519e-137	-1.05779	0.125	0.505	1.53038e-133	0	LIFR
4.08647e-135	0.806663	0.521	0.486	8.17294e-132	0	PCSK6
4.79865e-133	-0.255716	0.082	0.384	9.5973e-130	0	PKHD1L1
1.44971e-132	-0.622456	0.055	0.474	2.89943e-129	0	GUSBP9.1
3.53249e-132	-0.36105	0.076	0.443	7.06499e-129	0	RAD51L3-RFFL
6.41142e-131	-0.441099	0.237	0.607	1.28228e-127	0	KIAA1217
1.4704e-128	-1.613	0.147	0.517	2.94079e-125	0	RELN
1.71808e-127	0.691673	0.703	0.684	3.43615e-124	0	ECHDC2
7.17907e-124	-0.78704	0.168	0.531	1.43581e-120	0	PRKCH
7.36822e-122	-0.650249	0.08	0.447	1.47364e-118	0	WIPF1
2.37392e-121	-0.59254	0.18	0.537	4.74784e-118	0	MRC1
1.54104e-119	-0.864125	0.129	0.485	3.08208e-116	0	LAMA2
1.55711e-119	-1.01892	0.194	0.567	3.11422e-116	0	ASAP1
2.91948e-119	-0.711161	0.127	0.48	5.83896e-116	0	DACH1
3.54506e-118	-0.290367	0.129	0.487	7.09011e-115	0	KAZN
1.89281e-117	-0.3038	0.084	0.406	3.78562e-114	0	AC008050.1
6.74292e-117	-0.605724	0.178	0.542	1.34858e-113	0	TACC1
4.35571e-116	-0.31086	0.026	0.329	8.71143e-113	0	MS4A4E
8.25168e-116	-0.555568	0.165	0.53	1.65034e-112	0	SASH1
8.41816e-114	-0.829666	0.075	0.438	1.68363e-110	0	SFMBT2
8.90754e-114	0.268368	0.151	0.465	1.78151e-110	0	ST18
4.2617e-113	-0.330339	0.093	0.382	8.52341e-110	0	RNF150
8.39707e-112	0.612355	0.678	0.659	1.67941e-108	0	PTGR1
3.1206e-110	-0.414503	0.08	0.398	6.2412e-107	0	AC092422.1
3.63932e-110	-0.456827	0.199	0.567	7.27863e-107	0	BTBD9
3.80523e-110	-0.60213	0.082	0.438	7.61047e-107	0	ADAMTS2
4.03246e-110	-0.792683	0.18	0.532	8.06493e-107	0	FRMD4B
1.47009e-107	-0.948739	0.093	0.46	2.94018e-104	0	CHST11
1.41954e-105	1.30329	0.624	0.7	2.83908e-102	0	ZNF385D
6.6415e-104	-0.751961	0.277	0.629	1.3283e-100	0	UTRN
2.57036e-101	-0.388798	0.101	0.444	5.14072e-98	0	NAV1
3.50467e-100	-0.538185	0.098	0.432	7.00935e-97	0	PTPRT
3.84831e-99	-0.605686	0.063	0.449	7.69662e-96	0	AC139272.1
1.40425e-98	-0.491913	0.068	0.42	2.80851e-95	0	PDE3A
2.68675e-98	-0.917443	0.07	0.422	5.37351e-95	0	MEG3
6.08911e-98	0.661009	0.255	0.589	1.21782e-94	0	TAT-AS1
6.91517e-96	0.460875	0.24	0.565	1.38303e-92	0	SLC16A10
2.58622e-95	-0.872472	0.113	0.48	5.17244e-92	0	GRK5
7.91835e-94	-1.37335	0.141	0.488	1.58367e-90	0	BMPER
3.40003e-93	-0.450427	0.061	0.394	6.80007e-90	0	FGF12
4.99871e-90	-0.379904	0.072	0.412	9.99741e-87	0	TSPAN5
1.91445e-88	-0.385351	0.103	0.447	3.8289e-85	0	MLLT3
1.57714e-87	-0.74655	0.31	0.633	3.15429e-84	0	AUTS2
2.12065e-87	-0.654934	0.096	0.441	4.24131e-84	0	INPP4B
2.14525e-87	-0.48108	0.084	0.404	4.29049e-84	0	DGKG
6.19346e-87	-0.824215	0.089	0.439	1.23869e-83	0	CALCRL
1.08131e-85	-1.14658	0.141	0.479	2.16262e-82	0	ARHGAP15
1.09899e-84	-1.18571	0.125	0.45	2.19798e-81	0	MECOM
2.55849e-84	-0.787105	0.115	0.461	5.11698e-81	0	MEG8
2.77144e-84	-0.5562	0.059	0.441	5.54288e-81	0	AC146944.1
3.33241e-84	-0.602368	0.063	0.384	6.66482e-81	0	P3H2
2.73989e-83	-0.648818	0.08	0.422	5.47978e-80	0	PRKCB
4.41614e-83	-0.875715	0.091	0.431	8.83228e-80	0	CELF2
8.31993e-82	-0.513917	0.088	0.426	1.66399e-78	0	NAV3
1.79125e-80	-1.15863	0.168	0.507	3.58251e-77	0	KALRN
6.16513e-79	-0.292015	0.043	0.331	1.23303e-75	0	PGM5
3.40144e-77	-1.05121	0.113	0.447	6.80288e-74	0	HDAC9
1.1324e-76	-0.770774	0.053	0.405	2.2648e-73	0	TBXAS1
1.66058e-76	-1.10239	0.221	0.544	3.32115e-73	0	ST6GAL1
7.39375e-76	-1.43885	0.095	0.444	1.47875e-72	0	PTPRB
2.36534e-75	-0.769779	0.054	0.407	4.73068e-72	0	SEC14L1
1.02475e-74	-0.415329	0.131	0.466	2.04949e-71	0	EDA
1.0439e-74	-0.845031	0.091	0.441	2.0878e-71	0	SLCO3A1
1.80348e-74	-0.623839	0.183	0.511	3.60695e-71	0	PLEKHG1
1.87045e-74	-0.592513	0.252	0.572	3.74089e-71	0	SYNE1
2.20825e-74	-0.612214	0.096	0.434	4.41651e-71	0	EPB41L4A
7.91846e-74	-0.8912	0.062	0.417	1.58369e-70	0	SH3RF3
7.5666e-73	-0.68221	0.102	0.434	1.51332e-69	0	BCL2
1.49584e-72	0.70447	0.311	0.359	2.99167e-69	0	WDR72
3.65689e-72	-0.401668	0.159	0.486	7.31377e-69	0	C1orf21
8.90781e-71	-0.964994	0.091	0.438	1.78156e-67	0	FLI1
7.65273e-70	-0.918612	0.162	0.5	1.53055e-66	0	ANKRD44
1.31762e-69	-0.252408	0.036	0.362	2.63524e-66	0	AL357060.1
2.11825e-68	0.351916	0.146	0.427	4.23651e-65	0	AL162726.3
2.47543e-68	0.691448	0.518	0.553	4.95086e-65	0	AC090912.1
9.82924e-68	-0.343126	0.146	0.463	1.96585e-64	0	DOCK10
1.48311e-66	-2.33375	0.358	0.632	2.96623e-63	0	LDB2
1.95385e-66	0.32455	0.275	0.59	3.90769e-63	0	PTPRD
3.86337e-66	-1.20439	0.163	0.501	7.72673e-63	0	PDE4D
5.78497e-65	-0.699126	0.327	0.628	1.15699e-61	0	INSR
6.57782e-65	-0.252823	0.087	0.418	1.31556e-61	0	FUT8
9.4322e-64	0.673748	0.485	0.524	1.88644e-60	0	FGGY
4.78353e-63	-1.27162	0.119	0.447	9.56706e-60	0	ROBO2
5.40161e-63	0.523013	0.417	0.455	1.08032e-59	0	LINC02532
5.47249e-63	-0.468829	0.046	0.377	1.0945e-59	0	ZNF117
6.11457e-63	-0.773545	0.081	0.411	1.22291e-59	0	CD36
1.43936e-61	-0.608083	0.102	0.433	2.87873e-58	0	RGL1
2.15349e-61	-0.649294	0.102	0.431	4.30698e-58	0	MEIS1
9.79466e-61	-0.508565	0.066	0.384	1.95893e-57	0	CCDC26
1.59234e-60	-0.530334	0.11	0.407	3.18468e-57	0	PRICKLE2
2.37714e-60	-0.538567	0.057	0.413	4.75429e-57	0	AC131392.1
8.96791e-60	-0.942786	0.188	0.499	1.79358e-56	0	PCDH9
2.81414e-59	-0.73862	0.129	0.461	5.62827e-56	0	MYO10
9.51e-59	-0.255384	0.024	0.256	1.902e-55	0	CMKLR1
1.1618e-57	-0.478646	0.074	0.398	2.32359e-54	0	ARHGEF3
1.4315e-56	-0.289662	0.056	0.363	2.863e-53	0	PLCL1
1.55002e-56	0.640046	0.543	0.593	3.10004e-53	0	EGFR
1.79341e-56	0.275533	0.187	0.481	3.58683e-53	0	AC027796.3
4.12884e-56	-0.341598	0.03	0.308	8.25767e-53	0	XYLT1
1.50982e-55	-1.95747	0.225	0.522	3.01964e-52	0	NRG3
1.54983e-55	0.438721	0.186	0.474	3.09967e-52	0	LINC01554
6.96762e-55	-0.349116	0.041	0.366	1.39352e-51	0	SLIT2
1.79708e-54	-0.408195	0.038	0.295	3.59415e-51	0	SLCO2A1
2.18911e-54	-0.310734	0.253	0.546	4.37822e-51	0	PKHD1
1.74218e-53	0.566892	0.231	0.316	3.48435e-50	0	HPR
1.95242e-53	-0.654943	0.092	0.397	3.90485e-50	0	ATRNL1
1.36652e-52	-0.554247	0.184	0.489	2.73304e-49	0	GATA4
2.64018e-52	0.713694	0.486	0.527	5.28036e-49	0	AL583836.1
2.80997e-52	-1.43949	0.202	0.509	5.61995e-49	0	PLCB1
3.05733e-51	-1.12197	0.08	0.388	6.11466e-48	0	AC010737.1
1.59466e-50	-0.534464	0.062	0.394	3.18932e-47	0	SH3BP5
1.59598e-50	-0.793657	0.051	0.392	3.19195e-47	0	PCED1B
1.79961e-50	0.350542	0.198	0.297	3.59921e-47	0	SLC13A5
2.84784e-50	0.756383	0.564	0.642	5.69567e-47	0	ERRFI1
4.53664e-50	-0.272847	0.115	0.415	9.07327e-47	0	TRPS1
5.8898e-50	-0.90006	0.08	0.416	1.17796e-46	0	ETS1
1.69379e-49	-0.664279	0.089	0.378	3.38758e-46	0	IKZF1
2.5093e-49	-0.799416	0.087	0.414	5.01859e-46	0	F8
2.87588e-49	-0.584916	0.099	0.366	5.75176e-46	0	UNC5C
3.86811e-49	-0.287806	0.215	0.514	7.73621e-46	0	TIAM1
5.04444e-49	0.860823	0.401	0.471	1.00889e-45	0	AC087482.1
4.84178e-48	-0.750728	0.068	0.397	9.68356e-45	0	NPL
7.78107e-48	-1.14281	0.123	0.445	1.55621e-44	0	MEF2C
1.25546e-47	-1.14233	0.115	0.44	2.51092e-44	0	SLC8A1
1.95438e-47	-0.292782	0.052	0.343	3.90876e-44	0	MGAT4C
3.96098e-47	0.616751	0.252	0.514	7.92196e-44	0	AC080128.1
4.21414e-47	-1.13329	0.104	0.429	8.42828e-44	0	GNA14
3.64471e-46	-0.625879	0.075	0.387	7.28941e-43	0	PTPRE
4.2282e-46	-0.61026	0.12	0.431	8.4564e-43	0	HECW2
1.1357e-45	0.598323	0.197	0.484	2.27141e-42	0	DLGAP2
2.64937e-44	-0.410865	0.049	0.367	5.29875e-41	0	FGFR1
4.09216e-44	-0.432126	0.084	0.376	8.18433e-41	0	ZFPM2-AS1
1.89705e-43	-0.282056	0.073	0.365	3.7941e-40	0	UST
8.05863e-42	-0.627988	0.086	0.394	1.61173e-38	0	HGF
3.67992e-41	-0.409667	0.079	0.37	7.35985e-38	0	PDGFRA
1.13606e-40	0.62818	0.58	0.64	2.27212e-37	0	PHLDB2
2.24173e-40	-0.390855	0.066	0.37	4.48346e-37	0	ARHGAP6
5.16766e-40	-0.296254	0.069	0.346	1.03353e-36	0	KCNMB4
5.4258e-39	-0.732001	0.069	0.395	1.08516e-35	0	CHST15
1.87314e-38	-0.768802	0.073	0.377	3.74628e-35	0	ARHGAP31
2.46978e-38	-0.553515	0.034	0.356	4.93956e-35	0	PECAM1
3.24911e-38	-1.05218	0.121	0.449	6.49821e-35	0	NRP1
6.56393e-38	-0.648322	0.092	0.413	1.31279e-34	0	EPB41L2
1.11108e-37	-0.511157	0.05	0.34	2.22215e-34	0	TEK
1.32597e-37	0.265824	0.145	0.274	2.65194e-34	0	AP002518.2
2.46919e-36	-0.352307	0.034	0.296	4.93838e-33	0	NDST3
2.48671e-36	0.27516	0.784	0.804	4.97342e-33	0	MAGI1
3.038e-36	-0.340879	0.063	0.417	6.07601e-33	0	GUSBP3
7.6868e-36	0.566717	0.61	0.724	1.53736e-32	0	PCCA
1.57401e-35	-0.405597	0.061	0.362	3.14802e-32	0	DCLK2
1.76078e-35	-0.357557	0.064	0.336	3.52156e-32	0	CD96
2.34846e-35	-0.482496	0.107	0.364	4.69693e-32	0	HAND2-AS1
5.31132e-35	0.732592	0.344	0.627	1.06226e-31	0	CYP2B7P
6.73459e-35	0.547109	0.187	0.443	1.34692e-31	0	LINC01344
1.52353e-34	-0.661657	0.105	0.401	3.04707e-31	0	CACNA2D1
1.9543e-34	-0.548822	0.064	0.363	3.9086e-31	0	ADAP2
3.50147e-34	-0.265819	0.074	0.323	7.00294e-31	0	PRICKLE1
5.91958e-34	-0.282913	0.114	0.419	1.18392e-30	0	SLC25A37
1.88524e-33	-0.906203	0.061	0.373	3.77048e-30	0	VAV3
1.9072e-33	-0.442818	0.035	0.324	3.81439e-30	0	FGF13
1.98768e-33	-0.524532	0.081	0.351	3.97536e-30	0	SLC1A3
5.54376e-33	-0.429609	0.1	0.35	1.10875e-29	0	PDE1A
7.35039e-33	-0.423691	0.095	0.386	1.47008e-29	0	AGBL4
1.0359e-32	-0.566896	0.084	0.349	2.0718e-29	0	ST8SIA6
1.44366e-32	0.392798	0.172	0.303	2.88732e-29	0	KMO
6.37855e-32	-0.507433	0.275	0.548	1.27571e-28	0	RAPGEF5
3.70925e-31	-0.46738	0.058	0.367	7.41849e-28	0	PHACTR1
4.57187e-31	-0.547249	0.082	0.369	9.14374e-28	0	SHANK3
6.30158e-31	-0.25147	0.051	0.276	1.26032e-27	0	ZNF366
1.62418e-30	0.29857	0.15	0.283	3.24836e-27	0	AL109930.1
2.04429e-30	-0.595258	0.084	0.394	4.08858e-27	0	GALNT18
4.78682e-30	-0.503511	0.071	0.339	9.57365e-27	0	OSBPL10
8.06584e-30	-0.40434	0.145	0.437	1.61317e-26	0	CHSY3
2.53478e-29	-0.640852	0.161	0.445	5.06956e-26	0	DOCK8
3.59291e-29	-1.08616	0.104	0.411	7.18583e-26	0	FMNL2
6.43885e-29	0.672351	0.262	0.503	1.28777e-25	0	CYP3A43
1.0092e-28	0.5043	0.2	0.465	2.0184e-25	0	SLC7A5
1.5703e-28	-0.397418	0.089	0.371	3.14061e-25	0	LHFPL2
3.54118e-28	-0.408656	0.063	0.372	7.08236e-25	0	FAM171A1
4.34326e-28	0.369546	0.181	0.311	8.68652e-25	0	RGPD3
5.09066e-28	-0.884328	0.05	0.312	1.01813e-24	0	BMP6
5.41378e-28	0.568143	0.466	0.555	1.08276e-24	0	PALM2-AKAP2
6.33658e-28	-0.505382	0.087	0.382	1.26732e-24	0	DIRC3
2.21543e-27	-0.406666	0.08	0.367	4.43085e-24	0	PDGFD
3.67832e-27	-0.371187	0.134	0.418	7.35663e-24	0	FAT4
1.29118e-26	-0.850282	0.08	0.393	2.58236e-23	0	CMAHP
3.51258e-26	-0.272715	0.045	0.31	7.02516e-23	0	SLC7A8
8.68612e-26	-0.384064	0.337	0.59	1.73722e-22	0	ARL15
1.16449e-25	0.491534	0.165	0.405	2.32897e-22	0	CFAP57
1.27164e-25	-0.692569	0.035	0.319	2.54329e-22	0	NOSTRIN
2.20733e-25	-0.276176	0.03	0.285	4.41466e-22	0	AC100849.1
2.25688e-25	0.675816	0.509	0.616	4.51376e-22	0	MACROD2
2.29983e-25	-0.340689	0.073	0.348	4.59966e-22	0	NEURL1B
2.6081e-25	0.322416	0.264	0.527	5.2162e-22	0	PDXDC2P-NPIPB14P
4.51988e-25	-0.787522	0.075	0.377	9.03977e-22	0	DISC1
8.02395e-25	-0.327141	0.036	0.321	1.60479e-21	0	NHSL2
9.40719e-25	-0.37498	0.025	0.272	1.88144e-21	0	PIK3R5
1.62077e-24	0.518859	0.237	0.497	3.24154e-21	0	SNX29P2
4.00368e-24	-0.793546	0.073	0.365	8.00735e-21	0	CCSER1
1.37565e-23	0.335183	0.247	0.511	2.7513e-20	0	MICAL3
8.80609e-23	0.595602	0.222	0.473	1.76122e-19	0	AC096577.1
1.56755e-22	0.263913	0.226	0.355	3.1351e-19	0	ST20-MTHFS
3.08975e-22	0.361373	0.433	0.524	6.1795e-19	0	UGT1A10
7.59196e-22	-0.295255	0.089	0.329	1.51839e-18	0	RALYL
1.91112e-21	-0.665186	0.028	0.333	3.82223e-18	0	ADGRF5
2.04712e-21	-0.40156	0.048	0.312	4.09425e-18	0	EMCN
3.20827e-21	0.423783	0.137	0.264	6.41655e-18	0	TSHR
7.13848e-21	-0.87703	0.207	0.481	1.4277e-17	0	APP
1.51253e-20	0.378529	0.495	0.6	3.02506e-17	0	NR1H4
1.51364e-20	-0.25116	0.03	0.265	3.02727e-17	0	LAMC3
1.72694e-20	-0.669841	0.041	0.326	3.45388e-17	0	ERG
1.875e-20	-0.527707	0.053	0.321	3.74999e-17	0	FLRT2
4.26917e-20	0.48077	0.331	0.45	8.53835e-17	0	GBE1
6.00828e-20	0.709236	0.399	0.513	1.20166e-16	0	SLC4A4
7.03531e-20	-0.382183	0.096	0.266	1.40706e-16	0	FGF14
1.72134e-19	-0.466002	0.199	0.47	3.44267e-16	0	PPFIBP1
8.96306e-19	-0.707769	0.035	0.322	1.79261e-15	0	LHFPL6
1.06632e-18	-0.263281	0.046	0.297	2.13264e-15	0	SMAD9
3.7072e-18	-0.422269	0.065	0.357	7.4144e-15	0	RFFL
2.84752e-17	-0.770626	0.08	0.353	5.69504e-14	0	PREX2
3.51101e-17	0.61648	0.401	0.516	7.02203e-14	0	CYP3A4
7.28562e-17	-0.745177	0.276	0.515	1.45712e-13	0	PLPP3
8.45151e-17	0.2867	0.163	0.399	1.6903e-13	0	CYP2C19
1.06261e-16	0.375301	0.349	0.611	2.12522e-13	0	R3HDM2
1.86042e-16	-0.614681	0.078	0.373	3.72084e-13	0	SRGAP1
2.46799e-16	-0.434945	0.054	0.347	4.93597e-13	0	MID1
2.69074e-16	0.385057	0.606	0.758	5.38148e-13	0	CP
4.61675e-16	-0.58562	0.084	0.342	9.23351e-13	0	ADAMTS12
7.29577e-16	0.494086	0.181	0.407	1.45915e-12	0	AP002026.1
8.84107e-16	-0.715168	0.084	0.378	1.76821e-12	0	TGFBR3
8.92846e-16	-0.602473	0.105	0.366	1.78569e-12	0	FMN1
2.3607e-15	0.355554	0.147	0.292	4.72139e-12	0	AC068631.1
2.60358e-15	-0.413923	0.027	0.295	5.20717e-12	0	RNF144A
2.78141e-15	-0.25838	0.034	0.278	5.56281e-12	0	PLAC8
5.22309e-15	-0.289216	0.086	0.333	1.04462e-11	0	DSCAM
9.78052e-15	-0.279914	0.059	0.266	1.9561e-11	0	MSC-AS1
1.11248e-14	0.367659	0.215	0.463	2.22495e-11	0	LBP
1.58942e-14	0.516024	0.228	0.471	3.17885e-11	0	IL1RAPL2
2.30305e-14	-0.451925	0.093	0.37	4.6061e-11	0	ROBO1
3.19824e-14	-0.553614	0.086	0.362	6.39649e-11	0	IL33
4.49661e-14	-0.279871	0.071	0.268	8.99322e-11	0	SDK1
5.77099e-14	-0.62296	0.038	0.317	1.1542e-10	0	NRP2
8.44982e-14	0.479153	0.243	0.382	1.68996e-10	0	ADAMTS17
1.5445e-13	-0.384663	0.033	0.274	3.08899e-10	0	AFAP1L1
1.62891e-13	-0.660082	0.076	0.364	3.25782e-10	0	TIMP3
1.89048e-13	-0.705347	0.057	0.338	3.78096e-10	0	DOCK2
2.58733e-13	0.509063	0.257	0.397	5.17466e-10	0	PLIN5
3.05752e-13	-0.741718	0.286	0.524	6.11504e-10	0	MEIS2
5.23427e-13	-0.27059	0.093	0.361	1.04685e-09	0	C5orf17
1.94848e-12	-0.562309	0.071	0.35	3.89695e-09	0	FGFR2
2.8263e-12	-0.390321	0.064	0.303	5.65261e-09	0	KDR
9.44328e-12	-0.388708	0.075	0.297	1.88866e-08	0	EFNA5
1.55629e-11	-0.446675	0.064	0.322	3.11258e-08	0	SYTL2
2.01817e-11	-0.75414	0.062	0.277	4.03633e-08	0	IGFBP7
2.29219e-11	-0.272742	0.084	0.255	4.58439e-08	0	TLL1
2.41164e-11	0.895346	0.471	0.613	4.82328e-08	0	SLC22A25
3.13375e-11	-0.305942	0.067	0.323	6.26749e-08	0	GAS7
7.26719e-11	-0.302038	0.051	0.323	1.45344e-07	0	FAR2
1.04399e-10	0.663399	0.319	0.457	2.08798e-07	0	PNPLA3
1.19283e-10	-0.484922	0.111	0.362	2.38565e-07	0	CTNND2
1.98754e-10	-0.279715	0.121	0.373	3.97508e-07	0	PDE4B
4.6311e-10	0.533622	0.245	0.393	9.26219e-07	0	G6PC
5.78249e-10	0.828997	0.34	0.571	1.1565e-06	0	MIR100HG
9.80543e-10	-1.26538	0.116	0.391	1.96109e-06	0	FBXL7
1.48515e-09	-0.449372	0.196	0.446	2.9703e-06	0	PLPP1
7.27091e-09	0.368452	0.551	0.699	1.45418e-05	0	AC004160.1
7.99249e-09	0.272886	0.145	0.345	1.5985e-05	0	FAM160A1
1.69137e-08	-0.478493	0.044	0.311	3.38274e-05	0	MYO1F
1.88793e-08	-0.489457	0.067	0.296	3.77585e-05	0	RUNX1T1
2.04204e-08	-0.382938	0.054	0.251	4.08408e-05	0	2025-03-01
3.12867e-08	-0.780749	0.04	0.263	6.25735e-05	0	DNASE1L3
3.50511e-08	-0.506815	0.192	0.436	7.01022e-05	0	AC119674.2
5.6861e-08	-0.373731	0.054	0.261	0.000113722	0	HBB
9.25868e-08	0.717487	0.47	0.62	0.000185174	0	UPB1
9.36507e-08	-0.5913	0.075	0.276	0.000187301	0	NPAS3
1.20267e-07	0.419271	0.405	0.636	0.000240535	0	PCK1
3.95811e-07	-0.603722	0.07	0.332	0.000791622	0	EFNB2
5.42273e-07	0.519637	0.3	0.516	0.00108455	0	AL033397.1
5.88171e-07	-0.561448	0.122	0.388	0.00117634	0	WWTR1
6.06773e-07	-0.394526	0.056	0.273	0.00121355	0	DCN
7.25802e-07	-0.532114	0.118	0.382	0.0014516	0	HIF1A
8.53543e-07	-0.656142	0.068	0.344	0.00170709	0	PAM
1.00005e-06	-0.289694	0.084	0.342	0.0020001	0	HBA2
1.08505e-06	0.769404	0.331	0.478	0.00217011	0	AC004053.1
1.16793e-06	0.368184	0.33	0.477	0.00233586	0	ASGR1
1.26065e-06	-0.279785	0.098	0.297	0.00252131	0	PALLD
1.28579e-06	-0.758524	0.072	0.357	0.00257159	0	ADD3
1.32638e-06	-0.387533	0.044	0.306	0.00265275	0	DENND3
1.4051e-06	0.628458	0.251	0.471	0.00281021	0	PPARGC1A
3.08758e-06	-0.308859	0.153	0.4	0.00617515	0	AC119674.1
3.8601e-06	-0.617698	0.102	0.365	0.0077202	0	C7
6.13259e-06	-0.327033	0.029	0.252	0.0122652	0	SRGN
6.88363e-06	-0.718578	0.054	0.333	0.0137673	0	ENG
9.54866e-06	0.477443	0.287	0.443	0.0190973	0	ARHGEF10L
2.66234e-05	-0.704829	0.07	0.331	0.0532468	0	FYB1
2.67954e-05	-0.508524	0.064	0.286	0.0535908	0	TANC2
4.24424e-05	0.443792	0.145	0.305	0.0848847	0	CPB2-AS1
5.53325e-05	0.697019	0.248	0.459	0.110665	0	AC015687.1
6.64407e-05	-0.680851	0.11	0.366	0.132881	0	NTN4
8.7066e-05	0.365007	0.39	0.552	0.174132	0	MBNL2
0.000152408	-0.269001	0.062	0.296	0.304817	0	CALN1
0.000230482	0.585704	0.487	0.647	0.460963	0	CU633967.1
0.000309998	0.312632	0.447	0.666	0.619995	0	DMD
0.000352656	-0.918646	0.116	0.364	0.705312	0	BICC1
0.00045287	-0.34733	0.148	0.345	0.905739	0	RUNX1
0.000472855	0.545084	0.408	0.559	0.94571	0	SDS
0.000556486	-0.497389	0.029	0.258	1	0	RASGRP3
0.000633697	0.500832	0.172	0.388	1	0	CCNT2-AS1
0.000852812	-0.2909	0.074	0.327	1	0	HBA1
0.00127607	0.385034	0.279	0.492	1	0	MLXIPL
0.00156861	-0.502419	0.052	0.3	1	0	SLC26A5
0.00175189	-0.356721	0.026	0.263	1	0	ADGRE5
0.00210464	-0.317912	0.075	0.316	1	0	SVEP1
0.00267958	0.853189	0.451	0.632	1	0	TENM2
0.00288372	0.353232	0.191	0.406	1	0	SGK2
0.00399752	-0.37648	0.036	0.297	1	0	SEL1L3
0.00426392	-0.337673	0.033	0.272	1	0	LRRK1
0.00461966	0.298001	0.134	0.328	1	0	DPP4
0.00578444	-0.502693	0.058	0.31	1	0	IGF2BP2
0.00595884	-0.663283	0.085	0.305	1	0	CNTNAP3B
0.00870464	-0.434585	0.048	0.278	1	0	FILIP1
0.00893631	-0.537061	0.079	0.307	1	0	MIR4435-2HG
0	0.401564	0.981	0.541	0	1	TENM2
0	0.312553	0.981	0.529	0	1	SLC22A25
0	-0.254876	0.953	0.362	0	1	PDE8B
0	-0.296468	0.167	0.321	0	1	C5orf17
0	-0.348293	0.927	0.306	0	1	HMCN1
0	-0.394928	0.969	0.438	0	1	ESRRG
0	-0.435248	0.089	0.257	0	1	RNF144A
0	-0.443465	0.226	0.252	0	1	PRSS23
0	-0.502194	0.213	0.293	0	1	MID1
0	-0.521412	0.167	0.252	0	1	PRCP
0	-0.52685	0.78	0.193	0	1	PTGIS
0	-0.540672	0.163	0.257	0	1	SLC26A5
0	-0.552984	0.252	0.313	0	1	ZNF117
0	-0.60492	0.851	0.235	0	1	HAND2-AS1
0	-0.613647	0.172	0.266	0	1	IGF2BP2
0	-0.638221	0.21	0.332	0	1	DIRC3
0	-0.688714	0.17	0.286	0	1	ENG
0	-0.722195	0.175	0.271	0	1	LHFPL6
0	-0.755463	0.048	0.297	0	1	ADGRF5
0	-0.813979	0.227	0.331	0	1	PCED1B
0	-0.86131	0.187	0.343	0	1	CHST15
0	-0.992713	0.235	0.303	0	1	ADD3
0	-1.00056	0.093	0.268	0	1	EGFL7
1.75889e-306	-0.834774	0.254	0.38	3.51778e-303	1	SLCO3A1
3.59779e-302	0.436117	0.946	0.424	7.19557e-299	1	AL358113.1
1.08084e-301	-0.539705	0.81	0.272	2.16167e-298	1	CARMN
1.53376e-281	-0.348534	0.27	0.294	3.06753e-278	1	AL357060.1
2.62697e-281	0.526664	0.976	0.466	5.25394e-278	1	SDS
1.64607e-280	-0.746187	0.922	0.424	3.29215e-277	1	PKHD1
4.10389e-278	-0.892023	0.823	0.271	8.20779e-275	1	CACNA2D1
5.13507e-278	-0.361031	0.734	0.214	1.02701e-274	1	BMPR1B
5.62828e-274	-0.876689	0.266	0.337	1.12566e-270	1	TBXAS1
9.13259e-268	-0.425297	0.808	0.275	1.82652e-264	1	CLSTN2
6.37708e-265	-0.688826	0.276	0.328	1.27542e-261	1	SH3BP5
1.8432e-262	-0.666287	0.261	0.303	3.6864e-259	1	ADAP2
1.76129e-261	-0.363779	0.246	0.303	3.52258e-258	1	PLCL1
1.62679e-257	-0.797321	0.284	0.337	3.25358e-254	1	SEC14L1
5.07674e-254	-0.407414	0.965	0.531	1.01535e-250	1	SLCO1B3
4.24728e-252	-0.328989	0.251	0.204	8.49455e-249	1	COL23A1
2.25839e-248	0.251653	0.972	0.441	4.51678e-245	1	UGT1A10
1.14307e-247	-0.341379	0.275	0.306	2.28615e-244	1	AC068587.4
4.17674e-247	-0.516839	0.963	0.502	8.35349e-244	1	FIGN
7.1092e-246	0.759193	0.989	0.582	1.42184e-242	1	ALDH1A2
5.54929e-244	-0.423931	0.261	0.311	1.10986e-240	1	FAM171A1
8.62102e-242	-0.719996	0.865	0.269	1.7242e-238	1	CD36
1.65917e-237	-0.590588	0.882	0.377	3.31833e-234	1	MAPK10
5.28929e-236	-0.790123	0.297	0.35	1.05786e-232	1	EPB41L2
2.9686e-231	-0.6607	0.924	0.347	5.9372e-228	1	C1orf21
1.50293e-230	0.677231	0.989	0.635	3.00587e-227	1	TSHZ2
5.98964e-224	0.331169	0.967	0.537	1.19793e-220	1	UPB1
2.23209e-215	-2.29053	0.297	0.312	4.46418e-212	1	STAB2
3.04407e-214	-0.708496	0.884	0.357	6.08815e-211	1	AC007100.1
7.71039e-212	0.780147	0.998	0.866	1.54208e-208	1	RORA
1.96253e-210	-1.11462	0.886	0.338	3.92506e-207	1	DACH1
3.07153e-210	0.811274	0.995	0.702	6.14306e-207	1	GHR
7.24435e-210	0.824199	0.999	0.815	1.44887e-206	1	SOX5
2.67823e-208	-0.962812	0.967	0.468	5.35647e-205	1	PBX1
4.56032e-208	0.564873	0.897	0.467	9.12064e-205	1	AL583836.1
2.31838e-207	-0.341144	0.779	0.257	4.63675e-204	1	PDE4B
1.15911e-206	-0.355106	0.758	0.273	2.31822e-203	1	NCAM1
1.97993e-206	0.796351	0.998	0.763	3.95985e-203	1	SORBS2
3.29027e-204	-0.76872	0.804	0.276	6.58055e-201	1	LINC01197
9.71201e-202	-0.842856	0.288	0.313	1.9424e-198	1	BICC1
4.34002e-200	-0.671449	0.839	0.335	8.68003e-197	1	DOCK10
2.42366e-198	-0.476029	0.801	0.328	4.84731e-195	1	SEMA5A
1.31889e-197	-0.526981	0.797	0.335	2.63778e-194	1	PDZRN4
2.08966e-194	0.714903	0.994	0.716	4.17932e-191	1	TPRG1
1.07561e-193	-0.718478	0.272	0.247	2.15122e-190	1	CACNA1C
2.61908e-193	-0.680141	0.828	0.333	5.23817e-190	1	EPHA3
1.08416e-190	-0.321188	0.183	0.262	2.16831e-187	1	SLC7A8
5.18919e-189	-0.607016	0.866	0.342	1.03784e-185	1	TOX2
3.20767e-188	-0.357557	0.771	0.259	6.41535e-185	1	RNF150
3.03324e-186	0.856727	0.99	0.647	6.06648e-183	1	CYP3A5
2.25144e-185	-0.710214	0.828	0.278	4.50288e-182	1	PRICKLE2
2.31872e-182	-0.926919	0.332	0.33	4.63744e-179	1	WWTR1
1.77402e-179	0.505111	0.992	0.69	3.54804e-176	1	CP
2.25815e-178	0.420553	0.918	0.496	4.5163e-175	1	AC090912.1
7.80302e-171	-0.545269	0.341	0.364	1.5606e-167	1	RGL1
3.4062e-169	-0.490483	0.978	0.644	6.8124e-166	1	ZNF385D
6.31883e-168	0.265175	0.28	0.087	1.26377e-164	1	AC025580.2
1.29098e-163	0.468179	0.997	0.931	2.58196e-160	1	NEAT1
1.24808e-161	-0.438409	0.77	0.282	2.49616e-158	1	SEMA6D
2.54789e-155	-1.04379	0.39	0.379	5.09579e-152	1	CHST11
4.92445e-152	-0.425079	0.323	0.292	9.84891e-149	1	SLIT2
1.86892e-150	-0.41355	0.326	0.214	3.73785e-147	1	STXBP6
1.37169e-149	-0.30533	0.757	0.28	2.74338e-146	1	AC008050.1
1.35063e-148	-1.0129	0.345	0.243	2.70126e-145	1	BMP6
1.80496e-148	-0.744808	0.339	0.306	3.60992e-145	1	NTN4
1.13646e-143	0.667238	0.896	0.452	2.27291e-140	1	SLCO1B1
5.41109e-142	-0.375365	0.796	0.3	1.08222e-138	1	MEF2C-AS1
8.12664e-141	-0.296354	0.788	0.312	1.62533e-137	1	AL163541.1
5.2903e-140	-0.408774	0.348	0.29	1.05806e-136	1	DCLK2
5.5134e-140	-0.492503	0.728	0.245	1.10268e-136	1	IL33
6.12681e-139	0.339554	0.909	0.438	1.22536e-135	1	PCSK6
6.88869e-137	-0.608661	0.842	0.354	1.37774e-133	1	EML1
2.31533e-136	-0.32814	0.292	0.233	4.63066e-133	1	EBF1
1.14639e-135	-0.306152	0.339	0.272	2.29278e-132	1	TMTC2
8.3464e-134	-0.371616	0.302	0.196	1.66928e-130	1	2025-03-01
2.61302e-133	-0.52886	0.347	0.299	5.22605e-130	1	ARHGAP6
3.06226e-132	-0.39589	0.314	0.228	6.12452e-129	1	TANC2
2.8564e-131	-0.268888	0.258	0.186	5.7128e-128	1	GRK3
4.85822e-130	-1.04885	0.966	0.493	9.71644e-127	1	PLXDC2
8.0233e-128	0.4297	0.927	0.536	1.60466e-124	1	EGFR
1.31757e-127	-1.65018	0.432	0.437	2.63515e-124	1	RELN
7.60999e-126	-0.504517	0.337	0.279	1.522e-122	1	PECAM1
1.54675e-124	0.342533	0.9	0.464	3.09351e-121	1	FGGY
3.3693e-124	-1.07748	0.382	0.339	6.7386e-121	1	FMNL2
4.70641e-124	-0.487413	0.306	0.249	9.41282e-121	1	CSGALNACT1
7.7412e-124	-0.40944	0.7	0.257	1.54824e-120	1	CAMK4
8.51729e-124	-0.273693	0.614	0.196	1.70346e-120	1	RERG
2.85997e-121	-0.400614	0.375	0.343	5.71995e-118	1	FUT8
7.0359e-121	-0.310035	0.354	0.272	1.40718e-117	1	ADAMTS13
2.34748e-117	-0.313177	0.535	0.179	4.69496e-114	1	MSC-AS1
9.40246e-117	-0.52996	0.799	0.357	1.88049e-113	1	MAP2
1.1248e-116	-0.707704	0.341	0.266	2.24959e-113	1	FYB1
2.06157e-114	-0.613002	0.392	0.357	4.12315e-111	1	EPB41L4A
6.80099e-114	-1.67671	0.943	0.47	1.3602e-110	1	ZFPM2
4.69764e-113	-0.283034	0.624	0.138	9.39529e-110	1	MSR1
2.50939e-112	-0.354433	0.663	0.16	5.01877e-109	1	PPP1R16B
7.29244e-112	-0.277986	0.704	0.239	1.45849e-108	1	GCNT1
4.74765e-111	-0.96511	0.344	0.272	9.49529e-108	1	ACSM3
2.96882e-110	-0.668361	0.693	0.232	5.93764e-107	1	ADAMTS12
3.61315e-110	-0.864535	0.814	0.326	7.2263e-107	1	BTNL9
3.00965e-108	-0.728408	0.401	0.35	6.0193e-105	1	FAT4
6.17376e-108	0.380314	0.996	0.773	1.23475e-104	1	MAGI1
6.95922e-107	0.597858	0.985	0.62	1.39184e-103	1	PTGR1
3.37454e-105	-0.462245	0.66	0.2	6.74908e-102	1	EMCN
3.75288e-105	0.39273	0.995	0.778	7.50576e-102	1	ADK
5.15881e-104	-0.278974	0.254	0.121	1.03176e-100	1	MSRB3
5.29891e-103	-0.545419	0.952	0.574	1.05978e-99	1	DMD
3.91384e-101	-0.380575	0.345	0.255	7.82768e-98	1	ANKRD36C
5.79001e-101	-0.550571	0.662	0.194	1.158e-97	1	EFNA5
2.15916e-100	-0.309314	0.341	0.24	4.31833e-97	1	CARMIL1
1.68778e-99	-1.57073	0.93	0.455	3.37556e-96	1	ANK3
6.77487e-99	-1.48595	0.763	0.399	1.35497e-95	1	CCBE1
1.00424e-98	-1.4175	0.482	0.42	2.00848e-95	1	PDE4D
1.33899e-98	-0.259702	0.299	0.158	2.67797e-95	1	COL5A2
1.13884e-96	-1.50604	0.957	0.468	2.27767e-93	1	LINC02388
1.16347e-96	-0.932907	0.879	0.403	2.32694e-93	1	MRC1
1.52645e-95	-0.250808	0.365	0.219	3.05291e-92	1	TTN
3.90278e-94	-1.28211	0.495	0.471	7.80555e-91	1	FRMD4A
5.80585e-92	-1.28736	0.812	0.357	1.16117e-88	1	GPM6A
6.91192e-92	-0.797928	0.869	0.413	1.38238e-88	1	PLA2G5
7.6146e-92	0.264228	0.33	0.109	1.52292e-88	1	AC099329.2
7.77819e-92	-0.398029	0.426	0.374	1.55564e-88	1	GLCCI1
1.03181e-91	-1.12863	0.483	0.404	2.06362e-88	1	IGF1R
4.35928e-91	-0.70358	0.818	0.386	8.71857e-88	1	GRAPL
1.08679e-88	0.254636	0.354	0.27	2.17358e-85	1	LINC00298
1.51305e-88	0.2931	0.749	0.405	3.02611e-85	1	AC004053.1
7.65749e-88	-0.600874	0.7	0.296	1.5315e-84	1	PDE3A
5.39635e-87	0.824049	0.333	0.104	1.07927e-83	1	CYP3A7
7.26402e-87	-0.770058	0.962	0.481	1.4528e-83	1	PDK4
1.47573e-86	-0.278077	0.302	0.145	2.95145e-83	1	AL603840.1
9.40589e-86	-0.397794	0.279	0.232	1.88118e-82	1	ITPRIP
1.25191e-85	-0.388141	0.317	0.262	2.50382e-82	1	PRICKLE1
4.67304e-84	-1.63964	0.788	0.312	9.34608e-81	1	PTPRB
8.39352e-84	-0.410284	0.339	0.198	1.6787e-80	1	MCTP1
1.75248e-83	-1.6418	0.499	0.435	3.50495e-80	1	PLCB1
1.62767e-82	-0.400571	0.694	0.246	3.25535e-79	1	FGFR1
7.14148e-82	-0.632419	0.412	0.293	1.4283e-78	1	SHANK3
4.0095e-81	-0.619725	0.415	0.302	8.019e-78	1	CCDC26
7.11308e-81	-1.59065	0.401	0.322	1.42262e-77	1	FBXL7
3.111e-80	-0.977693	0.487	0.377	6.22201e-77	1	CTBP2
1.17617e-79	0.338394	0.352	0.136	2.35234e-76	1	AL138828.1
8.26005e-79	-0.773645	0.418	0.312	1.65201e-75	1	CMAHP
7.07026e-78	-1.31529	0.435	0.349	1.41405e-74	1	GNA14
1.16084e-77	-0.963907	0.734	0.294	2.32169e-74	1	MEG3
3.058e-76	-0.318465	0.892	0.385	6.116e-73	1	ASGR1
6.61704e-76	-0.618793	0.853	0.437	1.32341e-72	1	STOX2
1.58041e-75	-1.03469	0.473	0.365	3.16081e-72	1	NRP1
6.23889e-75	-1.97087	0.912	0.439	1.24778e-71	1	PRKG1
8.31414e-75	-0.269065	0.285	0.126	1.66283e-71	1	PPP2R2B
1.17501e-74	-0.995886	0.834	0.401	2.35002e-71	1	PRKCH
1.0052e-73	-1.07054	0.472	0.391	2.0104e-70	1	GRK5
2.09816e-73	0.50421	0.664	0.189	4.19632e-70	1	AC083837.2
2.99496e-73	-0.380285	0.409	0.317	5.98991e-70	1	ARHGEF3
2.27069e-72	-0.961694	0.74	0.287	4.54138e-69	1	SH3RF3
4.96126e-72	-0.28652	0.376	0.261	9.92252e-69	1	ADGRL3
6.31197e-72	-0.531676	0.654	0.27	1.26239e-68	1	IKZF1
6.3386e-72	-0.493033	0.651	0.259	1.26772e-68	1	PDGFD
7.26899e-72	-0.608102	0.586	0.212	1.4538e-68	1	NRP2
2.96729e-70	-0.7755	0.668	0.221	5.93459e-67	1	CRIM1
9.07318e-70	-1.32073	0.785	0.355	1.81464e-66	1	ARHGAP15
2.10122e-69	-0.951398	0.441	0.33	4.20243e-66	1	ETS1
7.15472e-69	-0.889456	0.45	0.348	1.43094e-65	1	SFMBT2
4.50291e-67	-0.36018	0.653	0.265	9.00583e-64	1	PDZRN3
1.47631e-66	-0.719109	0.384	0.243	2.95262e-63	1	AOAH
2.34557e-66	-0.332957	0.603	0.166	4.69114e-63	1	TLL1
2.63143e-65	-0.405643	0.892	0.533	5.26285e-62	1	SOX6
2.77246e-65	-1.06312	0.833	0.405	5.54493e-62	1	RIPOR3
1.34325e-64	-0.370769	0.303	0.184	2.68649e-61	1	CD247
8.29528e-64	-0.876882	0.476	0.341	1.65906e-60	1	PCDH7
2.18458e-63	-0.422527	0.369	0.228	4.36916e-60	1	SYNPO2
2.4691e-63	-0.881668	0.78	0.379	4.93819e-60	1	SEMA6A
4.63002e-63	-1.22803	0.81	0.371	9.26004e-60	1	LIFR
6.02441e-63	-0.781829	0.484	0.414	1.20488e-59	1	GATA4
1.20154e-60	-0.560184	0.428	0.308	2.40308e-57	1	AGBL4
4.77201e-60	-0.417874	0.698	0.303	9.54402e-57	1	TRPS1
4.81519e-60	-0.81569	0.469	0.345	9.63038e-57	1	MEIS1
1.84712e-59	-0.448349	0.352	0.216	3.69425e-56	1	MS4A7
4.39719e-59	-1.44781	0.899	0.443	8.79438e-56	1	ZEB2
1.04032e-58	-1.48249	0.96	0.517	2.08063e-55	1	NR2F2-AS1
1.45113e-58	-0.659604	0.712	0.315	2.90227e-55	1	BCL2
2.61273e-58	-0.735713	0.441	0.298	5.22545e-55	1	TGFBR3
5.04833e-58	-0.285548	0.393	0.247	1.00967e-54	1	FAR2
6.13359e-58	-0.502631	0.434	0.342	1.22672e-54	1	SLC25A37
6.79388e-58	0.271576	0.357	0.128	1.35878e-54	1	PLIN4
3.13334e-57	-0.668524	0.714	0.305	6.26667e-54	1	NAV3
8.01805e-57	-0.94113	0.476	0.384	1.60361e-53	1	ADAMTS9-AS2
1.11634e-56	-0.564114	0.395	0.27	2.23267e-53	1	PAM
1.89346e-56	-0.824442	0.38	0.302	3.78692e-53	1	ARHGAP31
9.61409e-55	-0.252776	0.316	0.189	1.92282e-51	1	SRGN
1.50046e-54	-0.33305	0.678	0.3	3.00092e-51	1	ERBB4
1.6002e-54	0.406135	0.727	0.319	3.2004e-51	1	GREM2
2.15477e-54	-0.489921	0.404	0.242	4.30954e-51	1	NCALD
1.04132e-53	-1.35184	0.6	0.558	2.08265e-50	1	AUTS2
8.75739e-53	-0.743226	0.723	0.315	1.75148e-49	1	HECW2
1.25479e-52	-0.611421	0.445	0.291	2.50959e-49	1	SRGAP1
1.93799e-52	-0.67835	0.641	0.228	3.87597e-49	1	DOCK2
3.33278e-52	-0.767332	0.312	0.219	6.66556e-49	1	IGFBP7
4.83535e-52	-0.303912	0.616	0.279	9.6707e-49	1	PKHD1L1
4.97729e-52	-0.574	0.425	0.235	9.95458e-49	1	CNTNAP3B
5.78959e-52	0.250476	0.421	0.324	1.15792e-48	1	AC131392.1
6.36042e-52	-1.59833	0.366	0.252	1.27208e-48	1	FLT1
2.11151e-50	-0.271296	0.373	0.242	4.22302e-47	1	MIR4435-2HG
5.71934e-50	-0.394829	0.623	0.244	1.14387e-46	1	NEURL1B
1.38717e-49	-0.712423	0.404	0.245	2.77433e-46	1	ERG
1.5521e-49	-0.754988	0.802	0.41	3.1042e-46	1	MERTK
1.90371e-48	-0.366782	0.662	0.216	3.80741e-45	1	PGM5
1.11201e-47	-0.49247	0.455	0.34	2.22403e-44	1	PPARG
6.78822e-47	-0.473468	0.593	0.282	1.35764e-43	1	LINC00924
1.42591e-46	-1.70908	0.779	0.364	2.85183e-43	1	BMPER
2.84651e-46	-0.259706	0.339	0.133	5.69303e-43	1	SGCZ
2.89179e-46	-1.31821	0.524	0.422	5.78359e-43	1	KALRN
5.06432e-46	0.287476	0.386	0.154	1.01286e-42	1	CASC19
6.53332e-46	-0.311414	0.881	0.537	1.30666e-42	1	NR1H4
7.20561e-46	-0.315256	0.385	0.273	1.44112e-42	1	KCNMB4
3.0762e-45	-0.676093	0.487	0.352	6.1524e-42	1	WIPF1
4.31003e-45	-0.430465	0.618	0.217	8.62005e-42	1	SVEP1
2.1397e-43	0.287245	0.369	0.064	4.27941e-40	1	HKDC1
6.7891e-43	-0.36987	0.534	0.178	1.35782e-39	1	LRRK1
7.20566e-43	-0.440268	0.408	0.259	1.44113e-39	1	RALYL
8.56374e-43	-0.79744	0.838	0.415	1.71275e-39	1	DSCAML1
7.07299e-42	-0.45897	0.655	0.285	1.4146e-38	1	AC092422.1
7.80808e-41	-0.745205	0.854	0.496	1.56162e-37	1	AC098650.1
1.12744e-40	-0.627569	0.527	0.37	2.25488e-37	1	PELI2
5.63936e-40	-0.301619	0.608	0.233	1.12787e-36	1	CD96
8.90814e-40	-0.773464	0.661	0.263	1.78163e-36	1	FMN1
1.20527e-38	-0.295648	0.723	0.312	2.41053e-35	1	LPGAT1
1.17015e-37	-0.809356	0.674	0.285	2.3403e-34	1	ATRNL1
1.39936e-37	-0.505536	0.595	0.222	2.79873e-34	1	SYTL2
1.91998e-37	-0.548054	0.716	0.369	3.83996e-34	1	KAZN
2.01807e-37	-0.365236	0.67	0.294	4.03614e-34	1	TSPAN5
3.13821e-37	-0.363096	0.361	0.199	6.27642e-34	1	PIK3R5
5.15051e-37	-0.29031	0.48	0.301	1.0301e-33	1	ERV3-1
4.29717e-36	-0.255306	0.529	0.172	8.59434e-33	1	LAMC3
1.49684e-34	0.421535	0.39	0.17	2.99367e-31	1	LINC02015
4.82473e-34	-0.288011	0.655	0.26	9.64945e-31	1	GALNT2
9.05204e-34	-0.281309	0.634	0.291	1.81041e-30	1	CRISPLD2
3.18718e-33	-0.963721	0.45	0.286	6.37437e-30	1	VAV3
3.43257e-33	-0.570877	0.634	0.25	6.86514e-30	1	PDE1A
3.95457e-33	-0.25991	0.63	0.267	7.90915e-30	1	ROBO1
8.43439e-33	-0.655422	0.402	0.278	1.68688e-29	1	SLC1A3
9.7445e-33	0.26809	0.365	0.094	1.9489e-29	1	ICAM1
2.96365e-32	-0.387016	0.484	0.328	5.92731e-29	1	AC119674.1
4.50512e-32	-0.360604	0.515	0.23	9.01023e-29	1	MS4A4E
4.30502e-31	-0.25392	0.93	0.636	8.61005e-28	1	PARD3
8.56011e-31	-0.876351	0.556	0.437	1.71202e-27	1	SASH1
1.05649e-30	-0.630942	0.685	0.328	2.11298e-27	1	PTH1R
4.4951e-30	0.351686	0.454	0.353	8.9902e-27	1	AC139272.1
6.25289e-30	-0.432899	0.503	0.355	1.25058e-26	1	MLLT3
7.92633e-30	-0.402728	0.298	0.126	1.58527e-26	1	SYK
4.28309e-29	-0.318803	0.429	0.198	8.56618e-26	1	PLAC8
1.57929e-28	-0.794633	0.662	0.265	3.15857e-25	1	DISC1
4.41369e-28	-0.828953	0.512	0.367	8.82738e-25	1	DOCK8
6.70293e-28	-0.328007	0.343	0.236	1.34059e-24	1	DENND3
1.45754e-27	-0.284939	0.325	0.203	2.91509e-24	1	NGF
4.58897e-27	-0.51473	0.442	0.289	9.17795e-24	1	PDGFRA
2.27681e-26	-0.429138	0.802	0.45	4.55362e-23	1	CYP3A4
5.17293e-26	-0.259827	0.352	0.187	1.03459e-22	1	AC092155.1
5.15017e-25	-0.476494	0.621	0.257	1.03003e-21	1	PHACTR1
5.20871e-25	-1.52218	0.709	0.331	1.04174e-21	1	ROBO2
1.00232e-24	-0.949258	0.563	0.408	2.00464e-21	1	ANKRD44
9.19625e-24	-0.653977	0.59	0.278	1.83925e-20	1	P3H2
9.60089e-24	-0.342121	0.435	0.266	1.92018e-20	1	HBA2
9.82177e-24	-0.646911	0.527	0.364	1.96435e-20	1	AC119674.2
1.21805e-23	-1.28609	0.713	0.367	2.43609e-20	1	LAMA2
2.10069e-23	-0.505297	0.449	0.246	4.20138e-20	1	PARP8
2.11842e-23	-2.50967	0.827	0.429	4.23685e-20	1	ST6GALNAC3
3.85917e-23	-0.4221	0.432	0.229	7.71834e-20	1	MYO1F
7.97893e-23	-0.801318	0.374	0.193	1.59579e-19	1	DNASE1L3
1.22418e-22	-0.316218	0.454	0.223	2.44836e-19	1	PAG1
1.98228e-22	-3.17477	0.948	0.522	3.96456e-19	1	LDB2
2.6086e-22	-0.352666	0.436	0.236	5.21721e-19	1	NHSL2
2.34709e-21	-0.263011	0.589	0.216	4.69419e-18	1	FHOD3
2.73345e-21	-0.290173	0.511	0.13	5.4669e-18	1	EPB41L3
6.00981e-21	-0.300494	0.353	0.211	1.20196e-17	1	ZNF366
1.10205e-20	0.280185	0.58	0.19	2.2041e-17	1	TSHR
1.39899e-20	-0.909179	0.705	0.343	2.79798e-17	1	MEG8
2.30183e-20	-1.03991	0.791	0.425	4.60365e-17	1	SMAD6
2.84668e-20	0.377107	0.413	0.122	5.69336e-17	1	AC107021.1
3.45131e-20	-0.489209	0.705	0.325	6.90263e-17	1	NAV1
4.56614e-20	-0.433996	0.814	0.524	9.13229e-17	1	ADGRL2
5.10138e-20	-0.505436	0.453	0.251	1.02028e-16	1	EFNB2
5.52057e-20	-0.580665	0.457	0.276	1.10411e-16	1	MRO
3.11064e-19	-1.3565	0.531	0.354	6.22128e-16	1	MEF2C
3.13076e-19	-0.322072	0.859	0.548	6.26152e-16	1	SORBS1
1.74202e-18	-0.381807	0.664	0.342	3.48405e-15	1	ARHGAP10
2.79028e-18	-0.715465	0.785	0.463	5.58056e-15	1	ARHGAP24
3.77576e-18	-1.25831	0.768	0.382	7.55151e-15	1	TCF4
3.78931e-18	-0.86501	0.447	0.274	7.57862e-15	1	PREX2
5.78005e-18	-0.3586	0.498	0.304	1.15601e-14	1	GALNT18
1.45679e-17	-0.294136	0.545	0.299	2.91357e-14	1	CDH19
1.83431e-17	-0.607432	0.705	0.331	3.66862e-14	1	ANXA4
2.55429e-17	-0.603293	0.395	0.203	5.10858e-14	1	DCN
2.63235e-16	-0.764571	0.475	0.285	5.2647e-13	1	CTNND2
2.64546e-16	-0.397268	0.499	0.275	5.29093e-13	1	UST
4.14222e-16	-0.882181	0.661	0.317	8.28444e-13	1	CELF2
3.42264e-15	-0.924807	0.68	0.376	6.84527e-12	1	ADAMTSL1
4.81976e-15	-0.723244	0.666	0.326	9.63952e-12	1	INPP4B
6.89024e-15	-1.09275	0.71	0.346	1.37805e-11	1	MYO10
1.35045e-14	-0.257896	0.58	0.212	2.70091e-11	1	JAM2
1.59753e-14	0.275862	0.442	0.18	3.19506e-11	1	DISC1FP1
5.56956e-14	-0.483982	0.467	0.266	1.11391e-10	1	FGFR2
1.01719e-13	-0.360576	0.467	0.167	2.03438e-10	1	COL25A1
1.03175e-13	-0.362196	0.708	0.421	2.0635e-10	1	GLIS3
1.92542e-13	-1.20545	0.658	0.463	3.85085e-10	1	ASAP1
4.35479e-13	0.535723	0.418	0.095	8.70957e-10	1	AP001043.1
7.29012e-13	-0.312587	0.47	0.212	1.45802e-09	1	SMAD9
8.5584e-13	-0.416075	0.777	0.444	1.71168e-09	1	SAT1
9.52661e-13	-0.415727	0.454	0.218	1.90532e-09	1	CALN1
1.37232e-12	-0.670517	0.838	0.503	2.74464e-09	1	RBPMS
4.70079e-12	-0.376573	0.439	0.192	9.40159e-09	1	COLEC10
6.75502e-12	-0.853416	0.872	0.521	1.351e-08	1	INSR
3.35809e-11	-1.00957	0.572	0.365	6.71618e-08	1	RIPOR2
3.44124e-11	-0.653323	0.568	0.216	6.88247e-08	1	NOSTRIN
3.95119e-11	-0.665826	0.574	0.39	7.90238e-08	1	PPFIBP1
5.95338e-11	-0.861775	0.78	0.466	1.19068e-07	1	SYNE1
1.58857e-10	-0.456702	0.462	0.223	3.17714e-07	1	KDR
2.44315e-10	-0.95601	0.713	0.393	4.88629e-07	1	CNTN4
4.48555e-10	-0.633499	0.496	0.252	8.97111e-07	1	OSBPL10
5.50451e-10	-0.485953	0.486	0.16	1.1009e-06	1	ADGRL4
9.36558e-10	-0.339029	0.482	0.164	1.87312e-06	1	PTPN13
1.26588e-09	-1.2215	0.658	0.337	2.53176e-06	1	HDAC9
2.00877e-09	-0.869689	0.621	0.306	4.01753e-06	1	F8
2.37449e-09	-0.91407	0.596	0.291	4.74897e-06	1	HGF
3.83145e-09	-0.256856	0.569	0.238	7.66289e-06	1	GALNTL6
3.8829e-09	-1.30638	0.528	0.293	7.7658e-06	1	AC010737.1
4.96348e-09	-0.728674	0.592	0.262	9.92695e-06	1	TIMP3
8.92395e-09	-0.297292	1	1	1.78479e-05	1	FP236383.1
1.70092e-08	-0.335602	0.483	0.24	3.40183e-05	1	SKAP1
2.06962e-08	-0.784603	0.456	0.215	4.13924e-05	1	CRHBP
2.76755e-08	0.286829	0.521	0.093	5.5351e-05	1	ITGB1-DT
3.49042e-08	-0.638576	0.741	0.44	6.98085e-05	1	SRGAP2
3.71218e-08	-0.608465	0.773	0.44	7.42435e-05	1	SYNE2
9.17117e-08	-0.476018	0.94	0.579	0.000183423	1	CRP
1.22441e-07	-0.744063	0.587	0.421	0.000244883	1	PLEKHG1
1.36192e-07	-0.697262	0.569	0.331	0.000272385	1	PTPRT
1.67635e-07	-0.464202	0.563	0.369	0.00033527	1	PLPP1
2.0642e-07	-0.984261	0.642	0.44	0.00041284	1	TACC1
2.19869e-07	-1.1426	0.672	0.446	0.000439737	1	MEIS2
2.39499e-07	-0.725979	0.698	0.361	0.000478999	1	CEMIP2
3.1041e-07	-0.817921	0.606	0.288	0.00062082	1	NPL
3.11088e-07	-0.738471	0.606	0.429	0.000622177	1	TIAM1
3.22088e-07	-0.316555	0.542	0.355	0.000644177	1	CPM
3.58819e-07	-1.20293	0.773	0.428	0.000717638	1	ADGRB3
4.36892e-07	-0.288709	1	1	0.000873785	1	FP671120.1
6.2255e-07	-0.355904	0.42	0.194	0.0012451	1	RXFP1
9.54889e-07	-0.4195	0.503	0.322	0.00190978	1	ANKRD20A11P
1.34963e-06	-0.304534	0.443	0.191	0.00269926	1	BNC2
1.73056e-06	-1.30317	0.711	0.362	0.00346113	1	SLC9A9
2.01596e-06	-0.348721	0.517	0.202	0.00403193	1	NDST3
3.84755e-06	-0.896413	0.723	0.42	0.0076951	1	FRMD4B
5.40949e-06	0.326778	0.564	0.225	0.010819	1	RGPD2
7.8274e-06	-0.271466	0.347	0.184	0.0156548	1	HS3ST3A1
9.35639e-06	-1.15653	0.781	0.522	0.0187128	1	UTRN
1.05473e-05	-0.884245	0.501	0.282	0.0210947	1	C7
1.46312e-05	-0.600052	0.463	0.222	0.0292624	1	ZNF521
1.98306e-05	0.300754	0.499	0.336	0.0396613	1	RGPD1
2.65878e-05	-1.33444	0.58	0.411	0.0531757	1	PCDH9
2.6867e-05	-0.349997	0.518	0.207	0.0537339	1	LRRC7
2.8572e-05	0.398696	0.468	0.176	0.0571441	1	SERPINE1
3.22205e-05	-1.01987	0.662	0.466	0.0644409	1	RAPGEF5
3.48033e-05	-0.678131	0.565	0.255	0.0696066	1	ST8SIA6
3.83079e-05	-0.88644	0.527	0.272	0.0766158	1	CCSER1
8.18868e-05	-0.30269	0.534	0.294	0.163774	1	FGF12
8.44428e-05	-0.282927	0.57	0.232	0.168886	1	FRAS1
9.07858e-05	-0.711651	0.904	0.547	0.181572	1	CALD1
9.94666e-05	-0.733358	0.629	0.468	0.198933	1	BTBD9
0.000113719	-1.71804	0.762	0.489	0.227438	1	ITGA9
0.000122535	-0.436217	0.589	0.272	0.245071	1	LHFPL2
0.000131564	-0.51108	0.948	0.584	0.263129	1	EXT1
0.000177387	-0.881359	0.646	0.415	0.354774	1	TCF7L1
0.0002404	-2.61649	0.727	0.422	0.4808	1	NRG3
0.000558092	-0.942213	0.58	0.334	1	1	CALCRL
0.000611899	-0.819262	0.609	0.341	1	1	NR2F1-AS1
0.000658935	-0.294158	0.879	0.671	1	1	FOXP1
0.000750923	-0.600425	0.376	0.247	1	1	FLRT2
0.000861115	-0.314242	0.608	0.343	1	1	CHSY3
0.00118619	-0.87318	0.678	0.388	1	1	RARB
0.00190528	-0.419832	0.498	0.25	1	1	DSCAM
0.00233084	-0.592379	0.464	0.217	1	1	RUNX1T1
0.00239136	-0.494937	0.537	0.271	1	1	RUNX1
0.00245774	-1.09264	0.651	0.391	1	1	APP
0.00248289	-0.304353	0.478	0.196	1	1	AC100849.1
0.00400629	-0.784163	0.494	0.283	1	1	UNC5C
0.00509064	-0.755224	0.655	0.359	1	1	PLCXD3
0.00543373	-2.56573	0.953	0.618	1	1	RBMS3
0.00604215	-0.680642	0.617	0.311	1	1	PRKCB
0.00614029	-0.424003	0.449	0.146	1	1	CASC15
0.00937063	-1.08169	0.596	0.332	1	1	FLI1
0.00945284	-1.35092	0.586	0.341	1	1	SLC8A1
0	4.70655	0.989	0.52	0	2	LDB2
0	4.50015	0.956	0.396	0	2	NRG3
0	4.36943	0.969	0.415	0	2	ST6GALNAC3
0	4.35836	0.925	0.234	0	2	STAB2
0	3.49456	0.865	0.191	0	2	FLT1
0	3.43494	0.917	0.3	0	2	PTPRB
0	3.4203	0.894	0.38	0	2	RELN
0	3.41428	0.868	0.314	0	2	ROBO2
0	3.34455	0.782	0.33	0	2	MECOM
0	3.17017	0.855	0.255	0	2	AC010737.1
0	3.15557	0.862	0.357	0	2	BMPER
0	2.95519	0.888	0.411	0	2	PLPP3
0	2.94808	0.931	0.382	0	2	PLCB1
0	2.94078	0.883	0.263	0	2	FBXL7
0	2.86726	0.91	0.374	0	2	KALRN
0	2.7748	0.917	0.419	0	2	ST6GAL1
0	2.73306	0.804	0.187	0	2	BMP6
0	2.72395	0.819	0.301	0	2	GNA14
0	2.6814	0.853	0.28	0	2	F8
0	2.61473	0.82	0.36	0	2	GPM6A
0	2.60566	0.823	0.175	0	2	EGFL7
0	2.5781	0.888	0.364	0	2	APP
0	2.54216	0.811	0.331	0	2	BTNL9
0	2.51221	0.84	0.36	0	2	IGF1R
0	2.49707	0.8	0.249	0	2	NTN4
0	2.48667	0.835	0.164	0	2	HSPG2
0	2.46767	0.779	0.112	0	2	STAB1
0	2.45304	0.912	0.519	0	2	INSR
0	2.45146	0.791	0.232	0	2	PREX2
0	2.44487	0.834	0.375	0	2	SEMA6A
0	2.43888	0.776	0.177	0	2	CRHBP
0	2.42751	0.9	0.42	0	2	MEIS2
0	2.41431	0.754	0.147	0	2	DNASE1L3
0	2.37142	0.842	0.317	0	2	MEF2C
0	2.3276	0.807	0.391	0	2	GRAPL
0	2.32148	0.916	0.519	0	2	AUTS2
0	2.30088	0.763	0.314	0	2	HECW2
0	2.29801	0.808	0.426	0	2	SMAD6
0	2.29406	0.759	0.245	0	2	CCSER1
0	2.28731	0.812	0.27	0	2	SEC14L1
0	2.27605	0.748	0.379	0	2	AC007100.1
0	2.27556	0.86	0.388	0	2	PLEKHG1
0	2.27083	0.63	0.14	0	2	OIT3
0	2.26686	0.8	0.289	0	2	MEG3
0	2.26457	0.809	0.188	0	2	CNTNAP3B
0	2.25727	0.761	0.287	0	2	CD36
0	2.25259	0.772	0.305	0	2	PCDH7
0	2.24945	0.891	0.454	0	2	SYNE1
0	2.23432	0.779	0.248	0	2	SHANK3
0	2.22276	0.823	0.328	0	2	AC119674.2
0	2.21614	0.801	0.375	0	2	RARB
0	2.19204	0.803	0.376	0	2	LIFR
0	2.1832	0.716	0.211	0	2	ADGRF5
0	2.15035	0.838	0.371	0	2	GATA4
0	2.13465	0.721	0.088	0	2	FCN2
0	2.1277	0.916	0.433	0	2	ASAP1
0	2.12301	0.686	0.212	0	2	ERG
0	2.1209	0.767	0.258	0	2	TGFBR3
0	2.10196	0.741	0.198	0	2	NOSTRIN
0	2.10113	0.745	0.235	0	2	ST8SIA6
0	2.09746	0.883	0.476	0	2	ITGA9
0	2.09339	0.852	0.415	0	2	TACC1
0	2.09339	0.82	0.23	0	2	ADD3
0	2.08862	0.734	0.313	0	2	PTPRT
0	2.08026	0.782	0.311	0	2	CALCRL
0	2.07985	0.772	0.27	0	2	NPL
0	2.06621	0.834	0.394	0	2	TCF7L1
0	2.06172	0.802	0.351	0	2	CEMIP2
0	2.04661	0.691	0.286	0	2	ATRNL1
0	2.03391	0.639	0.23	0	2	EFNB2
0	2.00264	0.796	0.406	0	2	TIAM1
0	1.98987	0.704	0.247	0	2	MRO
0	1.98716	0.752	0.287	0	2	LINC01197
0	1.97622	0.717	0.187	0	2	SLC26A5
0	1.96293	0.755	0.155	0	2	MS4A6A
0	1.95141	0.762	0.255	0	2	ARHGAP31
0	1.93957	0.824	0.406	0	2	PRKCH
0	1.90202	0.741	0.362	0	2	TOX2
0	1.89811	0.773	0.304	0	2	FAT4
0	1.8953	0.74	0.22	0	2	TEK
0	1.89175	0.765	0.386	0	2	TCF4
0	1.88649	0.771	0.309	0	2	MEIS1
0	1.88353	0.86	0.495	0	2	ARL15
0	1.88188	0.841	0.402	0	2	AKT3
0	1.87965	0.732	0.292	0	2	SH3RF3
0	1.8763	0.645	0.208	0	2	NRP2
0	1.86301	0.817	0.415	0	2	MRC1
0	1.86261	0.74	0.371	0	2	EML1
0	1.85452	0.803	0.363	0	2	PPFIBP1
0	1.84159	0.705	0.298	0	2	PRICKLE2
0	1.8361	0.729	0.253	0	2	ZNF117
0	1.83509	0.764	0.248	0	2	VAV3
0	1.83479	0.807	0.34	0	2	PLPP1
0	1.8173	0.831	0.444	0	2	BTBD9
0	1.79832	0.697	0.284	0	2	WWTR1
0	1.77828	0.678	0.15	0	2	RASGRP3
0	1.7703	0.835	0.377	0	2	PDE4D
0	1.75909	0.765	0.29	0	2	ETS1
0	1.75297	0.819	0.405	0	2	SASH1
0	1.73277	0.681	0.221	0	2	ENG
0	1.72569	0.679	0.278	0	2	FGF12
0	1.72198	0.706	0.282	0	2	AC092422.1
0	1.71902	0.794	0.448	0	2	STOX2
0	1.71144	0.71	0.274	0	2	SH3BP5
0	1.70928	0.808	0.49	0	2	LINC02388
0	1.70857	0.612	0.21	0	2	EMCN
0	1.70674	0.768	0.343	0	2	CTBP2
0	1.68719	0.672	0.199	0	2	KDR
0	1.68573	0.735	0.205	0	2	CNTNAP3P2
0	1.68541	0.687	0.201	0	2	IGF2BP2
0	1.67283	0.676	0.235	0	2	MID1
0	1.626	0.76	0.344	0	2	RIPOR2
0	1.62339	0.754	0.331	0	2	NRP1
0	1.62124	0.822	0.377	0	2	ANKRD44
0	1.61472	0.727	0.329	0	2	NR2F1-AS1
0	1.60267	0.753	0.312	0	2	EPB41L4A
0	1.59419	0.828	0.537	0	2	NR2F2-AS1
0	1.58188	0.761	0.38	0	2	FYN
0	1.57546	0.656	0.188	0	2	SLCO2A1
0	1.52575	0.82	0.43	0	2	FRMD4A
0	1.50559	0.725	0.268	0	2	PCED1B
0	1.49515	0.797	0.354	0	2	SLC9A9
0	1.49008	0.675	0.166	0	2	AFAP1L1
0	1.45877	0.699	0.299	0	2	ANKRD20A11P
0	1.45562	0.701	0.254	0	2	C5orf17
0	1.44291	0.665	0.276	0	2	PTPRE
0	1.42332	0.658	0.186	0	2	ITPRIP
0	1.39412	0.625	0.189	0	2	RNF144A
0	1.35784	0.636	0.172	0	2	NUAK1
0	1.32879	0.688	0.207	0	2	LHFPL6
0	1.32594	0.674	0.18	0	2	PPP4R4
0	1.31207	0.656	0.267	0	2	LHFPL2
0	1.30902	0.653	0.295	0	2	DGKG
0	1.30249	0.765	0.355	0	2	GRK5
0	1.29088	0.668	0.197	0	2	PRSS23
0	1.28938	0.624	0.179	0	2	FILIP1
0	1.28925	0.623	0.194	0	2	PRCP
0	1.27136	0.663	0.296	0	2	AC008050.1
0	1.26399	0.62	0.259	0	2	FGFR1
0	1.24053	0.657	0.223	0	2	AC018742.1
0	1.22468	0.693	0.279	0	2	CHST15
0	1.21653	0.647	0.247	0	2	AL357060.1
0	1.20159	0.6	0.138	0	2	KLHL4
0	1.18876	0.64	0.149	0	2	HS3ST3A1
0	1.18767	0.638	0.153	0	2	AC092155.1
0	1.16438	0.657	0.22	0	2	PGM5
0	1.15992	0.602	0.198	0	2	SMAD9
0	1.15653	0.659	0.28	0	2	ERV3-1
0	1.15321	0.923	0.625	0	2	RBMS3
0	1.11946	0.687	0.187	0	2	TSC22D1
0	1.11279	0.719	0.321	0	2	SLCO3A1
0	1.07365	0.644	0.292	0	2	EHD3
0	1.06994	0.63	0.28	0	2	PKHD1L1
0	1.05946	0.647	0.102	0	2	ADCY4
0	1.05564	0.721	0.338	0	2	CHST11
0	1.04557	0.653	0.155	0	2	BACE2
0	1.04433	0.656	0.217	0	2	AL078590.3
0	1.0231	0.604	0.181	0	2	ZNF366
0	1.0017	0.609	0.246	0	2	KCNMB4
0	0.98146	0.582	0.142	0	2	SGK1
0	0.939978	0.618	0.257	0	2	DCLK2
0	0.918384	0.625	0.206	0	2	SLC7A8
0	0.863918	0.605	0.222	0	2	FAR2
0	0.844314	0.604	0.154	0	2	AL078590.2
0	0.838221	0.561	0.092	0	2	PCA3
0	0.784945	0.593	0.108	0	2	C12orf42
0	0.774496	0.622	0.216	0	2	MIR503HG
0	0.765961	0.604	0.07	0	2	RASSF9
0	0.764553	0.628	0.175	0	2	PLAC8
0	0.763162	0.597	0.161	0	2	LRRC1
0	0.738846	0.475	0.044	0	2	DUSP5
0	0.704809	0.615	0.225	0	2	PPP1R9A
0	0.702195	0.543	0.092	0	2	ANKRD55
0	0.654195	0.575	0.145	0	2	REEP1
0	0.643504	0.593	0.25	0	2	COL8A1
0	0.606968	0.551	0.175	0	2	DYNC1I1
0	0.562735	0.585	0.132	0	2	CLDN5
0	0.504437	0.563	0.092	0	2	IFI44L
0	0.502404	0.543	0.124	0	2	PTCHD4
0	0.466573	0.56	0.092	0	2	FAM198B
0	0.418102	0.552	0.062	0	2	NRCAM
0	0.403891	0.568	0.073	0	2	KCNH7
0	0.386013	0.557	0.121	0	2	ADARB2
0	0.355859	0.541	0.086	0	2	AL160290.2
0	0.342508	0.567	0.184	0	2	AL050403.2
0	0.313766	0.581	0.214	0	2	AC020637.1
0	-1.74439	0.583	0.832	0	2	ADK
0	-1.84388	0.206	0.623	0	2	NR1H4
0	-1.90782	0.334	0.732	0	2	ECHDC2
0	-2.33983	0.683	0.907	0	2	RORA
0	-2.35629	0.187	0.685	0	2	ALDH1A2
0	-2.38273	0.288	0.725	0	2	TSHZ2
0	-2.42385	0.293	0.792	0	2	GHR
0	-2.55055	0.458	0.785	0	2	TPRG1
0	-2.57599	0.552	0.82	0	2	SORBS2
0	-2.71132	0.571	0.782	0	2	LINC00907
0	-2.74259	0.222	0.745	0	2	CYP3A5
0	-3.21024	0.501	0.879	0	2	SOX5
3.02041e-307	-1.36766	0.166	0.529	6.04082e-304	2	SLC4A4
3.57476e-307	1.26961	0.784	0.415	7.14951e-304	2	FRMD4B
4.27591e-305	1.54366	0.698	0.303	8.55183e-302	2	AC119674.1
2.01982e-304	1.82617	0.697	0.347	4.03964e-301	2	MEG8
2.60433e-302	1.35499	0.625	0.244	5.20866e-299	2	PECAM1
5.27558e-300	-2.25473	0.531	0.727	1.05512e-296	2	AC011604.2
8.95319e-297	1.16638	0.697	0.438	1.79064e-293	2	PLA2G5
3.52394e-296	1.4794	0.728	0.376	7.04787e-293	2	C1orf21
2.34854e-294	1.14406	0.626	0.274	4.69707e-291	2	ZFPM2-AS1
2.2338e-292	1.26862	0.586	0.219	4.46759e-289	2	NHSL2
1.72091e-290	0.712617	0.543	0.165	3.44182e-287	2	RGS7BP
1.03404e-287	-1.4186	0.221	0.564	2.06808e-284	2	SDS
1.58154e-277	1.24211	0.755	0.441	3.16307e-274	2	SRGAP2
2.05609e-276	0.396617	0.462	0.08	4.11217e-273	2	FAM84A
1.46491e-274	1.46603	0.832	0.532	2.92981e-271	2	DOCK4
1.76834e-271	1.36522	0.7	0.35	3.53669e-268	2	MYO10
3.33695e-271	1.32599	0.674	0.263	6.67391e-268	2	SRGAP1
1.58619e-270	-1.89224	0.172	0.546	3.17237e-267	2	SLCO1B1
2.07808e-269	1.66206	0.578	0.17	4.15616e-266	2	CYYR1
3.96223e-268	1.32087	0.65	0.239	7.92446e-265	2	PAM
5.34555e-268	1.23489	0.739	0.513	1.06911e-264	2	PDK4
8.1553e-268	1.94267	0.626	0.262	1.63106e-264	2	IL33
1.34419e-267	1.62154	0.651	0.258	2.68839e-264	2	TIMP3
6.28774e-260	0.455102	0.492	0.112	1.25755e-256	2	CDH11
1.26935e-259	1.23144	0.698	0.311	2.53871e-256	2	PPARG
5.5181e-257	0.937254	0.627	0.265	1.10362e-253	2	FAM171A1
8.47736e-254	0.379098	0.597	0.284	1.69547e-250	2	LINC00924
1.06233e-253	0.93924	0.653	0.356	2.12466e-250	2	PELI2
3.4777e-249	-0.573783	0.133	0.386	6.95539e-246	2	AP002026.1
4.4359e-246	-0.814739	0.14	0.447	8.87179e-243	2	AC015687.1
4.74467e-246	0.380408	0.539	0.244	9.48935e-243	2	ADAMTS6
6.87733e-245	-0.93981	0.177	0.484	1.37547e-241	2	CYP3A43
4.16923e-244	0.399359	0.543	0.169	8.33845e-241	2	DISC1FP1
7.58359e-241	1.26638	0.781	0.453	1.51672e-237	2	RAPGEF5
3.38708e-240	1.70477	0.654	0.286	6.77417e-237	2	GALNT18
8.46923e-239	-1.54699	0.126	0.486	1.69385e-235	2	LINC02532
1.4461e-238	0.837939	0.656	0.332	2.89219e-235	2	WIPF1
2.32998e-238	-2.12812	0.558	0.699	4.65996e-235	2	ZNF385D
9.85385e-237	-1.56312	0.391	0.697	1.97077e-233	2	PTGR1
1.26096e-235	-1.84712	0.349	0.604	2.52193e-232	2	SOX6
5.48657e-230	0.392525	0.54	0.24	1.09731e-226	2	ZSCAN31
1.34052e-227	-1.42672	0.286	0.578	2.68104e-224	2	AC090912.1
6.46532e-227	-1.46092	0.207	0.529	1.29306e-223	2	PCSK6
2.04312e-226	-1.2801	0.38	0.605	4.08623e-223	2	TMEM56-RWDD3
2.05623e-221	-1.32356	0.156	0.492	4.11246e-218	2	GLIS3
1.25993e-220	-0.957184	0.205	0.451	2.51986e-217	2	PPARGC1A
2.34966e-219	0.99421	0.562	0.207	4.69932e-216	2	RUNX1T1
3.75456e-219	1.57355	0.663	0.326	7.50912e-216	2	FLI1
2.07174e-218	0.731771	0.576	0.238	4.14348e-215	2	PIK3R3
5.46835e-218	-0.337316	0.134	0.469	1.09367e-214	2	PDE8B
7.33568e-218	-0.820287	0.116	0.334	1.46714e-214	2	FMN1
1.35669e-217	1.04857	0.8	0.517	2.71338e-214	2	PLXDC2
1.55634e-214	1.84927	0.559	0.153	3.11269e-211	2	ADGRL4
9.9408e-213	1.12157	0.594	0.229	1.98816e-209	2	THSD7A
1.71739e-210	-0.721748	0.138	0.361	3.43477e-207	2	CACNA2D1
4.48449e-210	1.21618	0.823	0.519	8.96897e-207	2	UTRN
4.50838e-210	0.836762	0.551	0.242	9.01677e-207	2	AC002070.1
5.22319e-209	-1.42444	0.233	0.55	1.04464e-205	2	FGGY
5.48602e-209	1.20292	0.524	0.151	1.0972e-205	2	MMRN1
5.00466e-207	-1.49772	0.088	0.402	1.00093e-203	2	GREM2
9.64319e-207	-1.47236	0.419	0.702	1.92864e-203	2	PARD3
1.05739e-206	0.639273	0.812	0.523	2.11478e-203	2	ANKS1A
7.56959e-205	-1.54056	0.397	0.611	1.51392e-201	2	UPB1
3.67168e-203	0.735561	0.507	0.149	7.34336e-200	2	TPM4
4.33202e-202	-1.24	0.424	0.602	8.66403e-199	2	SLCO1B3
9.473e-199	0.326187	0.545	0.215	1.8946e-195	2	EGLN3
2.20902e-197	-1.46746	0.188	0.433	4.41805e-194	2	ARHGAP15
2.9574e-194	1.48312	0.626	0.288	5.9148e-191	2	HIF1A
3.38656e-193	0.858794	0.527	0.2	6.77313e-190	2	CNTNAP3
1.93053e-192	-1.63328	0.289	0.546	3.86105e-189	2	AL583836.1
2.03396e-192	0.480311	0.528	0.258	4.06792e-189	2	NCAM2
6.28691e-192	-1.39273	0.206	0.487	1.25738e-188	2	AC087482.1
9.52844e-192	1.82303	0.565	0.212	1.90569e-188	2	ZNF521
1.96657e-191	-0.948931	0.117	0.382	3.93314e-188	2	AFF3
1.01155e-190	-0.437211	0.054	0.254	2.02311e-187	2	MS4A7
1.10933e-190	0.50572	0.666	0.361	2.21865e-187	2	ADAMTS9-AS2
3.71696e-190	-1.03904	0.417	0.636	7.43391e-187	2	CU633967.1
4.87776e-190	1.40922	0.516	0.148	9.75553e-187	2	NOVA1
1.14435e-188	-1.50527	0.352	0.611	2.2887e-185	2	EGFR
1.85671e-187	-1.14771	0.081	0.385	3.71343e-184	2	ADAMTS17
7.61977e-183	0.472104	0.668	0.444	1.52395e-179	2	ADGRB3
9.16876e-182	0.38303	0.488	0.181	1.83375e-178	2	KCNMB2
5.27128e-181	1.24053	0.574	0.244	1.05426e-177	2	OSBPL10
1.50624e-180	2.09169	0.583	0.243	3.01247e-177	2	ACSM3
2.64563e-178	0.589157	0.67	0.333	5.29125e-175	2	SLC8A1
1.52901e-176	-1.64202	0.439	0.6	3.05803e-173	2	SLC22A25
3.07337e-176	0.458438	0.569	0.255	6.14674e-173	2	TMTC1
2.65315e-175	-1.72444	0.463	0.645	5.3063e-172	2	ERRFI1
6.04425e-173	1.28305	0.599	0.341	1.20885e-169	2	NAV1
6.84963e-173	-1.10735	0.383	0.539	1.36993e-169	2	PTPRD
1.92116e-172	0.535374	0.734	0.5	3.84231e-169	2	ZFPM2
4.66427e-172	0.260254	0.446	0.13	9.32854e-169	2	BMX
2.30113e-171	0.3571	0.644	0.443	4.60226e-168	2	DSCAML1
7.44425e-171	0.273726	0.662	0.431	1.48885e-167	2	MERTK
1.99323e-170	-1.72577	0.483	0.607	3.98645e-167	2	TENM2
2.11847e-170	1.01051	0.635	0.325	4.23695e-167	2	SFMBT2
1.50792e-169	0.729447	0.745	0.459	3.01585e-166	2	MAML2
2.82141e-168	1.38878	0.825	0.647	5.64283e-165	2	AC004160.1
1.48214e-166	0.695356	0.62	0.329	2.96427e-163	2	RGL1
7.72549e-164	-0.250211	0.173	0.389	1.5451e-160	2	AC245041.2
3.32261e-162	0.843573	0.625	0.319	6.64522e-159	2	SLC25A37
1.152e-161	1.4159	0.49	0.139	2.304e-158	2	PDE10A
4.36637e-161	-0.296623	0.226	0.414	8.73274e-158	2	AC060809.1
1.16855e-159	-1.14377	0.101	0.379	2.3371e-156	2	WDR72
1.2466e-157	-0.446864	0.205	0.428	2.49319e-154	2	DACH1
1.46444e-155	-0.451379	0.153	0.303	2.92888e-152	2	ADAMTS12
1.56106e-155	-0.895569	0.244	0.483	3.12211e-152	2	AC080128.1
1.51072e-152	1.27848	0.632	0.342	3.02144e-149	2	CHSY3
7.18552e-149	-1.14448	0.67	0.732	1.4371e-145	2	CP
4.30914e-142	-0.948645	0.271	0.495	8.61829e-139	2	NBPF14
9.21167e-139	1.32573	0.573	0.282	1.84233e-135	2	P3H2
2.86773e-137	-0.422331	0.183	0.36	5.73546e-134	2	SEMA6D
2.31574e-136	-0.697626	0.2	0.382	4.63148e-133	2	BCL2
4.57487e-134	0.816562	0.615	0.311	9.14973e-131	2	FMNL2
3.36514e-130	1.66897	0.515	0.231	6.73027e-127	2	FLRT2
7.0692e-130	-0.576175	0.255	0.431	1.41384e-126	2	LINC01554
1.65584e-129	-0.424843	0.053	0.353	3.31169e-126	2	RNF150
3.3519e-129	-1.19393	0.405	0.535	6.7038e-126	2	MIR100HG
4.18584e-128	-1.18899	0.26	0.426	8.37168e-125	2	LAMA2
1.24767e-127	-0.853088	0.171	0.391	2.49534e-124	2	PLIN5
1.5159e-127	1.0025	0.496	0.226	3.0318e-124	2	JAM2
1.88929e-127	-1.01919	0.535	0.719	3.77858e-124	2	PCCA
5.09886e-127	-1.53855	0.361	0.498	1.01977e-123	2	PKHD1
1.49964e-126	0.937315	0.559	0.334	2.99928e-123	2	MEF2C-AS1
1.07821e-124	-0.758021	0.348	0.485	2.15642e-121	2	AL033397.1
1.70855e-122	-1.14171	0.458	0.655	3.4171e-119	2	C9orf3
1.4486e-121	-1.13252	0.49	0.575	2.89719e-118	2	CYP2B7P
2.29353e-121	0.329998	0.36	0.061	4.58706e-118	2	PODXL
5.89679e-121	0.789173	0.536	0.31	1.17936e-117	2	ZSWIM5
8.00836e-121	0.540718	0.529	0.315	1.60167e-117	2	TSPAN5
2.74541e-120	0.459205	0.438	0.136	5.49082e-117	2	SRPX
4.07426e-117	0.705074	0.465	0.191	8.14853e-114	2	NALCN-AS1
1.1235e-116	0.534822	0.603	0.311	2.24701e-113	2	EPB41L2
4.09962e-116	-0.674031	0.132	0.295	8.19924e-113	2	DOCK2
2.11934e-113	-1.00312	0.443	0.65	4.23869e-110	2	EXT1
2.7854e-112	0.399948	0.51	0.23	5.57081e-109	2	NCALD
1.37846e-111	-1.68423	0.537	0.629	2.75691e-108	2	DMD
5.43329e-110	-0.369237	0.159	0.394	1.08666e-106	2	AL163541.1
5.55688e-109	0.350755	0.558	0.3	1.11138e-105	2	TBXAS1
4.50669e-107	1.00377	0.711	0.503	9.01337e-104	2	KIAA1217
2.17488e-106	-0.470532	0.204	0.412	4.34977e-103	2	AL353148.1
1.17128e-105	0.342495	0.358	0.036	2.34256e-102	2	NOX4
6.31402e-104	0.710128	0.9	0.756	1.2628e-100	2	NPIPB5
6.79377e-104	-1.01146	0.308	0.463	1.35875e-100	2	MLXIPL
8.796e-103	-0.324264	1	0.998	1.7592e-99	2	MALAT1
8.51121e-102	1.35284	0.432	0.148	1.70224e-98	2	CTSL
1.06504e-101	-0.28983	0.156	0.289	2.13008e-98	2	ADGRL3
8.53829e-101	1.26555	0.515	0.273	1.70766e-97	2	PHACTR1
1.3043e-100	-0.872836	0.401	0.513	2.60861e-97	2	ESRRG
2.72352e-98	0.640353	0.811	0.557	5.44704e-95	2	SORBS1
8.20964e-97	0.820276	0.443	0.152	1.64193e-93	2	GALNT14
1.27411e-96	-0.581073	0.184	0.31	2.54822e-93	2	PDE1A
7.85395e-96	-0.599521	0.156	0.348	1.57079e-92	2	ST20-MTHFS
1.49693e-95	0.79705	0.53	0.272	2.99385e-92	2	ANO10
1.7038e-95	0.481604	0.564	0.349	3.4076e-92	2	MLLT3
2.07308e-94	1.73311	0.496	0.184	4.14617e-91	2	RHOJ
2.92516e-94	0.298546	0.658	0.405	5.85031e-91	2	RGPD5
5.34867e-92	-0.483145	0.083	0.254	1.06973e-88	2	WWC1
1.32869e-91	-0.257717	0.145	0.352	2.65738e-88	2	ANO3
1.13104e-90	0.291976	0.641	0.394	2.26208e-87	2	AC105052.4
2.59199e-90	1.56162	0.49	0.2	5.18398e-87	2	NPAS3
1.13098e-89	0.299721	0.461	0.223	2.26195e-86	2	DENND3
5.70242e-89	0.258261	0.364	0.061	1.14048e-85	2	ADAM32
3.13943e-88	-0.258357	0.48	0.233	6.27885e-85	2	FHOD3
5.86392e-87	-0.267654	0.294	0.408	1.17278e-83	2	BRIP1
1.31159e-86	-0.724869	0.316	0.517	2.62318e-83	2	PRKG1
1.51451e-85	-1.20329	0.335	0.459	3.02902e-82	2	AC004053.1
2.05594e-84	-1.10194	0.254	0.429	4.11187e-81	2	ARHGEF10L
3.22649e-81	-1.28314	0.404	0.525	6.45298e-78	2	ANK3
1.0503e-80	0.795678	0.684	0.52	2.10059e-77	2	AC098650.1
1.60277e-80	0.523316	0.734	0.525	3.20555e-77	2	STAG3L3
3.94401e-79	-0.714405	0.148	0.317	7.88801e-76	2	HPR
3.70132e-78	-0.292583	0.306	0.45	7.40264e-75	2	ANOS2P
6.18941e-76	-0.860509	0.151	0.321	1.23788e-72	2	RUNX1
5.5603e-75	0.503919	0.439	0.193	1.11206e-71	2	LRRK1
9.0525e-75	-0.650793	0.237	0.379	1.8105e-71	2	FBXO17
1.11129e-73	-0.829219	0.239	0.377	2.22258e-70	2	G6PC
1.63849e-73	-0.496907	0.121	0.284	3.27697e-70	2	SYTL2
1.80325e-73	-0.292751	0.194	0.37	3.60649e-70	2	NEK10
1.90236e-73	-0.508864	0.104	0.264	3.80472e-70	2	AP002518.2
3.01522e-73	-1.07408	0.304	0.442	6.03044e-70	2	PNPLA3
8.0076e-73	-0.850941	0.491	0.52	1.60152e-69	2	TAT-AS1
1.03649e-72	0.46477	0.699	0.452	2.07298e-69	2	SYNE2
1.76012e-72	0.541133	0.426	0.192	3.52024e-69	2	TLL1
3.97106e-72	-0.297458	0.336	0.214	7.94212e-69	2	STXBP6
1.75462e-71	-0.986378	0.229	0.393	3.50924e-68	2	ANXA4
9.96101e-71	-0.47982	0.17	0.273	1.9922e-67	2	PTGIS
7.3768e-68	-1.21587	0.535	0.559	1.47536e-64	2	FIGN
2.30533e-67	0.303054	0.497	0.284	4.61065e-64	2	C7
4.38215e-67	0.268579	0.534	0.299	8.76429e-64	2	CMAHP
1.63811e-65	-0.726431	0.367	0.448	3.27622e-62	2	TOX
2.97597e-65	-0.277116	0.094	0.289	5.95195e-62	2	SGCD
6.39141e-65	-0.608104	0.299	0.463	1.27828e-61	2	ASGR1
1.24901e-63	-0.681046	0.342	0.448	2.49802e-60	2	MAPK10
3.24053e-63	-0.537188	0.146	0.292	6.48106e-60	2	SLC13A5
5.50718e-62	-0.588198	0.526	0.519	1.10144e-58	2	AC022414.1
2.2591e-60	-0.575207	0.179	0.299	4.5182e-57	2	TM4SF4
1.28085e-57	-0.649744	0.097	0.264	2.56171e-54	2	AC083837.2
3.44609e-57	-0.314938	0.277	0.387	6.89217e-54	2	HDAC9
3.62307e-57	0.513517	0.356	0.056	7.24614e-54	2	DPYSL3
5.86662e-57	-0.728816	0.377	0.505	1.17332e-53	2	CYP3A4
1.42044e-55	1.43088	0.405	0.132	2.84087e-52	2	ACER2
1.80926e-55	-0.807345	0.486	0.602	3.61852e-52	2	CALD1
3.77901e-55	-0.83836	0.193	0.302	7.55803e-52	2	FGFR2
7.65778e-54	-0.357399	0.168	0.286	1.53156e-50	2	CAPN12
8.23088e-54	-0.641936	0.163	0.334	1.64618e-50	2	IKZF1
5.15587e-53	-0.637516	0.454	0.5	1.03117e-49	2	SLC16A10
1.54192e-51	0.381542	0.204	0.263	3.08383e-48	2	CSGALNACT1
6.16279e-51	-0.28224	0.318	0.159	1.23256e-47	2	SNAP25-AS1
6.74749e-51	-0.734502	0.099	0.294	1.3495e-47	2	ADRA1B
1.21727e-50	-0.526901	0.414	0.515	2.43454e-47	2	UGT1A10
2.61293e-50	-0.291339	0.293	0.355	5.22585e-47	2	CYP2C19
2.75403e-50	-0.256797	0.243	0.276	5.50805e-47	2	FRAS1
3.42168e-50	0.535359	0.828	0.679	6.84337e-47	2	FOXP1
8.68067e-50	-0.630208	0.157	0.266	1.73613e-46	2	AL109930.1
2.5054e-49	-0.814938	0.118	0.277	5.0108e-46	2	AOAH
3.05386e-49	-0.264694	0.04	0.279	6.10773e-46	2	FGD2
1.93302e-47	-0.587196	0.171	0.282	3.86605e-44	2	CPB2-AS1
1.10169e-46	-0.72388	0.585	0.412	2.20338e-43	2	PCDH9
3.69148e-46	-0.592643	0.403	0.47	7.38296e-43	2	AC239799.1
3.82448e-46	-0.438699	0.301	0.39	7.64896e-43	2	ARHGAP10
1.74247e-45	-0.333083	0.216	0.344	3.48494e-42	2	NCAM1
3.65142e-45	-0.377668	0.46	0.278	7.30284e-42	2	ADAP2
1.01953e-44	-0.256456	0.189	0.277	2.03906e-41	2	GAS7
4.06902e-44	-0.878083	0.25	0.337	8.13805e-41	2	HGF
4.80098e-44	-0.43787	0.384	0.227	9.60195e-41	2	KLHL29
4.88377e-44	-0.441189	0.124	0.258	9.76753e-41	2	LRRC7
8.71442e-43	-0.575534	1	1	1.74288e-39	2	FP236383.1
1.18295e-42	-1.04676	0.312	0.393	2.36589e-39	2	DOCK8
1.36306e-42	-0.543746	0.147	0.359	2.72612e-39	2	CARMN
5.06743e-42	1.30129	0.373	0.138	1.01349e-38	2	AKAP12
6.27078e-42	-0.256882	0.431	0.263	1.25416e-38	2	ADAMTS13
3.48597e-40	-0.414809	0.469	0.289	6.97194e-37	2	CAMK4
9.57236e-40	-0.381154	1	1	1.91447e-36	2	FP671120.1
1.29039e-39	0.263034	0.492	0.328	2.58078e-36	2	FUT8
8.35264e-39	-0.610017	0.572	0.615	1.67053e-35	2	ITIH4
1.06314e-38	-0.592834	0.356	0.414	2.12627e-35	2	SLC7A5
1.7444e-38	0.503216	0.673	0.544	3.48879e-35	2	ADGRL2
1.75343e-38	-0.608293	0.32	0.396	3.50686e-35	2	LINC01344
2.11399e-38	-0.294666	0.094	0.264	4.22798e-35	2	CADM2
3.07975e-38	0.348174	0.793	0.677	6.15949e-35	2	NPIPB4
4.11315e-36	-0.45601	0.377	0.235	8.22629e-33	2	AQP4-AS1
5.78977e-35	-0.330696	0.182	0.26	1.15795e-31	2	MYOM1
7.43581e-35	-0.844656	0.201	0.277	1.48716e-31	2	SKAP1
1.75296e-34	0.845018	0.37	0.186	3.50593e-31	2	LDLRAD3
6.25686e-33	-0.262802	0.329	0.412	1.25137e-29	2	AC133644.3
8.0943e-33	-0.268316	0.408	0.261	1.61886e-29	2	CD96
1.34278e-32	-0.436391	0.317	0.437	2.68556e-29	2	GBE1
4.29129e-32	-0.707128	0.422	0.443	8.58258e-29	2	SNX29P2
2.5625e-31	0.429704	0.344	0.181	5.125e-28	2	NREP
3.9934e-31	-0.570747	0.456	0.553	7.9868e-28	2	RBPMS
8.03715e-31	-0.311254	0.258	0.282	1.60743e-27	2	MGAT4C
6.64633e-30	0.269581	0.346	0.137	1.32927e-26	2	CLEC14A
7.05218e-30	-0.28676	0.206	0.282	1.41044e-26	2	GOT1
1.14583e-29	-0.631859	0.338	0.389	2.29167e-26	2	SEMA5A
8.67932e-29	1.04495	0.382	0.192	1.73586e-25	2	SYN3
6.72132e-28	-0.289731	0.282	0.381	1.34426e-24	2	PTP4A1
1.53447e-27	1.25831	0.336	0.089	3.06894e-24	2	PCDH17
1.33169e-26	-0.907818	0.307	0.363	2.66338e-23	2	CELF2
3.63857e-26	0.448084	0.412	0.247	7.27713e-23	2	ANKRD36C
3.68578e-26	0.57795	0.251	0.245	7.37156e-23	2	CALN1
3.82017e-25	-0.658682	0.248	0.363	7.64034e-22	2	TRPS1
1.12054e-24	0.481737	0.477	0.33	2.24107e-21	2	ATP13A3
8.36065e-24	-0.641467	0.28	0.349	1.67213e-20	2	CCNT2-AS1
1.22361e-23	-0.762001	0.233	0.28	2.44721e-20	2	FYB1
1.39177e-23	1.06587	0.505	0.38	2.78355e-20	2	EDA
1.66037e-23	-0.257091	0.287	0.307	3.32074e-20	2	PDGFD
8.34603e-23	0.319849	0.271	0.127	1.66921e-19	2	ACSL4
2.9754e-22	-0.442542	0.238	0.288	5.9508e-19	2	RGPD3
7.64653e-21	-0.556905	0.44	0.489	1.52931e-17	2	SAT1
1.21283e-20	-0.335603	0.3	0.211	2.42566e-17	2	RXFP1
1.56391e-20	-0.251692	0.319	0.354	3.12783e-17	2	GPC5
1.7298e-20	0.301443	0.618	0.515	3.4596e-17	2	PBX1
6.78167e-19	-0.303434	0.062	0.255	1.35633e-15	2	AC022816.1
1.59679e-18	-0.39392	0.214	0.313	3.19357e-15	2	UST
3.40889e-18	0.531603	0.434	0.315	6.81777e-15	2	ARHGEF3
7.07716e-18	0.803512	0.45	0.295	1.41543e-14	2	DISC1
4.53272e-17	0.287729	0.275	0.174	9.06545e-14	2	SPSB1
6.06496e-17	-0.67726	0.358	0.396	1.21299e-13	2	EPHA3
6.2867e-17	0.316702	0.258	0.138	1.25734e-13	2	HSPA1A
6.80617e-16	-0.66899	0.221	0.281	1.36123e-12	2	KMO
1.14465e-15	0.931349	0.346	0.173	2.28931e-12	2	2025-03-03
1.32901e-15	-0.261253	0.307	0.206	2.65802e-12	2	NGF
2.77631e-15	-0.253276	0.142	0.25	5.55262e-12	2	SLA
1.49269e-14	-0.307359	0.258	0.292	2.98538e-11	2	LINC00299
4.09207e-14	1.08379	0.342	0.141	8.18414e-11	2	AL603840.1
4.67851e-14	-1.41344	0.276	0.314	9.35701e-11	2	BICC1
1.68964e-13	-0.389304	0.336	0.344	3.37928e-10	2	PDE3A
2.46355e-13	-0.744678	0.424	0.418	4.9271e-10	2	AC096577.1
2.7391e-13	-0.305489	0.465	0.329	5.4782e-10	2	ERBB4
4.28608e-13	-0.370671	0.246	0.279	8.57215e-10	2	BMPR1B
8.63085e-13	-0.277361	0.341	0.267	1.72617e-09	2	HNF1B
5.61998e-12	-0.537627	0.313	0.324	1.124e-08	2	AGBL4
6.89658e-12	-0.866449	0.392	0.395	1.37932e-08	2	DOCK10
1.08233e-11	0.497798	0.295	0.106	2.16466e-08	2	SLC2A3
1.44399e-11	0.692073	0.377	0.221	2.88798e-08	2	TANC2
1.63006e-11	-0.3639	0.068	0.258	3.26013e-08	2	KCNE1
4.07285e-11	0.711446	0.33	0.165	8.1457e-08	2	COL4A2
4.14462e-11	0.286449	0.325	0.213	8.28924e-08	2	SDK1
7.24319e-11	0.488706	0.308	0.163	1.44864e-07	2	GRIP1
1.88641e-10	-0.314949	0.227	0.269	3.77281e-07	2	RGPD2
2.92985e-09	0.315156	0.296	0.134	5.8597e-06	2	CR1L
1.23988e-08	-0.866606	0.335	0.255	2.47976e-05	2	CHST9
1.54542e-08	-0.651538	0.596	0.489	3.09085e-05	2	ARHGAP24
4.29295e-08	0.479112	0.346	0.184	8.5859e-05	2	EPHA4
1.20373e-07	-0.796836	0.434	0.41	0.000240747	2	ADAMTSL1
2.24454e-07	-0.670699	0.269	0.295	0.000448908	2	SLC1A3
3.32449e-07	-0.302476	0.356	0.355	0.000664898	2	RGPD1
3.34727e-07	-0.410017	0.297	0.3	0.000669455	2	FAAH2
4.91249e-07	-1.41508	0.472	0.438	0.000982499	2	CCBE1
5.68514e-07	-0.516373	0.214	0.312	0.00113703	2	FAM160A1
6.95735e-07	-0.412265	0.322	0.317	0.00139147	2	DIRC3
7.08575e-07	-0.530681	0.232	0.277	0.00141715	2	TXK
8.76159e-07	0.506542	0.322	0.308	0.00175232	2	ROBO1
1.45276e-06	1.16842	0.374	0.201	0.00290552	2	PPP1R16B
4.38145e-06	-0.878264	0.46	0.427	0.00876289	2	CNTN4
1.28153e-05	-0.57097	0.37	0.37	0.0256305	2	PTH1R
2.00583e-05	-0.402812	0.436	0.392	0.0401165	2	ST18
3.03805e-05	0.295958	0.351	0.215	0.0607611	2	IGFBP7
0.000112937	-0.3012	0.34	0.333	0.225874	2	FBXO16
0.000123874	0.398412	0.394	0.31	0.247748	2	AC007319.1
0.000250272	-0.618584	0.642	0.579	0.500545	2	PCK1
0.000730584	-0.3346	0.584	0.55	1	2	R3HDM2
0.00102323	-0.484796	0.417	0.408	1	2	LBP
0.00203085	-0.483865	0.463	0.38	1	2	PDZRN4
0.00365095	-0.992333	0.257	0.272	1	2	PARP8
0.00412266	-0.454519	0.313	0.242	1	2	CACNA1C
0.00493171	-0.561108	0.511	0.41	1	2	DLGAP2
0.00502493	-0.48158	0.301	0.257	1	2	FGF13
0.00555368	-0.422385	0.279	0.262	1	2	SVEP1
0	1.10961	0.858	0.32	0	3	AC146944.1
0	1.06064	0.88	0.345	0	3	GUSBP9.1
0	0.998704	0.828	0.33	0	3	AC139272.1
0	0.936475	0.783	0.301	0	3	AC131392.1
5.89601e-200	0.655329	0.706	0.312	1.1792e-196	3	GUSBP3
4.72315e-92	-1.11131	0.253	0.546	9.4463e-89	3	LINC02388
2.07036e-81	-0.574453	0.204	0.487	4.14072e-78	3	PLA2G5
3.20186e-71	0.796055	0.826	0.754	6.40373e-68	3	LINC00907
6.62916e-70	-1.15873	0.103	0.427	1.32583e-66	3	SLC9A9
4.92467e-68	0.678905	0.878	0.725	9.84934e-65	3	GHR
3.11417e-62	-0.549417	0.176	0.438	6.22835e-59	3	AC007100.1
4.88004e-61	-0.926228	0.137	0.432	9.76009e-58	3	GPM6A
8.90716e-61	-0.749031	0.108	0.411	1.78143e-57	3	CTBP2
1.27802e-58	0.500884	0.956	0.828	2.55604e-55	3	SOX5
3.38991e-58	-0.61966	0.093	0.381	6.77981e-55	3	ADAMTS2
1.55386e-57	-0.355808	0.302	0.556	3.10772e-54	3	PDK4
7.66605e-57	0.636479	0.756	0.62	1.53321e-53	3	ALDH1A2
3.41297e-56	-0.90317	0.328	0.588	6.82594e-53	3	NR2F2-AS1
3.21201e-54	-0.327507	0.102	0.403	6.42402e-51	3	AC105052.3
4.73253e-54	-1.104	0.288	0.544	9.46507e-51	3	ZFPM2
6.57051e-54	-1.218	0.278	0.54	1.3141e-50	3	ITGA9
1.96337e-52	0.474803	0.954	0.876	3.92674e-49	3	RORA
3.89884e-52	-1.73678	0.43	0.675	7.79767e-49	3	RBMS3
7.93187e-52	-0.346884	0.099	0.362	1.58637e-48	3	ANKRD20A11P
2.57494e-51	-0.633963	0.228	0.495	5.14988e-48	3	SRGAP2
6.1161e-51	-0.620541	0.209	0.455	1.22322e-47	3	GRAPL
4.40438e-50	-0.739903	0.149	0.402	8.80875e-47	3	BTNL9
4.71977e-50	-0.550825	0.165	0.423	9.43954e-47	3	TOX2
1.81674e-48	-0.98251	0.195	0.47	3.63348e-45	3	AKT3
2.77094e-48	-0.333256	0.066	0.328	5.54189e-45	3	CAMK4
2.1483e-47	-0.998893	0.282	0.529	4.2966e-44	3	ANK3
2.87279e-47	-0.485746	0.241	0.482	5.74558e-44	3	DSCAML1
1.37579e-46	-0.483613	0.266	0.519	2.75159e-43	3	ARHGAP24
4.29515e-46	-0.70483	0.325	0.566	8.5903e-43	3	PLXDC2
4.67204e-46	-0.763865	0.244	0.486	9.34407e-43	3	SMAD6
2.88669e-45	-0.281687	0.103	0.327	5.77338e-42	3	PDZRN3
2.91402e-45	0.928467	0.729	0.703	5.82803e-42	3	AC011604.2
3.3251e-45	0.474588	0.879	0.784	6.65021e-42	3	SORBS2
5.13828e-44	-0.770989	0.081	0.36	1.02766e-40	3	SH3RF3
6.50982e-44	-1.11572	0.275	0.514	1.30196e-40	3	ZEB2
6.88601e-44	-0.571951	0.211	0.483	1.3772e-40	3	TACC1
1.08052e-43	-0.743832	0.251	0.486	2.16103e-40	3	ADGRB3
1.1328e-43	-0.970964	0.231	0.506	2.26559e-40	3	ASAP1
2.28549e-43	-0.639155	0.117	0.355	4.57098e-40	3	LINC01197
4.40851e-43	-1.33036	0.105	0.389	8.81702e-40	3	PTPRB
7.9477e-43	-0.266475	0.196	0.425	1.58954e-39	3	MAP2
9.33474e-43	-0.440864	0.109	0.362	1.86695e-39	3	PDE3A
1.20242e-42	-0.869456	0.227	0.473	2.40484e-39	3	RIPOR3
3.77209e-42	-0.390827	0.167	0.441	7.54417e-39	3	AC105052.4
4.60129e-41	-0.504803	0.196	0.428	9.20257e-38	3	EML1
1.64135e-40	0.531833	0.849	0.801	3.28271e-37	3	ADK
3.31172e-40	0.403588	0.817	0.677	6.62343e-37	3	CYP3A5
1.05563e-39	-0.891167	0.327	0.572	2.11126e-36	3	ANKS1A
4.78876e-39	-0.305102	0.172	0.42	9.57753e-36	3	POLR2J3
7.77439e-39	-0.696277	0.297	0.572	1.55488e-35	3	UTRN
3.05893e-38	-1.17692	0.119	0.395	6.11786e-35	3	MEF2C
6.87477e-37	0.539426	0.755	0.683	1.37495e-33	3	ECHDC2
8.89044e-37	-0.68637	0.14	0.391	1.77809e-33	3	NR2F1-AS1
1.79097e-36	-0.802822	0.111	0.364	3.58194e-33	3	MEG3
7.10678e-36	-0.490003	0.055	0.294	1.42136e-32	3	TEK
9.86019e-36	-1.06184	0.192	0.452	1.97204e-32	3	KALRN
1.08358e-35	-0.45468	0.239	0.473	2.16716e-32	3	MERTK
1.13749e-35	0.490959	0.809	0.745	2.27497e-32	3	TPRG1
2.11917e-35	-0.421337	0.157	0.35	4.23834e-32	3	CARMN
7.68109e-35	-0.919158	0.118	0.382	1.53622e-31	3	FLI1
2.40349e-34	-1.03975	0.195	0.44	4.80698e-31	3	LIFR
3.35534e-34	0.422055	0.778	0.669	6.71069e-31	3	TSHZ2
4.19933e-34	-0.454943	0.233	0.452	8.39865e-31	3	MAPK10
1.08151e-33	-0.278748	0.065	0.313	2.16302e-30	3	SLIT2
6.48361e-33	0.492447	0.432	0.363	1.29672e-29	3	GREM2
1.18158e-32	-0.793273	0.073	0.323	2.36316e-29	3	VAV3
3.42383e-32	-0.710833	0.238	0.473	6.84766e-29	3	FRMD4B
7.60411e-32	-0.697667	0.081	0.345	1.52082e-28	3	NPL
2.85436e-31	-0.345655	0.068	0.316	5.70872e-28	3	FGFR1
3.47029e-31	-1.0381	0.281	0.507	6.94057e-28	3	MAML2
3.88219e-31	-0.279286	0.135	0.345	7.76439e-28	3	NCAM1
4.90134e-31	-0.361395	0.099	0.311	9.80269e-28	3	PDE1A
9.33393e-31	-0.722318	0.221	0.442	1.86679e-27	3	SEMA6A
1.78257e-30	-0.575248	0.236	0.458	3.56514e-27	3	TCF7L1
2.59008e-30	-1.39989	0.21	0.46	5.18017e-27	3	PLCB1
5.80413e-30	-0.334212	0.282	0.502	1.16083e-26	3	STOX2
8.00107e-30	-0.848837	0.139	0.377	1.60021e-26	3	SFMBT2
1.97149e-29	0.781456	0.679	0.684	3.94299e-26	3	ZNF385D
2.84692e-29	-0.58624	0.124	0.365	5.69385e-26	3	PRKCB
8.31114e-29	0.485368	0.591	0.498	1.66223e-25	3	SLCO1B1
1.29465e-28	-0.915002	0.162	0.397	2.58931e-25	3	CHST11
4.04274e-28	-1.02988	0.205	0.445	8.08548e-25	3	TCF4
6.64786e-28	-0.363271	0.129	0.333	1.32957e-24	3	LINC00924
7.16313e-28	0.375684	0.726	0.658	1.43263e-24	3	PTGR1
1.12484e-27	0.312057	0.974	0.937	2.24968e-24	3	NEAT1
1.7977e-27	-0.943104	0.25	0.491	3.59541e-24	3	ST6GAL1
2.25255e-27	-0.424507	0.138	0.358	4.50509e-24	3	PRICKLE2
4.00492e-27	-1.27315	0.197	0.429	8.00984e-24	3	BMPER
4.40057e-27	-0.801838	0.221	0.438	8.80115e-24	3	FYN
5.17482e-27	-0.439538	0.155	0.375	1.03496e-23	3	PTPRT
5.30808e-26	0.480472	0.541	0.49	1.06162e-22	3	PCSK6
6.07874e-26	-0.902191	0.365	0.578	1.21575e-22	3	AUTS2
1.66605e-25	-0.370404	0.139	0.353	3.33211e-22	3	CLSTN2
1.90223e-25	-0.498404	0.29	0.519	3.80446e-22	3	SYNE1
4.36684e-25	-0.27899	0.325	0.542	8.73368e-22	3	PBX1
7.48502e-25	-0.33166	0.158	0.354	1.497e-21	3	SEMA6D
7.03e-24	-0.618432	0.258	0.467	1.406e-20	3	PRKCH
1.93315e-23	-0.884714	0.277	0.489	3.86629e-20	3	FRMD4A
2.82674e-23	-0.552593	0.113	0.33	5.65349e-20	3	P3H2
7.06578e-23	-0.474152	0.213	0.431	1.41316e-19	3	C1orf21
8.8592e-23	-1.45955	0.245	0.451	1.77184e-19	3	RELN
1.55632e-22	-0.585815	0.168	0.383	3.11264e-19	3	WIPF1
1.88757e-22	-0.654406	0.111	0.347	3.77515e-19	3	SEC14L1
2.1331e-22	-0.263983	0.138	0.333	4.2662e-19	3	PKHD1L1
2.20288e-22	-0.50391	0.087	0.327	4.40576e-19	3	ROBO1
3.03479e-22	-0.530598	0.266	0.474	6.06958e-19	3	MRC1
6.88385e-21	-0.400516	0.287	0.503	1.37677e-17	3	BTBD9
7.06246e-21	-0.318685	0.139	0.369	1.41249e-17	3	SLC25A37
1.13094e-20	-0.390749	0.217	0.402	2.26188e-17	3	PDZRN4
1.35118e-20	-1.69561	0.292	0.49	2.70235e-17	3	ST6GALNAC3
2.0932e-20	-0.476031	0.082	0.296	4.18639e-17	3	OSBPL10
2.56475e-20	-0.701075	0.146	0.373	5.12951e-17	3	PCDH7
3.08065e-20	-0.284317	0.356	0.553	6.1613e-17	3	AC098650.1
4.40499e-20	-0.413929	0.213	0.405	8.80999e-17	3	EPHA3
5.01114e-20	-0.471785	0.195	0.428	1.00223e-16	3	PPFIBP1
5.51913e-20	-0.726974	0.22	0.443	1.10383e-16	3	ANKRD44
1.19524e-19	-0.348205	0.207	0.403	2.39049e-16	3	PELI2
1.72143e-19	-0.621941	0.141	0.354	3.44286e-16	3	CD36
1.72887e-19	-0.873357	0.157	0.373	3.45774e-16	3	CELF2
2.36675e-19	-0.351707	0.177	0.373	4.73351e-16	3	MEF2C-AS1
2.9571e-19	-0.717277	0.199	0.416	5.91419e-16	3	GRK5
6.95053e-19	-0.87664	0.202	0.404	1.39011e-15	3	RIPOR2
9.06672e-19	-0.285524	0.223	0.424	1.81334e-15	3	KAZN
1.0392e-18	-0.366051	0.117	0.325	2.07841e-15	3	LHFPL2
1.50807e-18	-0.546417	0.079	0.327	3.01613e-15	3	SRGAP1
1.52573e-18	-0.439812	0.124	0.328	3.05146e-15	3	ZFPM2-AS1
2.74677e-18	-0.260499	0.09	0.294	5.49353e-15	3	MGAT4C
2.85226e-18	-0.26171	0.157	0.332	5.70451e-15	3	RNF150
9.425e-18	-0.612336	0.245	0.436	1.885e-14	3	RARB
1.00393e-17	0.464092	0.564	0.544	2.00786e-14	3	AC090912.1
1.15039e-17	-0.961597	0.171	0.385	2.30077e-14	3	SLC8A1
1.20472e-17	-0.432389	0.112	0.343	2.40945e-14	3	GALNT18
1.3566e-17	-0.536854	0.096	0.331	2.71321e-14	3	TGFBR3
1.80406e-17	-0.541893	0.257	0.454	3.60812e-14	3	PLEKHG1
1.86089e-17	-0.756959	0.104	0.342	3.72177e-14	3	CMAHP
2.7171e-17	-0.804513	0.213	0.409	5.43421e-14	3	ADAMTS9-AS2
3.0245e-17	-0.628411	0.145	0.345	6.04901e-14	3	ATRNL1
3.97799e-17	-0.26082	0.65	0.781	7.95598e-14	3	NPIPB5
4.52168e-17	-0.654203	0.192	0.404	9.04335e-14	3	MYO10
5.97501e-17	-0.256703	0.076	0.279	1.195e-13	3	SVEP1
9.99787e-17	-0.470284	0.118	0.338	1.99957e-13	3	SH3BP5
1.61088e-16	0.49261	0.547	0.516	3.22176e-13	3	AL583836.1
1.82208e-16	0.277446	0.248	0.262	3.64417e-13	3	AC068631.1
1.93888e-16	-0.849108	0.232	0.427	3.87776e-13	3	IGF1R
2.75776e-16	-0.354403	0.143	0.309	5.51553e-13	3	MRO
2.94672e-16	-0.961219	0.235	0.442	5.89344e-13	3	PDE4D
3.46417e-16	-0.694672	0.14	0.359	6.92834e-13	3	ETS1
5.54555e-16	-0.267508	0.102	0.29	1.10911e-12	3	CD96
1.01553e-15	-0.387086	0.125	0.322	2.03106e-12	3	HAND2-AS1
1.48699e-15	-0.706901	0.287	0.487	2.97398e-12	3	MEIS2
1.92407e-15	-1.69374	0.114	0.325	3.84813e-12	3	STAB2
2.06975e-15	-0.760398	0.174	0.377	4.13949e-12	3	CALCRL
2.35477e-15	0.470918	0.627	0.625	4.70955e-12	3	ERRFI1
2.45598e-15	-0.450207	0.228	0.407	4.91197e-12	3	PLCXD3
2.54491e-15	-0.416896	0.162	0.342	5.08982e-12	3	AC092422.1
3.99442e-15	-0.286882	0.102	0.311	7.98883e-12	3	PLCL1
7.10423e-15	-0.299641	0.357	0.539	1.42085e-11	3	KIAA1217
9.0155e-15	-0.777949	0.105	0.328	1.8031e-11	3	DISC1
9.19507e-15	-0.627052	0.058	0.275	1.83901e-11	3	LHFPL6
3.43014e-14	-0.371863	0.072	0.269	6.86028e-11	3	EMCN
5.87313e-14	-0.517853	0.063	0.271	1.17463e-10	3	NRP2
6.64173e-14	-0.514049	0.131	0.334	1.32835e-10	3	PTPRE
9.66595e-14	-1.16472	0.324	0.508	1.93319e-10	3	PRKG1
1.28537e-13	-2.09563	0.437	0.583	2.57075e-10	3	LDB2
2.08675e-13	-0.56277	0.398	0.575	4.1735e-10	3	INSR
2.28997e-13	0.373394	0.338	0.353	4.57995e-10	3	ADAMTS17
2.33337e-13	-0.354377	0.125	0.319	4.66675e-10	3	PDGFD
2.59924e-13	-0.739348	0.18	0.379	5.19849e-10	3	SLCO3A1
3.11185e-13	-0.593074	0.067	0.279	6.2237e-10	3	ERG
5.24684e-13	-1.00616	0.15	0.359	1.04937e-09	3	FMNL2
1.12911e-12	-0.556375	0.255	0.444	2.25822e-09	3	CNTN4
1.15888e-12	-0.521924	0.375	0.548	2.31776e-09	3	ARL15
1.57558e-12	-0.378456	0.152	0.349	3.15116e-09	3	DGKG
1.65671e-12	0.352073	0.625	0.634	3.31343e-09	3	C9orf3
1.7598e-12	-0.336786	0.058	0.264	3.5196e-09	3	DENND3
1.84604e-12	0.521905	0.334	0.35	3.69208e-09	3	WDR72
2.73622e-12	0.527683	0.434	0.447	5.47244e-09	3	AC004053.1
4.234e-12	-0.569754	0.188	0.377	8.468e-09	3	HECW2
5.71456e-12	-0.422203	0.058	0.281	1.14291e-08	3	ANKRD36C
6.52846e-12	-0.952443	0.266	0.444	1.30569e-08	3	PCDH9
7.20221e-12	0.326064	0.682	0.729	1.44044e-08	3	CP
7.58899e-12	-0.721262	0.234	0.436	1.5178e-08	3	APP
7.89273e-12	-0.594092	0.067	0.288	1.57855e-08	3	ENG
9.89312e-12	-0.528421	0.082	0.3	1.97862e-08	3	PAM
1.15047e-11	0.516153	0.448	0.457	2.30094e-08	3	AC087482.1
1.61193e-11	0.25719	0.305	0.329	3.22385e-08	3	ST20-MTHFS
1.79923e-11	-0.568493	0.058	0.273	3.59846e-08	3	NOSTRIN
3.21326e-11	-0.328066	0.174	0.351	6.42651e-08	3	TSPAN5
3.86716e-11	0.450983	0.358	0.529	7.73433e-08	3	TAT-AS1
5.52202e-11	-0.498642	0.197	0.379	1.1044e-07	3	INPP4B
5.78738e-11	0.405094	0.338	0.363	1.15748e-07	3	G6PC
6.28261e-11	-1.21319	0.142	0.346	1.25652e-07	3	FBXL7
6.87314e-11	-1.01819	0.146	0.334	1.37463e-07	3	AC010737.1
6.91345e-11	-0.753975	0.303	0.476	1.38269e-07	3	PLPP3
7.24879e-11	-1.04617	0.213	0.392	1.44976e-07	3	MECOM
8.7995e-11	-0.721821	0.244	0.415	1.7599e-07	3	DACH1
9.42387e-11	-1.02321	0.244	0.418	1.88477e-07	3	ARHGAP15
1.37698e-10	-0.689681	0.08	0.312	2.75396e-07	3	ADD3
1.50962e-10	-0.496193	0.213	0.397	3.01924e-07	3	DOCK8
1.58207e-10	-0.400401	0.217	0.381	3.16414e-07	3	NAV1
1.6519e-10	0.367837	0.435	0.447	3.3038e-07	3	LINC02532
2.01353e-10	0.436682	0.471	0.493	4.02706e-07	3	CYP3A4
3.42036e-10	-0.260716	0.416	0.577	6.84071e-07	3	DOCK4
4.69541e-10	0.349204	0.573	0.583	9.39083e-07	3	EGFR
4.97952e-10	-0.43018	0.157	0.341	9.95903e-07	3	ARHGEF3
5.08068e-10	-0.31561	0.203	0.387	1.01614e-06	3	CHSY3
6.55334e-10	-0.593066	0.189	0.373	1.31067e-06	3	MEIS1
9.46395e-10	-0.580523	0.162	0.358	1.89279e-06	3	EPB41L2
1.04048e-09	0.3936	0.57	0.595	2.08097e-06	3	MACROD2
1.38952e-09	-0.745024	0.136	0.339	2.77904e-06	3	CHST15
1.69682e-09	-1.13675	0.209	0.388	3.39363e-06	3	ROBO2
2.49976e-09	0.390408	0.266	0.3	4.99952e-06	3	HPR
2.88815e-09	-0.456588	0.3	0.462	5.77629e-06	3	SASH1
5.07084e-09	-0.25612	0.064	0.262	1.01417e-05	3	XYLT1
6.70899e-09	-0.727085	0.122	0.307	1.3418e-05	3	PREX2
8.19298e-09	-0.693698	0.253	0.42	1.6386e-05	3	LAMA2
8.42379e-09	-0.407555	0.136	0.34	1.68476e-05	3	HIF1A
1.15059e-08	-0.352484	0.107	0.3	2.30117e-05	3	PECAM1
1.24671e-08	-0.416093	0.126	0.319	2.49342e-05	3	ZNF117
1.33599e-08	-0.499239	0.273	0.434	2.67198e-05	3	GATA4
1.70302e-08	-0.394575	0.241	0.405	3.40604e-05	3	EDA
2.76125e-08	-0.677335	0.145	0.332	5.5225e-05	3	PCED1B
3.51283e-08	-0.341139	0.308	0.46	7.02567e-05	3	TIAM1
6.17309e-08	-0.292391	0.228	0.414	0.000123462	3	CEMIP2
6.17437e-08	-0.848135	0.279	0.454	0.000123487	3	CCBE1
9.84593e-08	-0.542649	0.064	0.272	0.000196919	3	MIR4435-2HG
1.03223e-07	0.510289	0.483	0.518	0.000206446	3	FGGY
1.22461e-07	0.354974	0.664	0.702	0.000244923	3	PCCA
1.28199e-07	-0.908686	0.195	0.371	0.000256398	3	GNA14
1.29741e-07	-0.277277	0.082	0.25	0.000259482	3	ITPRIP
1.43477e-07	-0.765711	0.2	0.391	0.000286954	3	NRP1
1.43622e-07	-0.590942	0.166	0.341	0.000287244	3	TBXAS1
1.59053e-07	0.291037	0.477	0.506	0.000318106	3	UGT1A10
1.83901e-07	-0.461531	0.346	0.5	0.000367803	3	RAPGEF5
2.17737e-07	0.438945	0.555	0.59	0.000435474	3	UPB1
2.2693e-07	-0.294451	0.189	0.359	0.000453859	3	FUT8
2.33488e-07	0.424395	0.3	0.344	0.000466975	3	CCNT2-AS1
2.60099e-07	-0.274303	0.063	0.255	0.000520197	3	SEL1L3
3.32941e-07	-0.401388	0.133	0.313	0.000665882	3	PHACTR1
3.69792e-07	-0.421929	0.21	0.373	0.000739584	3	RGL1
3.99191e-07	-0.729011	0.137	0.315	0.000798382	3	CCSER1
5.07545e-07	-0.331795	0.134	0.318	0.00101509	3	FAM171A1
5.47285e-07	-0.464211	0.125	0.299	0.00109457	3	ADAMTS12
5.58629e-07	0.323864	0.46	0.491	0.00111726	3	SLC4A4
6.60622e-07	-0.323791	0.192	0.366	0.00132124	3	PPARG
9.33286e-07	-0.493196	0.073	0.264	0.00186657	3	ZNF521
1.10181e-06	-0.656524	0.184	0.356	0.00220361	3	F8
1.17953e-06	-0.264075	0.428	0.568	0.00235905	3	ADGRL2
2.49303e-06	-0.468406	0.158	0.318	0.00498607	3	SHANK3
4.14734e-06	-0.391503	0.085	0.266	0.00829468	3	MYO1F
5.10987e-06	-0.469655	0.103	0.283	0.0102197	3	PARP8
5.43182e-06	0.357788	0.213	0.28	0.0108636	3	SLC13A5
7.72606e-06	-0.44697	0.254	0.424	0.0154521	3	ADAMTSL1
1.36063e-05	0.358857	0.41	0.577	0.0272126	3	CYP2B7P
1.54343e-05	-0.412109	0.087	0.269	0.0308687	3	CSGALNACT1
1.55139e-05	-0.484824	0.202	0.364	0.0310277	3	NAV3
2.63195e-05	0.545419	0.537	0.598	0.052639	3	TENM2
3.59917e-05	-0.48557	0.055	0.256	0.0719834	3	TSC22D1
3.60893e-05	-0.503605	0.169	0.256	0.0721787	3	CACNA1C
3.7658e-05	-0.339072	0.233	0.381	0.0753161	3	PTH1R
4.04958e-05	-0.583268	0.159	0.323	0.0809916	3	ARHGAP31
4.25686e-05	-0.458084	0.164	0.343	0.0851373	3	WWTR1
5.05959e-05	-0.477917	0.134	0.314	0.101192	3	TIMP3
5.75785e-05	-0.267294	0.074	0.252	0.115157	3	NDST3
7.39785e-05	0.468433	0.525	0.587	0.147957	3	SLC22A25
7.40187e-05	-0.359562	0.253	0.405	0.148037	3	DOCK10
0.000118758	-0.599587	0.18	0.325	0.237515	3	IKZF1
0.000122939	-0.657554	0.245	0.397	0.245878	3	MEG8
0.000152982	-0.488886	0.074	0.264	0.305964	3	PAG1
0.000156487	-0.479779	0.231	0.371	0.312973	3	EPB41L4A
0.000182298	-0.26101	0.175	0.283	0.364596	3	BMPR1B
0.000221364	-0.389983	0.08	0.275	0.442728	3	NCALD
0.000239391	-0.74476	0.101	0.272	0.478782	3	AOAH
0.000309767	-0.916823	0.23	0.386	0.619533	3	HDAC9
0.000327076	0.287455	0.484	0.54	0.654152	3	PALM2-AKAP2
0.000387022	-0.371155	0.047	0.252	0.774044	3	RNF144A
0.000422321	-0.366211	0.118	0.262	0.844642	3	KDR
0.00050759	-0.758176	0.064	0.251	1	3	HSPG2
0.000523139	-0.464508	0.138	0.315	1	3	RUNX1
0.000538518	-0.581484	0.183	0.339	1	3	HGF
0.000564259	-0.521462	0.099	0.287	1	3	CRIM1
0.000604742	-0.615686	0.073	0.257	1	3	CRHBP
0.000656919	0.337615	0.357	0.417	1	3	AC015687.1
0.000781944	-0.382784	0.193	0.332	1	3	FGF12
0.000831275	-0.319557	0.129	0.276	1	3	SYTL2
0.000838574	0.288089	0.169	0.252	1	3	AP002518.2
0.000964248	-0.28863	0.128	0.28	1	3	PRICKLE1
0.00148403	0.470029	0.245	0.361	1	3	CFAP57
0.00180401	-0.260391	0.36	0.492	1	3	PKHD1
0.00210408	0.275482	0.589	0.63	1	3	PHLDB2
0.00248863	-0.302451	0.248	0.39	1	3	ARHGAP10
0.00250803	-0.544994	0.184	0.282	1	3	FYB1
0.00275111	-0.400783	0.058	0.252	1	3	TANC2
0.0028188	-0.541738	0.153	0.309	1	3	ADAP2
0.00307621	-0.59704	0.228	0.372	1	3	BCL2
0.00357609	-0.356674	0.127	0.272	1	3	FGF13
0.0048958	-0.579165	0.13	0.292	1	3	ACSM3
0.00513085	-0.302194	0.173	0.312	1	3	UST
0.005286	-0.273887	0.183	0.275	1	3	SKAP1
0.00719079	-0.829344	0.085	0.259	1	3	EGFL7
0.00731214	-1.78238	0.345	0.467	1	3	NRG3
0.00822505	-0.536503	0.216	0.315	1	3	C7
0.00841702	-0.383181	0.078	0.251	1	3	TNFAIP8
0.00845919	-0.603783	0.13	0.288	1	3	DOCK2
0.00995992	0.334244	0.376	0.451	1	3	MLXIPL
0	-0.626558	0.032	0.274	0	4	NRP2
0	-0.985976	0.052	0.347	0	4	NPL
0	-1.1424	0.985	0.999	0	4	MALAT1
0	-1.36322	0.087	0.39	0	4	PTPRB
0	-1.38252	0.091	0.391	0	4	SLC8A1
2.4411e-301	-1.33294	0.743	0.954	4.8822e-298	4	NEAT1
1.08019e-300	-0.526623	0.786	0.255	2.16037e-297	4	SLC1A3
6.73304e-293	1.27424	0.92	0.599	1.34661e-289	4	CRP
1.96513e-272	-1.22454	0.079	0.339	3.93027e-269	4	AC010737.1
1.82521e-253	-0.466187	0.042	0.251	3.65042e-250	4	TSHR
4.89185e-253	-0.414581	0.097	0.274	9.78371e-250	4	PTGIS
2.55019e-250	-0.830044	0.061	0.331	5.10038e-247	4	DISC1
4.68042e-248	-0.357954	0.104	0.313	9.36084e-245	4	FGFR1
5.08838e-248	-0.417239	0.083	0.305	1.01768e-244	4	TMTC1
1.71703e-233	-0.962198	0.157	0.354	3.43406e-230	4	SH3RF3
1.84662e-225	-1.26737	0.255	0.557	3.69323e-222	4	ARL15
2.14946e-216	-1.33872	0.167	0.344	4.29892e-213	4	FBXL7
3.91435e-214	-0.730012	0.166	0.356	7.8287e-211	4	PRICKLE2
1.98755e-213	-0.993704	0.288	0.626	3.97511e-210	4	PRH1
3.05027e-213	-1.28348	0.205	0.419	6.10053e-210	4	SLC9A9
2.89435e-208	-0.633252	0.113	0.254	5.78871e-205	4	CRHBP
7.31869e-208	-0.913626	0.04	0.326	1.46374e-204	4	VAV3
2.94118e-204	-0.426206	0.124	0.254	5.88237e-201	4	SYNPO2
2.89086e-199	-0.562805	0.788	0.282	5.78173e-196	4	DIRC3
2.5931e-198	-0.599049	0.092	0.277	5.1862e-195	4	CHST9
1.10726e-197	-0.395328	0.764	0.229	2.21453e-194	4	ADGRF5
3.43191e-193	-0.652399	0.014	0.276	6.86381e-190	4	NOSTRIN
6.03792e-192	-0.825154	0.175	0.43	1.20758e-188	4	PPFIBP1
6.83743e-189	-1.55135	0.304	0.505	1.36749e-185	4	MAML2
2.23344e-186	-0.566246	0.788	0.364	4.46688e-183	4	PLCXD3
2.00783e-178	-0.428125	0.096	0.253	4.01565e-175	4	TSC22D1
6.7325e-178	-0.778488	0.103	0.317	1.3465e-174	4	CCSER1
6.02222e-175	-1.78775	0.233	0.491	1.20444e-171	4	MEIS2
1.76901e-173	-0.786211	0.186	0.355	3.53802e-170	4	ETS1
2.25328e-171	-1.08638	0.213	0.375	4.50656e-168	4	FLI1
2.09874e-168	-1.42629	0.274	0.502	4.19747e-165	4	ASAP1
5.4397e-168	-0.580508	0.102	0.287	1.08794e-164	4	CRIM1
3.65887e-167	-0.367412	0.095	0.278	7.31773e-164	4	ANKRD36C
6.98014e-167	-1.01897	0.247	0.441	1.39603e-163	4	TCF4
2.77275e-166	-0.31905	0.692	0.275	5.54551e-163	4	ARHGAP6
1.49328e-165	1.01205	1	1	2.98655e-162	4	FP671120.1
5.08636e-163	-0.424495	0.77	0.339	1.01727e-159	4	PTH1R
1.21415e-162	-1.14171	0.368	0.653	2.42831e-159	4	C9orf3
9.6291e-162	-1.21533	0.231	0.386	1.92582e-158	4	MEF2C
1.68071e-160	-1.50306	0.271	0.423	3.36143e-157	4	BMPER
2.14166e-160	-0.307172	0.787	0.338	4.28332e-157	4	NAV1
7.68523e-159	-0.253821	0.721	0.258	1.53705e-155	4	AL357060.1
1.14999e-155	-1.34992	0.339	0.515	2.29998e-152	4	SYNE1
8.6464e-152	-0.288336	0.654	0.246	1.72928e-148	4	ADGRL3
2.0607e-151	-0.486138	0.07	0.251	4.12139e-148	4	TANC2
1.30167e-148	-0.794267	0.179	0.418	2.60334e-145	4	CEMIP2
2.15094e-148	-0.883598	0.79	0.374	4.30187e-145	4	DACH1
3.79887e-148	-0.760862	0.252	0.345	7.59774e-145	4	LINC01197
1.1958e-146	-0.555123	0.749	0.364	2.39161e-143	4	EPHA3
5.62273e-146	-0.696741	0.213	0.371	1.12455e-142	4	PTPRT
2.43456e-143	-2.05392	0.202	0.318	4.86911e-140	4	STAB2
1.14545e-141	-1.65362	0.794	0.8	2.2909e-138	4	MAGI1
1.71109e-141	-0.36919	0.782	0.294	3.42219e-138	4	ARHGEF3
6.30157e-141	-1.01924	0.787	0.379	1.26031e-137	4	LAMA2
3.43874e-139	-1.11605	0.175	0.393	6.87749e-136	4	NRP1
7.11695e-138	-0.290762	0.181	0.307	1.42339e-134	4	HPR
7.3673e-138	-0.686295	0.14	0.328	1.47346e-134	4	TGFBR3
7.425e-137	-0.526033	0.734	0.324	1.485e-133	4	NAV3
3.62829e-134	-0.265115	0.102	0.262	7.25658e-131	4	PAG1
8.02974e-134	-0.552866	0.143	0.259	1.60595e-130	4	ZNF521
2.39605e-132	-1.73231	0.851	0.836	4.7921e-129	4	SOX5
1.28725e-131	-0.329158	0.171	0.36	2.57451e-128	4	AC138409.2
3.26715e-127	-0.453319	0.083	0.268	6.5343e-124	4	EMCN
1.82469e-125	-1.05806	0.23	0.437	3.64938e-122	4	APP
1.85193e-124	-0.590732	0.096	0.27	3.70386e-121	4	CNTNAP3B
5.36926e-123	-0.25771	0.511	0.195	1.07385e-119	4	NGF
1.61776e-122	-0.45182	0.796	0.34	3.23553e-119	4	MLLT3
2.32708e-122	-1.06907	0.722	0.279	4.65416e-119	4	BICC1
2.55826e-122	-1.19949	0.356	0.46	5.11651e-119	4	PRKCH
5.33665e-122	-1.27607	0.896	0.881	1.06733e-118	4	RORA
1.89069e-121	-0.279149	0.746	0.339	3.78139e-118	4	AL163541.1
4.31852e-121	-0.559138	0.158	0.269	8.63704e-118	4	NCALD
9.40096e-121	-1.21123	0.348	0.458	1.88019e-117	4	AKT3
1.35955e-118	-0.808801	0.155	0.279	2.71909e-115	4	PARP8
1.47729e-118	-0.621373	0.075	0.326	2.95458e-115	4	HAND2-AS1
1.17341e-117	-0.321499	0.687	0.318	2.34683e-114	4	ERBB4
2.26733e-117	-0.489388	0.191	0.309	4.53466e-114	4	ANO10
8.13365e-116	-0.675565	0.765	0.405	1.62673e-112	4	CNTN4
7.13349e-114	-0.829108	0.782	0.384	1.4267e-110	4	ADAMTSL1
1.45664e-113	-1.16493	0.172	0.273	2.91328e-110	4	FLT1
3.93624e-113	-0.371977	0.705	0.316	7.87248e-110	4	PDE3A
5.47983e-113	-0.39567	0.803	0.383	1.09597e-109	4	AC015687.1
1.00556e-112	-0.935977	0.292	0.396	2.01112e-109	4	MYO10
9.46293e-112	-0.69536	0.181	0.292	1.89259e-108	4	PAM
1.14876e-111	-0.616897	0.253	0.318	2.29752e-108	4	ZFPM2-AS1
3.04807e-111	-0.493162	0.613	0.273	6.09613e-108	4	MRO
8.35833e-109	-0.327181	0.777	0.35	1.67167e-105	4	GLCCI1
1.12364e-108	1.22103	1	1	2.24727e-105	4	FP236383.1
9.51213e-107	-0.523254	0.144	0.266	1.90243e-103	4	MIR4435-2HG
4.9916e-106	-1.3083	0.303	0.436	9.9832e-103	4	ANKRD44
1.03464e-105	-0.732593	0.722	0.329	2.06929e-102	4	PCDH7
1.40509e-103	-0.538791	0.338	0.531	2.81018e-100	4	MBNL2
7.52711e-103	-0.532768	0.784	0.41	1.50542e-99	4	MAPK10
7.76387e-102	-0.460825	0.288	0.408	1.55277e-98	4	SPECC1L
9.79806e-102	-0.655149	0.231	0.378	1.95961e-98	4	GREM2
2.91025e-101	-0.979555	0.274	0.392	5.8205e-98	4	AC119674.2
1.39049e-99	-0.353463	0.791	0.393	2.78098e-96	4	DLGAP2
7.73896e-99	-1.0193	0.27	0.401	1.54779e-95	4	PLPP1
6.46751e-98	-0.313046	0.784	0.379	1.2935e-94	4	SLC7A5
5.55965e-93	-0.330221	0.469	0.199	1.11193e-89	4	PIK3R5
3.99793e-92	-0.334288	0.532	0.217	7.99585e-89	4	SLCO2A1
1.95055e-90	-0.42019	0.227	0.307	3.9011e-87	4	TIMP3
2.9247e-89	-0.276219	0.271	0.435	5.8494e-86	4	GBE1
6.8011e-89	-0.648011	0.241	0.32	1.36022e-85	4	P3H2
3.15e-88	-0.29333	0.458	0.185	6.29999e-85	4	THEMIS
5.42537e-88	-1.06807	0.385	0.497	1.08507e-84	4	RAPGEF5
2.74544e-87	-0.830148	0.544	0.687	5.49088e-84	4	TSHZ2
1.50888e-86	-0.858946	0.409	0.463	3.01776e-83	4	MRC1
1.31477e-85	-0.579721	0.328	0.506	2.62955e-82	4	PCSK6
1.6706e-85	-0.254279	0.573	0.228	3.3412e-82	4	SLC7A8
4.39298e-84	-0.632116	0.786	0.395	8.78596e-81	4	FYN
1.85456e-83	-1.20463	0.856	0.765	3.70912e-80	4	NPIPB5
1.51093e-82	-0.817124	0.274	0.351	3.02186e-79	4	MEG3
1.59154e-82	-1.29648	0.321	0.436	3.18308e-79	4	PDE4D
2.26043e-82	-0.934397	0.432	0.562	4.52087e-79	4	UTRN
5.05897e-82	-0.592409	0.259	0.255	1.01179e-78	4	IGF2BP2
1.18262e-80	-0.267427	0.595	0.205	2.36525e-77	4	MS4A7
3.46368e-79	-0.873425	0.323	0.387	6.92736e-76	4	APBA1
4.70892e-79	-1.27387	0.306	0.363	9.41784e-76	4	GNA14
4.93415e-79	-0.471594	0.699	0.366	9.86829e-76	4	PDZRN4
5.29274e-79	-0.658641	0.794	0.44	1.05855e-75	4	DSCAML1
2.56545e-78	-0.666938	0.753	0.358	5.1309e-75	4	MEG8
3.66192e-78	-0.533162	0.774	0.321	7.32384e-75	4	AFF3
4.91019e-78	0.453077	0.865	0.564	9.82037e-75	4	PCK1
1.20392e-77	-0.857382	0.387	0.461	2.40783e-74	4	AC087482.1
2.20791e-77	-0.478204	0.657	0.297	4.41582e-74	4	FGF12
2.70456e-77	-0.930786	0.796	0.444	5.40911e-74	4	ADGRB3
5.42271e-77	-0.564345	0.244	0.275	1.08454e-73	4	ADRA1B
6.22985e-77	-0.40587	0.236	0.326	1.24597e-73	4	AC007319.1
1.26971e-74	-0.360196	0.269	0.311	2.53942e-71	4	C7
1.82997e-73	-0.773798	0.698	0.3	3.65993e-70	4	TBXAS1
1.87636e-73	-0.847454	0.398	0.416	3.75272e-70	4	C1orf21
1.74754e-72	-2.92758	0.532	0.575	3.49507e-69	4	LDB2
3.69264e-72	-0.657865	0.342	0.454	7.38528e-69	4	LINC02532
4.74956e-72	-0.80392	0.364	0.515	9.49912e-69	4	SLCO1B1
1.32039e-71	-0.540049	0.683	0.294	2.64079e-68	4	SH3BP5
1.97262e-71	-0.460307	0.144	0.322	3.94525e-68	4	CAMK4
2.84526e-71	-0.298571	0.672	0.277	5.69053e-68	4	FAM171A1
5.30351e-70	-0.453989	0.283	0.307	1.0607e-66	4	PDGFD
3.67478e-69	-0.514733	0.288	0.301	7.34957e-66	4	PHACTR1
7.30865e-69	-0.622463	0.326	0.415	1.46173e-65	4	MAP2
1.12442e-68	-0.269434	0.437	0.222	2.24884e-65	4	RNF144A
2.79629e-68	-1.18407	0.802	0.504	5.59259e-65	4	LINC02388
8.16604e-68	-0.431492	0.68	0.333	1.63321e-64	4	AP002026.1
4.20958e-67	-0.647012	0.253	0.313	8.41916e-64	4	SRGAP1
4.24991e-67	-0.481623	0.111	0.256	8.49983e-64	4	RUNX1T1
2.15724e-66	-0.44661	0.228	0.269	4.31448e-63	4	SYTL2
3.25342e-66	-0.343548	0.468	0.254	6.50685e-63	4	PRICKLE1
5.9332e-66	-0.658684	0.477	0.639	1.18664e-62	4	EXT1
1.56117e-65	-0.331786	0.276	0.34	3.12233e-62	4	KIFC3
5.51692e-65	-0.298641	0.582	0.275	1.10338e-61	4	PLCL1
7.55997e-65	-0.573042	0.743	0.332	1.51199e-61	4	RGL1
2.83697e-64	-0.443787	0.681	0.328	5.67395e-61	4	CFAP57
6.05325e-64	-0.358	0.622	0.246	1.21065e-60	4	ENG
1.46143e-63	-0.672026	0.473	0.497	2.92285e-60	4	HDAC8
2.86596e-63	-0.488585	0.462	0.263	5.73192e-60	4	RALYL
9.12119e-63	-0.61668	0.317	0.341	1.82424e-59	4	CD36
1.21045e-62	-0.572283	0.23	0.272	2.4209e-59	4	SKAP1
5.9077e-62	-0.260391	0.33	0.182	1.18154e-58	4	RUNX2
3.56216e-61	-1.17718	0.377	0.402	7.12432e-58	4	GRK5
6.69328e-61	-0.448335	0.604	0.22	1.33866e-57	4	EGFL7
1.36938e-59	-0.750658	0.363	0.483	2.73875e-56	4	ST6GAL1
1.55849e-59	-2.44254	0.735	0.652	3.11698e-56	4	RBMS3
2.61455e-59	-0.63447	0.691	0.335	5.22909e-56	4	ADAMTS2
4.17594e-59	-1.27971	0.861	0.785	8.35188e-56	4	SORBS2
9.1098e-59	-0.549464	0.323	0.381	1.82196e-55	4	CPM
1.65203e-58	-0.618283	0.444	0.543	3.30406e-55	4	PALM2-AKAP2
2.40365e-58	-0.295557	0.219	0.287	4.8073e-55	4	RGPD3
3.4231e-58	-0.480246	0.296	0.311	6.8462e-55	4	ROBO1
7.5554e-57	-0.80689	0.334	0.344	1.51108e-53	4	F8
1.16163e-56	-0.831915	0.473	0.57	2.32325e-53	4	INSR
1.58602e-56	-0.584731	0.625	0.283	3.17204e-53	4	SHANK3
5.6785e-56	-0.966977	0.557	0.525	1.1357e-52	4	PBX1
6.47851e-56	-0.460193	0.736	0.394	1.2957e-52	4	IL1RAPL2
2.98105e-55	-0.983242	0.862	0.8	5.9621e-52	4	ADK
4.73517e-54	-0.32768	0.523	0.244	9.47034e-51	4	SVEP1
1.14451e-52	-0.708332	0.275	0.259	2.28902e-49	4	AOAH
5.65528e-51	-0.999168	0.755	0.387	1.13106e-47	4	IGF1R
6.50979e-51	-1.50251	0.802	0.472	1.30196e-47	4	PRKG1
3.55784e-50	-0.813607	0.695	0.337	7.11567e-47	4	BCL2
3.00907e-49	-0.375965	0.394	0.408	6.01814e-46	4	SPATA13
8.26161e-49	-0.332915	0.664	0.319	1.65232e-45	4	ANKRD20A11P
6.22278e-48	-0.780534	0.063	0.327	1.24456e-44	4	UNC5C
6.86163e-48	-0.317186	0.519	0.304	1.37233e-44	4	RNF150
1.08198e-47	-0.300381	0.51	0.262	2.16397e-44	4	MGAT4C
1.94333e-47	-0.29796	0.585	0.251	3.88666e-44	4	EFNB2
3.20669e-47	-1.59986	0.618	0.55	6.41337e-44	4	ANKS1A
3.84489e-47	-0.361952	0.808	0.43	7.68977e-44	4	AC080128.1
7.97867e-47	-0.320021	0.753	0.373	1.59573e-43	4	AL451062.3
1.92589e-46	-0.509164	0.805	0.423	3.85178e-43	4	CYP3A43
4.63237e-46	-0.736669	0.253	0.298	9.26474e-43	4	ADD3
7.40275e-46	-0.255658	0.401	0.207	1.48055e-42	4	SLC24A3
1.48478e-45	-0.943739	0.78	0.395	2.96955e-42	4	RARB
4.16565e-45	-0.670412	0.349	0.346	8.33131e-42	4	AC119674.1
4.79166e-45	-0.494557	0.573	0.285	9.58332e-42	4	ZNF117
5.97682e-44	-0.888134	0.758	0.69	1.19536e-40	4	FOXP1
6.84842e-44	-0.43767	0.404	0.233	1.36968e-40	4	CALN1
1.35552e-43	-0.466666	0.822	0.516	2.71104e-40	4	PDK4
2.77282e-43	-0.330686	0.3	0.35	5.54565e-40	4	ATP13A3
4.37007e-43	-0.782324	0.381	0.362	8.74013e-40	4	HECW2
1.31375e-42	-0.329015	0.474	0.245	2.62751e-39	4	FGF13
5.89583e-42	-0.371582	0.038	0.286	1.17917e-38	4	PGM5
7.76673e-42	-0.319189	0.89	0.94	1.55335e-38	4	LINC00486
9.98847e-42	-0.32945	0.334	0.294	1.99769e-38	4	DCLK2
1.92536e-41	-0.262154	0.023	0.296	3.85073e-38	4	AC002070.1
6.23372e-41	0.291927	0.67	0.389	1.24674e-37	4	LBP
1.14973e-40	-0.289566	0.471	0.151	2.29946e-37	4	DCDC2
4.08929e-40	-2.13493	0.497	0.474	8.17858e-37	4	ST6GALNAC3
9.72563e-40	-0.414507	0.721	0.395	1.94513e-36	4	AC096577.1
2.82771e-39	-0.640863	0.62	0.305	5.65542e-36	4	HGF
4.72667e-39	-0.26341	0.558	0.246	9.45335e-36	4	AC098829.1
5.64336e-39	0.735783	0.568	0.265	1.12867e-35	4	HBA2
1.09111e-38	-0.984493	0.597	0.563	2.18221e-35	4	DOCK4
2.17728e-38	-0.425597	0.361	0.406	4.35456e-35	4	AC133644.3
1.10561e-37	-0.448714	0.233	0.266	2.21122e-34	4	CNTNAP3P2
1.85183e-37	-0.701451	0.704	0.339	3.70366e-34	4	SLCO3A1
1.93321e-37	-1.57604	0.765	0.411	3.86641e-34	4	RELN
3.38633e-37	-0.33129	0.603	0.321	6.77266e-34	4	DPP10
2.43331e-36	-0.556949	0.775	0.414	4.86662e-33	4	TOX
7.74764e-36	-0.510059	0.701	0.365	1.54953e-32	4	PELI2
9.40826e-36	-0.975679	0.439	0.241	1.88165e-32	4	BMP6
2.14371e-35	-0.295514	0.503	0.305	4.28743e-32	4	PKHD1L1
4.11853e-35	-0.927742	0.628	0.582	8.23705e-32	4	SORBS1
4.47591e-35	-0.555641	0.804	0.478	8.95183e-32	4	ESRRG
5.06596e-35	-0.674081	0.783	0.424	1.01319e-31	4	TIAM1
7.85629e-35	-0.494809	0.593	0.281	1.57126e-31	4	C5orf17
7.18898e-34	-0.663047	0.514	0.229	1.4378e-30	4	CACNA1C
9.62571e-34	-1.29029	0.656	0.54	1.92514e-30	4	PLXDC2
1.19464e-33	-0.728442	0.795	0.424	2.38928e-30	4	SASH1
2.28261e-33	-0.723425	0.618	0.308	4.56522e-30	4	SEC14L1
2.28536e-33	-0.321289	0.268	0.217	4.57071e-30	4	RXFP1
3.38165e-33	0.320745	0.835	0.593	6.76331e-30	4	ITIH4
3.43177e-33	-1.033	0.386	0.358	6.86354e-30	4	MEIS1
3.76731e-33	-0.562122	0.802	0.495	7.53462e-30	4	TAT-AS1
5.14503e-33	-0.751863	0.276	0.392	1.02901e-29	4	BTNL9
1.33561e-32	-1.70519	0.841	0.753	2.67122e-29	4	LINC00907
3.17816e-32	-1.03221	0.491	0.437	6.35632e-29	4	PLEKHG1
3.29819e-32	0.364313	0.261	0.255	6.59638e-29	4	FDPS
9.65877e-31	-0.437226	0.328	0.308	1.93175e-27	4	LHFPL2
1.30651e-30	-1.07583	0.594	0.521	2.61302e-27	4	KIAA1217
3.28092e-30	-0.875322	0.768	0.446	6.56184e-27	4	SMAD6
4.60902e-30	-0.345158	0.27	0.242	9.21805e-27	4	KLHL29
6.2589e-30	-0.390943	0.796	0.445	1.25178e-26	4	NBPF14
9.72599e-30	-1.0671	0.749	0.664	1.9452e-26	4	PARD3
4.29757e-29	-0.438017	0.445	0.396	8.59515e-26	4	ATXN7
1.59526e-28	-0.637216	0.692	0.356	3.19052e-25	4	ARHGAP10
4.4986e-28	-1.10361	0.844	0.742	8.9972e-25	4	TPRG1
4.76989e-28	-0.631566	0.311	0.284	9.53978e-25	4	ADAMTS12
9.09844e-28	-0.468329	0.302	0.242	1.81969e-24	4	SLC26A5
1.23382e-27	-0.819555	0.798	0.478	2.46763e-24	4	ARHGAP24
1.38678e-27	-0.270012	0.03	0.261	2.77355e-24	4	RERG
2.89921e-27	-0.624386	0.489	0.406	5.79842e-24	4	EML1
3.75211e-27	-0.584613	0.404	0.346	7.50423e-24	4	TRPS1
4.78039e-27	-0.558283	0.538	0.28	9.56077e-24	4	ADAP2
6.05344e-27	-0.404144	0.713	0.402	1.21069e-23	4	PPARGC1A
3.16958e-26	-0.388768	0.676	0.376	6.33916e-23	4	ST18
4.4208e-26	-0.270354	0.483	0.506	8.8416e-23	4	UGT1A10
2.05964e-25	-1.43141	0.801	0.657	4.11929e-22	4	AC004160.1
2.39611e-25	-1.57996	0.474	0.44	4.79222e-22	4	PLCB1
2.64036e-25	-0.409399	0.615	0.322	5.28072e-22	4	NRG1
2.78561e-25	-0.582405	0.34	0.3	5.57123e-22	4	RUNX1
3.31791e-25	-0.676089	0.619	0.404	6.63582e-22	4	AC007100.1
4.43894e-25	-0.310201	0.387	0.183	8.87788e-22	4	CD247
5.71063e-25	-0.751188	0.532	0.514	1.14213e-21	4	FGGY
8.90489e-25	-0.392374	0.712	0.377	1.78098e-21	4	AC009093.10
3.55059e-24	-0.38955	0.751	0.431	7.10118e-21	4	MICAL3
4.34228e-24	-1.29955	0.575	0.491	8.68456e-21	4	ZEB2
7.63851e-24	-0.306988	0.459	0.263	1.5277e-20	4	CD96
9.25885e-24	-1.02904	0.593	0.478	1.85177e-20	4	STOX2
9.65581e-24	-0.310489	0.686	0.415	1.93116e-20	4	ANOS2P
2.12544e-23	-0.704685	0.796	0.501	4.25089e-20	4	PTPRD
2.22239e-23	-0.457661	0.458	0.258	4.44477e-20	4	TXK
2.3765e-23	-0.438793	0.544	0.241	4.75301e-20	4	FLRT2
1.12892e-22	-0.252903	0.277	0.233	2.25784e-19	4	TTN
1.70455e-22	-0.697795	0.741	0.414	3.40909e-19	4	GRAPL
6.75643e-22	-0.410119	0.526	0.326	1.35129e-18	4	SEMA6D
1.21341e-21	-0.384157	0.725	0.41	2.42683e-18	4	TMX2-CTNND1
1.94444e-21	-0.810142	0.734	0.424	3.88887e-18	4	AC004053.1
4.76027e-21	-0.398493	0.496	0.263	9.52055e-18	4	DSCAM
7.15935e-21	-0.878468	0.865	0.727	1.43187e-17	4	GHR
9.1935e-21	-0.506842	0.328	0.265	1.8387e-17	4	THSD7A
1.36485e-20	-1.29434	0.718	0.421	2.72971e-17	4	CCBE1
1.48996e-20	-0.381542	0.842	0.568	2.97992e-17	4	UPB1
1.78165e-20	-0.991165	0.394	0.341	3.5633e-17	4	FMNL2
3.27103e-20	-0.283826	0.522	0.271	6.54205e-17	4	NEURL1B
3.91473e-20	0.495975	0.282	0.176	7.82947e-17	4	SPP1
7.20161e-20	-0.408401	0.413	0.231	1.44032e-16	4	LRRC7
9.50397e-20	-0.321994	0.485	0.287	1.90079e-16	4	FAM160A1
1.01066e-19	-0.939918	0.664	0.369	2.02132e-16	4	RIPOR2
2.53032e-19	-0.798325	0.577	0.343	5.06064e-16	4	SFMBT2
3.26977e-19	-0.704022	0.41	0.349	6.53953e-16	4	PPARG
5.20292e-19	-0.672948	0.328	0.31	1.04058e-15	4	ARHGAP31
1.1417e-18	-0.759941	0.47	0.384	2.28341e-15	4	CTBP2
2.24706e-18	-1.03275	0.495	0.417	4.49412e-15	4	LIFR
3.0597e-18	-0.31877	0.834	0.595	6.11939e-15	4	CU633967.1
1.6033e-17	-0.288141	0.263	0.22	3.20661e-14	4	NUAK1
2.23558e-17	-0.374841	0.573	0.275	4.47115e-14	4	SLIT2
2.96067e-17	0.260485	0.299	0.203	5.92133e-14	4	SERPINE1
3.02883e-17	-0.832875	0.66	0.359	6.05766e-14	4	CHST11
3.13154e-17	-0.485131	0.405	0.268	6.26308e-14	4	TEK
7.85201e-17	-0.284295	0.743	0.428	1.5704e-13	4	AC244154.1
9.91279e-17	-0.549148	0.116	0.259	1.98256e-13	4	EFNA5
2.00177e-16	0.300219	0.311	0.28	4.00354e-13	4	PLOD2
3.42849e-16	-1.64011	0.823	0.696	6.85699e-13	4	AC011604.2
4.90851e-16	-0.660134	0.43	0.341	9.81701e-13	4	PRKCB
5.80781e-16	-0.761523	0.799	0.499	1.16156e-12	4	MIR100HG
7.50422e-16	-0.370193	0.483	0.239	1.50084e-12	4	CSGALNACT1
7.50986e-16	-0.926346	0.481	0.387	1.50197e-12	4	EDA
9.68794e-16	-1.08278	0.641	0.355	1.93759e-12	4	HDAC9
1.86912e-15	-0.558993	0.524	0.256	3.73824e-12	4	FYB1
3.34996e-15	-0.439429	0.552	0.481	6.69993e-12	4	AL358113.1
3.92372e-15	-0.778419	0.841	0.679	7.84743e-12	4	NPIPB4
7.62468e-15	-0.767253	0.663	0.576	1.52494e-11	4	EGFR
1.25072e-14	-0.26672	0.494	0.235	2.50143e-11	4	MYO1F
1.29598e-14	-0.564454	0.577	0.323	2.59196e-11	4	CCNT2-AS1
1.50959e-14	0.494894	0.284	0.273	3.01919e-11	4	GOT1
1.95212e-14	-0.348206	0.289	0.224	3.90424e-11	4	FGF14
1.96521e-14	0.274593	0.479	0.219	3.93041e-11	4	MST1L
2.22956e-14	-0.583948	0.528	0.307	4.45912e-11	4	AGBL4
2.33462e-14	-0.347915	0.382	0.403	4.66924e-11	4	POLR2J3
2.44808e-14	-0.417655	0.713	0.42	4.89615e-11	4	SNX29P2
2.84595e-14	-0.346086	0.33	0.337	5.69189e-11	4	AC008050.1
4.98384e-14	-0.252821	0.794	0.506	9.96768e-11	4	SDS
7.45268e-14	-0.627716	0.816	0.69	1.49054e-10	4	PCCA
1.78115e-13	-0.264732	0.515	0.238	3.56231e-10	4	PKN2-AS1
2.51883e-13	-1.29514	0.553	0.457	5.03767e-10	4	PLPP3
2.75853e-13	-0.611258	0.522	0.272	5.51707e-10	4	FGFR2
3.3354e-13	-0.431057	0.599	0.327	6.67079e-10	4	FUT8
4.15435e-13	-1.18459	0.69	0.39	8.30869e-10	4	GPM6A
4.34447e-13	-1.11814	0.681	0.549	8.68895e-10	4	ADGRL2
5.1917e-13	-0.274031	0.51	0.355	1.03834e-09	4	AL162726.3
5.41158e-13	0.296485	0.751	0.577	1.08232e-09	4	CALD1
5.65085e-13	-0.257851	0.437	0.25	1.13017e-09	4	FRMD3
7.50541e-13	-0.548229	0.645	0.386	1.50108e-09	4	TOX2
8.48619e-13	-0.340782	0.717	0.443	1.69724e-09	4	AC239799.1
1.12836e-12	-0.798891	0.596	0.339	2.25672e-09	4	CELF2
[truncated: 5,490 more rows]
