# Supplementary material for: Single-cell multi-omics data reveal heterogeneity in liver tissue microenvironment induced by hypertension
Source: Mol Ther Nucleic Acids. 2025 Aug 23;36(4):102696. doi: 10.1016/j.omtn.2025.102696 (PMC12450633; doi:10.1016/j.omtn.2025.102696)
Supplement: Table S3. Average expression values of 2,000 genes in the finally annotated cell types [file mmc3.xlsx]

## Sheet: Supplementary Table 3
Gene	Hepatocytes_1	Hepatocytes_2	Endothelial	Kupffer	Stellate	Cholangiocyte	T_cell
AC244205.1	0.0103227	0.0211579	0.38379	0.0154797	0.0237672	0.0445532	-0.000244775
BICC1	0.88762	0.851066	0.278101	0.213946	3.33923	39.7777	0.352453
NRXN1	0.0855151	0.0648297	0.0712816	0.156732	0.856488	0.149547	0.0497307
PKHD1	1.624	0.75639	0.165405	0.21602	0.485695	35.8107	0.113144
HS3ST2	0.0680862	0.0963625	0.0794795	1.1711	0.0886125	0.0269037	0.0592883
FGF12	0.156012	0.271359	2.71608	0.0928475	0.136985	0.139233	0.0682309
CTNND2	0.412874	0.2103	0.108727	0.0834417	0.26107	18.5662	0.0780707
LAMA2	0.539049	0.240937	0.168364	0.218076	15.942	0.246095	0.208993
RALYL	0.186644	0.0963127	0.0417567	0.075398	0.0699328	8.9399	0.0593429
TLL1	0.0782085	0.0289939	1.44887	0.0146709	0.0580889	1.04178	0.0144747
CACNA1C	0.221731	0.141942	0.282125	0.121195	7.06408	0.178405	0.207778
ANK1	0.0217339	0.286229	0.0339374	0.0580252	0.0272448	0.0992597	0.0421261
AC092691.1	0.0234197	0.0182393	0.0754656	0.00888117	0.371889	0.00731423	0.00267594
PDGFD	0.172609	0.127728	0.234188	0.124056	0.956612	5.63113	2.3148
PLCXD3	0.241071	0.120207	0.94049	0.0659926	5.64938	0.77855	0.190422
XKR4	0.0248405	0.0181241	0.0251309	0.0552012	0.334933	0.0316985	0.0113872
HGF	0.340044	0.243033	0.126914	0.182878	9.82082	0.206495	0.0603095
SGCZ	0.105996	0.0619373	0.0532745	0.0582076	1.99052	0.0960536	0.0256576
SPTA1	0.00661675	0.256486	0.0194564	0.0172456	0.0180267	0.0226469	0.0412559
CDH19	0.0952978	0.0355094	0.0580366	0.0735998	2.25103	0.104112	0.0230144
VCAN	0.0801489	0.209076	0.130744	1.6118	0.249314	1.2363	0.232779
COL25A1	0.147637	0.0955918	0.0593714	0.104157	2.89417	0.0889665	0.0797206
NEGR1	0.0786576	0.0553942	0.0542283	0.068894	0.986373	0.139295	0.0196921
CACNA2D1	0.354387	0.216568	0.271188	0.145293	9.65542	0.261873	0.152772
CADM2	0.12474	0.0755037	0.0415808	0.0626529	2.14647	0.145376	0.0539293
MGAT4C	0.0918305	0.0900419	0.0541997	0.0495751	2.82524	0.094958	0.0608415
MARCO	0.0877902	0.140289	0.11387	4.14208	0.134374	0.0631864	0.084313
CCBE1	0.680147	0.314195	0.179571	0.136493	20.8801	0.401052	0.21402
CFTR	0.11997	0.180166	0.150174	0.162135	0.132257	2.34898	0.0935895
PDZRN4	0.165775	0.0933955	0.136872	0.0677197	4.56407	0.0395698	0.116668
SLC4A1	0.0181128	0.251392	0.0583414	0.04448	0.0425597	0.0096276	0.130931
ADGRB3	0.51899	0.328014	2.05915	0.191049	11.4562	0.312205	0.190566
CA1	0.109753	1.22981	0.11027	0.0666426	0.0627095	0.206124	0.0409594
ANKRD36BP2	0.0178826	0.0305863	0.25073	0.0065358	0.0245999	0.0431457	0.043381
NAV3	0.275907	0.210708	0.510101	0.176298	6.39543	0.149436	0.161935
THEMIS	0.0502957	0.071407	0.0655578	0.0352605	0.0866682	0.050778	8.75052
SLIT2	0.181433	0.155248	0.233483	0.166297	3.34588	0.49076	0.15256
ADAMTSL1	0.432662	0.229038	0.263176	0.0988579	9.26625	2.92988	0.103445
DCDC2	0.226446	0.251959	0.0715031	0.123787	0.152402	10.9111	0.117066
KIRREL3	0.103355	0.0342904	0.0446265	0.0585967	0.443413	0.311456	0.0176051
EFNA5	0.220772	0.131245	0.641545	0.0952224	2.00361	4.98415	0.130152
MYH11	0.0647242	0.0571503	0.0792451	0.06455	1.25174	0.0943845	0.152722
EPHA3	0.231363	0.139895	0.0942568	0.0672188	7.23718	0.124648	0.0856239
FGF13	0.203013	0.264952	0.116129	2.45014	1.08752	2.9247	0.0820849
CASC15	0.18576	0.107383	0.691951	0.0840565	0.30608	4.95789	0.164416
FAM155A	0.0386937	0.0375154	0.214333	0.0609993	0.118558	0.0454824	0.00889998
ITGBL1	0.0613895	0.0736606	0.0525119	0.0200908	1.5187	0.0424545	0.0721428
PDE3A	0.208846	0.248987	0.264154	0.0984484	4.59969	1.9374	0.0939072
PDZRN3	0.143318	0.125437	0.0960887	0.0602081	3.31517	0.213696	0.0162463
SLIT3	0.0811277	0.0617004	0.047032	0.0811191	1.27539	0.0635861	0.0429791
SNCA	0.0117913	0.200372	0.0850647	0.0968976	0.12518	0.00516741	0.0581921
XACT	0.0254915	0.0242053	0.0412199	0.0514697	0.190087	0.0763276	0.0401485
VTCN1	0.013857	0.0165922	0.0135707	0.026631	0.00285119	0.479973	-0.00055106
NCAM2	0.0845995	0.0516844	0.545065	0.0572706	0.824524	0.062535	0.0589549
IFNG-AS1	0.0375497	0.0219207	0.53023	0.0194356	0.0158244	0.0408839	1.61693
KLRC1	0.00542261	-0.00193349	2.33e-05	-5.54e-05	0.00404989	0.0154676	0.978672
SLC1A3	0.178052	0.111068	0.0498339	6.94234	0.121447	0.0449087	0.0712809
PRR16	0.0398034	0.0244466	0.0504825	0.0517693	1.57047	0.0395648	0.0459228
NKAIN2	0.110238	0.0793319	0.31015	0.110954	0.29331	0.0515071	0.0494433
LSAMP	0.102565	0.0863172	0.164761	0.103994	0.931606	0.182999	0.0296582
RXFP1	0.122827	0.0845525	0.062935	0.0537468	3.09479	0.0377767	0.0316378
CDH6	0.114345	0.0775737	0.0655447	0.0398013	0.38892	3.3188	0.0124373
NCAM1	0.101491	0.0803226	0.0584976	0.0806928	1.8857	0.426275	2.72085
GEM	0.0347599	0.0674248	0.0577315	0.134153	1.29037	0.051494	0.101165
KCNQ5	0.0896081	0.0680209	0.203807	0.0795064	0.43913	0.0470211	3.4102
LINGO2	0.0386584	0.0244263	0.0187893	0.0122827	0.0753021	0.913199	0.703144
F13A1	0.0457946	0.0818614	0.0865926	1.34748	0.100106	0.0734932	0.18265
PDE1A	0.22165	0.142339	0.0825933	0.0928902	5.50988	0.0922932	0.07884
FRMD5	0.0524829	0.0433775	0.0650212	0.049299	0.293074	0.153402	0.0929275
TSPAN5	0.119207	0.385323	0.876047	0.15028	0.17409	0.135345	2.95676
SLCO2A1	0.0700437	0.103446	2.10426	0.0261319	0.109695	0.0551451	0.0177348
BMPR1B	0.158783	0.0682641	0.0609157	0.0454365	3.12236	0.108884	0.0362822
ITGB8	0.0799705	0.0471184	0.0382635	0.0839843	0.187573	4.11872	-0.000107046
FGF14	0.589846	0.787405	0.215376	0.226696	5.55221	0.913782	0.216827
CD36	0.261119	0.414437	5.1818	1.0032	0.225006	0.251767	0.0920836
EBF1	0.123948	0.0902092	0.28379	0.0153079	1.96331	0.0789723	0.0860525
SVEP1	0.150515	0.114877	0.0512044	0.0242675	3.40547	0.517791	0.0571287
SEMA6D	0.274054	0.112649	0.106837	0.0439138	1.92552	3.41052	0.0107054
PRKG1	1.13059	0.679275	1.91908	0.677159	37.3967	2.13804	0.539948
SLC12A2	0.230953	0.247635	0.457501	0.288469	0.212005	3.10396	0.408016
CD247	0.0670012	0.0781288	0.0662352	0.0934148	0.0836344	0.105445	9.57618
RGS6	0.0525064	0.1343	0.0290924	0.0352043	0.449955	0.0312123	0.086897
SLC35F3	0.0732755	0.0580433	0.00509944	0.085011	0.046009	2.58845	0.0711324
PKHD1L1	0.0771682	0.0664177	1.61029	0.0156483	0.0239843	0.0850477	0.040215
AC011604.2	8.31997	2.77123	0.236573	0.46846	0.689795	1.12985	0.307899
ACTG2	0.0116761	0.0477482	0.0385735	0.0234375	0.257601	0.0444534	0.0822278
COL8A1	0.0595574	0.0556589	0.668285	0.027981	0.287891	0.00433491	0.026922
DPP10	0.180442	0.0918398	0.310611	0.0366116	0.105861	4.22826	0.0552864
NRXN3	0.0805955	0.166837	0.0591745	0.104855	0.804342	0.284972	0.0958612
CARMN	0.132234	0.111306	0.0442786	0.042509	5.08089	0.0838584	0.0893488
CDH11	0.0424333	0.0488304	0.476453	0.00247542	0.695745	0.0223303	0.0684115
AC000061.1	0.00416171	0.0232688	0.00465079	-0.000186276	0.0185978	0.233005	-4.48e-05
NDST3	0.118095	0.0974726	0.0430917	3.66884	0.103258	0.103917	0.0537092
CNTN4	0.436501	0.236863	0.161475	0.121986	7.51967	5.67088	0.287235
ARHGAP6	0.176046	0.119429	0.242718	0.315897	3.93668	0.158637	0.0485013
PCDH7	0.182287	0.192428	4.90145	0.0977814	1.34245	0.0920174	0.10671
PTCHD4	0.023532	0.0206141	0.417728	0.0200355	0.0125573	0.0159742	0.0231952
KCNIP1	0.0217763	0.0119013	0.0212183	0.0790872	0.219925	0.157496	0.00960753
ANGPT1	0.0413512	0.0319511	0.0240909	0.0250503	1.00473	0.0833009	0.0427161
RHAG	0.0047874	0.115159	0.0197167	0.0250838	0.0103228	0.0108756	0.015745
ERBB4	0.224083	0.128095	0.125117	0.0762759	0.331017	5.72694	0.0795274
KCND2	0.0202089	0.0397996	0.0201144	0.0330298	0.346141	0.119398	0.0232416
VCAM1	0.0665854	0.0550254	0.168102	1.49495	0.122388	0.0135016	0.0426098
AC007100.1	0.122533	0.182849	4.69364	0.054585	0.110701	0.0947787	0.062376
DIAPH3	0.0268735	0.0960756	0.0244725	0.0465991	0.134448	0.0765457	0.202069
FCRL5	0.00643249	0.0177272	0.27554	0.00501964	0.0163562	-0.000196325	0.00886316
NRG1	1.10493	0.825194	0.290853	0.286043	0.321583	4.55712	0.217149
FLRT2	0.150488	0.188653	2.75776	0.0704094	0.436392	1.84684	0.0586525
RSPO3	0.0385324	0.0208488	0.145277	0.0167961	0.85551	0.0686939	0.0105911
MECOM	0.495411	0.409496	13.156	0.205315	0.433612	0.57817	0.368622
PRICKLE1	0.118805	0.0555149	0.339125	0.0508266	1.57523	2.37	0.117717
COL6A3	0.0725957	0.1135	0.0551286	0.117418	1.96982	0.0651339	0.12221
BMP6	0.184304	0.113299	6.97403	0.0610339	0.136828	0.0358696	0.167809
UNC5C	0.261083	0.106071	0.164898	0.531422	7.14931	0.17926	0.147898
ADAMTS12	0.166079	0.1068	0.205066	0.0664173	6.52513	0.11829	0.0455037
FGFR2	0.415273	0.408285	0.117729	0.111798	2.72949	11.8644	0.155898
CHRM2	0.0559232	0.01703	0.0224244	0.00754903	0.892376	0.0250048	3.75e-05
LINC01435	0.05163	0.0858298	0.0153348	0.0179158	0.0306398	0.740929	0.0163767
SLC35F1	0.0515345	0.0632705	0.0246398	0.0578768	0.278225	0.0886759	0.100588
PTGIS	0.221513	0.230911	0.289382	0.194059	5.78922	0.115235	0.0675628
ANO2	0.049239	0.053542	0.80337	0.0459478	0.0646195	0.107311	0.01951
GRIP1	0.108231	0.0805212	0.682267	0.0841669	0.0980409	1.65609	0.152831
MBOAT2	0.0396117	0.0870208	0.122157	0.0680143	0.428461	0.136702	0.0478855
ADGRL3	0.112611	0.0682313	0.0447701	0.0633095	2.30275	0.131169	0.113393
TOP2A	0.0103901	0.0824394	0.0254392	0.0753179	0.0201966	0.0273616	0.0686666
ZNF804A	0.0353233	0.0475136	0.0820889	0.295731	0.213717	0.01951	0.0237376
CLIC6	0.0259202	0.0342175	0.0150715	0.0182817	0.135641	1.32842	0.0225663
GUCY1A2	0.0735232	0.110486	0.09892	0.082202	1.50132	0.084307	0.0663981
SEMA3A	0.0571644	0.0603963	0.259061	0.085628	0.379989	0.0695899	0.0175598
RERG	0.0748468	0.0428159	0.122484	0.0755503	2.01133	0.456766	0.0210143
ZNF804B	0.0127108	0.0169338	0.043429	0.0147854	0.10756	0.0111649	0.0271781
CHL1	0.0174737	0.0128699	0.0250346	0.00797697	0.162183	0.0313959	0.0366645
PROM1	0.0417515	0.00419256	0.0132294	0.0143533	0.0687385	1.87085	0.0115849
EHF	0.0347106	0.0193872	0.0130031	0.0308678	0.0199552	1.97864	-0.000231357
GULP1	0.0913127	0.0743051	0.111142	0.0697688	0.366875	2.61583	0.0590224
RCAN2	0.129654	0.199015	0.0749306	0.0835212	3.46714	0.337219	0.0450438
MCTP1	0.17124	0.197196	0.266883	3.90999	0.221425	0.13887	0.12337
PAPPA	0.0210653	0.0399405	0.0376026	0.0212794	0.52305	0.0217859	0.019284
SCN7A	0.0349479	0.0248549	0.0232757	0.0358501	0.638466	0.0221963	0.000899451
DLGAP1	0.0877097	0.0955784	0.37906	0.0993002	0.101062	1.28131	0.139789
CCDC3	0.107186	0.0695826	0.0459507	0.0529686	2.28053	0.0679908	0.131705
KCNJ15	0.0598031	0.0483248	0.021098	0.0816617	0.0298459	2.31104	0.0275804
TRPC4	0.0128645	0.0197551	0.0109985	0.0314044	0.41038	0.00274986	0.0233171
CD83	0.0125385	0.028167	0.0168168	0.553496	0.0142194	0.0029379	0.0503236
CRIM1	0.384232	0.398095	1.92015	0.308381	4.69448	3.58483	0.790711
VEGFC	0.0772944	0.0872791	0.260091	0.0348793	1.82083	0.0926831	0.0821968
LRRC3B	0.00933198	0.00319014	0.038263	4.53e-05	0.00392715	0.000174038	-2.02e-05
C7	0.524875	0.453949	1.88317	0.502389	7.79686	0.430653	0.605868
IGLL5	0.0786011	0.0234444	0.31679	0.0945795	0.0758364	0.0136228	0.0856998
BANK1	0.0348058	0.0477904	0.26519	0.069007	0.065641	0.021238	0.348759
MSC-AS1	0.105942	0.0731225	0.056074	0.032928	2.75073	0.0754561	0.35123
FAT3	0.0318568	0.0268645	0.016456	0.0413462	0.454537	-0.000763721	0.0258321
CLSTN2	0.145721	0.0726993	0.0228103	0.0628984	4.09585	0.388516	0.0420612
NLGN4X	0.0739275	0.048124	0.0323789	0.0135164	1.58231	0.0348048	0.0385367
SYTL2	0.138764	0.130017	0.09394	0.175544	3.92447	0.294302	1.73818
AC100849.1	0.087711	0.0836662	0.0411519	2.54877	0.149777	0.0405865	0.0218396
C5orf17	0.339705	0.267899	2.43272	0.467703	0.178501	0.140507	0.307903
CASR	0.0249153	0.00984423	0.00711656	0.023495	0.0307351	2.01454	0.00790644
HHIP	0.0739109	0.0498889	0.0338384	0.0664383	1.4831	0.0267403	0.0289973
TOX	0.690624	0.395202	0.144858	0.153395	0.230376	0.805479	9.77438
FLT1	0.543075	0.918978	17.4739	0.798333	0.771229	0.405348	0.87843
MS4A7	0.10476	0.141697	0.0750674	4.53841	0.0845527	0.0306232	0.0904742
GRM7	0.0436875	0.0163539	0.016274	0.0578198	0.421236	0.0345326	0.0248168
SERPINE1	0.451114	0.882664	0.468749	0.387515	0.794962	0.290943	0.429061
SLC24A3	0.0875395	0.0586471	0.0615896	0.068202	1.97606	0.0755315	0.143019
DACH1	0.46371	0.24353	0.674068	0.219788	11.9957	0.49824	0.174278
STEAP4	0.281691	0.605193	0.308868	0.420141	3.07761	0.254326	0.613231
SULF1	0.0836558	0.0648824	0.173621	0.00937902	0.18932	0.185254	0.00420615
ITGA8	0.0376475	0.0482598	0.436282	0.0620194	0.437358	0.0689669	0.0343311
LEF1	0.00690546	0.0151916	0.00961817	0.00566342	0.0450625	0.0476368	1.36907
ACSM3	0.526475	0.504587	5.37016	0.37347	0.440333	3.04435	0.399521
MEG8	0.294417	0.329208	4.31228	0.11127	3.77258	0.176052	0.191853
STAC	0.0746078	0.0634044	0.0204133	0.0431815	1.68779	0.0201637	0.0487066
AC068051.1	0.0764268	0.0228535	0.0191681	0.0344358	0.0671064	2.74906	0.0681215
DTNA	0.346731	0.469882	0.27331	1.03623	0.666474	3.54156	0.258467
TGFB2	0.0469496	0.0695253	0.133045	0.0486634	0.172117	0.840998	0.00161482
LRRC7	0.247123	0.119057	0.0655519	0.0530955	1.4969	4.40702	0.146664
LINC00540	0.0349552	0.0614709	0.0304175	0.997072	0.0324246	0.00747338	0.438394
GRIA4	0.00875928	0.00320586	0.000513643	0.00433969	0.032482	0.159094	7.96e-05
KIF26B	0.162474	0.0773988	0.300965	0.0719406	0.765613	0.113724	0.0228578
SEMA3E	0.0555246	0.0240392	0.031659	0.0250998	0.028106	1.08484	0.00614914
FHOD3	0.0949676	0.066125	0.038896	0.0565582	2.08267	0.0766737	0.090714
FRAS1	0.0973188	0.0638112	0.072921	0.0649475	0.421783	4.23538	0.0537756
AF165147.1	0.270505	0.191148	0.10298	0.0691103	5.01161	0.232391	1.68679
FCRL1	0.000469046	0.00539538	0.0415699	0.0294186	0.00626214	0.00311261	-0.000177302
MEOX2	0.0206218	0.0192497	0.0119166	0.00871161	0.420629	0.0096129	-0.000307272
LYPD6B	0.014837	0.0161227	0.0375254	0.00248164	0.0225136	0.540232	0.0159778
CCDC26	0.20769	0.123109	0.0730395	6.40548	0.0765313	0.0866612	0.147793
RGS4	0.000288699	0.0020841	0.00193344	0.019927	0.0401412	0.00503009	0.00148228
BLK	0.00642928	0.00951953	0.0887819	0.0102697	0.0311163	0.000666365	0.321155
CNTN5	0.0891368	0.0659228	0.148815	0.0566944	0.558526	0.078587	0.0419598
MACC1	0.0466401	0.0462809	0.0393452	0.270635	0.0149668	1.78184	0.0793163
AC106865.1	0.0072337	0.0144206	0.00694765	0.220506	0.00312852	0.00313221	0.000227692
PTH2R	0.0848112	0.0414973	0.037116	0.0689586	0.0408371	0.291373	0.0490739
ANK3	0.870443	0.489498	0.594696	1.79761	20.7385	8.51401	2.99998
AC069410.1	0.0353687	0.0575057	0.042285	0.0139277	0.103629	0.00808059	0.00409818
SEMA3C	0.0435955	0.044354	0.0458736	0.229285	0.457306	0.594811	0.0172029
AP002989.1	0.0471071	0.0165279	0.0393755	0.0179558	0.282764	0.988772	0.113992
MYOCD	0.0165678	0.0493574	0.0187811	0.0219025	0.246451	0.00920445	0.0136818
AC018742.1	0.331709	0.274459	1.84202	0.0717401	0.0997198	0.183263	0.134539
DTHD1	0.0108128	0.00260743	0.00163786	0.016191	0.00241721	0.0103133	0.811127
GRHL2	0.0918058	0.0329139	0.0129737	0.00715046	0.0204999	3.87889	0.00599453
CCDC102B	0.113033	0.126477	0.269343	0.237317	1.55921	0.139233	0.187723
COLEC10	0.148408	0.111395	0.0227304	0.0283934	2.98502	0.097546	-0.0075138
IL7R	0.0364815	0.0321095	0.0197451	0.022777	0.0536884	0.0216772	4.88208
INPP4B	0.255834	0.220659	0.612433	0.308431	4.47668	0.780875	7.01559
SMOC2	0.0234149	0.0115936	0.0116153	0.00422504	0.505809	0.0152924	0.0308743
LINC01781	0.0217362	0.00687109	0.0157158	0.0021535	0.00713868	0.884221	0.000125324
TEX41	0.066673	0.0391798	0.0276454	0.123433	0.479456	0.00777456	0.0105337
LINC02269	0.00290187	0.0031075	0.00571837	0.00820479	0.0224209	0.00038899	0.000149948
KLHL14	0.00154834	0.00919795	0.0335701	-3.03e-05	0.0059255	-5.36e-05	-2.27e-06
AC245041.2	0.216414	0.108093	0.0184834	0.038086	0.0680132	1.86128	0.00164974
BCL11A	0.0173378	0.0292053	0.163337	0.0618903	0.01719	0.47663	-0.000849957
SGIP1	0.0285243	0.0317254	0.0847086	0.00574857	0.414201	0.349809	0.0274383
IRF4	0.00608782	0.00484335	0.048478	0.00915166	0.0109049	0.00362012	0.0458573
PLA2G5	0.261248	0.129064	2.3141	0.0740316	4.17798	0.0667471	0.0772063
AC008056.1	0.00611275	0.00190478	0.00131998	0.0101009	0.0950043	0.00170133	0.00623925
PIP5K1B	0.0426545	0.28243	0.221819	0.128429	0.187052	0.0587888	0.0168075
SORCS1	0.0485503	0.0250895	0.0335142	0.135141	0.21032	0.108094	0.0187897
MAPK10	0.266332	0.191942	0.0903632	0.126644	4.44899	5.04452	0.0681314
PKN2-AS1	0.30342	0.246099	0.273903	0.0669649	0.721669	0.307338	0.070893
PTX3	0.00686287	0.0167722	0.0255216	0.0220057	0.127826	-0.00277223	0.0424419
AC119674.2	0.771125	0.551561	6.54197	0.476722	0.881831	0.674718	0.278495
BNC2	0.0896266	0.105111	0.140142	1.21439	1.11516	0.119684	0.993219
LINC02398	0.0820772	0.0796911	0.0205866	0.0202259	0.879818	0.0413404	0.0775942
RNF150	0.130999	0.104162	0.0450761	0.120489	3.39269	0.326461	0.0120042
ANTXR1	0.0612558	0.0551873	0.0211273	0.0239022	1.68028	0.086611	0.0502839
FGF7	0.0184839	0.0542764	0.0599117	0.0235717	0.420041	0.0139005	0.0219588
CRISPLD2	0.0941924	0.118213	0.238881	0.118133	1.96912	0.0760112	0.026129
CENPE	0.0189441	0.0507592	0.0370297	0.207592	0.0185562	0.0084416	0.0968641
ALAS2	0.00637181	0.072492	0.017903	0.0160295	0.00200404	0.0147468	0.060265
MS4A2	0.00349679	0.000150582	0.000738103	0.0162254	0.0063547	8.42e-05	4.91e-05
NFASC	0.0274783	0.0376928	0.042299	0.0363043	1.21871	0.0198355	0.0190963
STAT4	0.202014	0.351754	0.112665	0.129821	0.302247	0.430529	5.66037
CFAP58	0.00542623	0.00645321	0.103	0.00429746	0.0114301	0.000516063	0.0147435
COL4A1	0.138208	0.301862	0.82497	0.194816	2.00109	0.608726	0.119706
POU2AF1	0.0088844	0.00772896	0.0856976	0.0012594	0.00826371	0.0116007	-0.000124772
AL603840.1	0.0780324	0.0553553	1.17976	0.0399505	0.0561713	0.0761469	0.0600734
AKAP12	0.0993995	0.345798	1.89508	0.20721	0.457905	0.176267	0.145433
LNCAROD	0.0563548	0.120663	0.0855023	0.535235	0.0466649	0.0348331	0.021994
PRKCB	0.226607	0.211253	1.17983	4.53056	0.163018	0.14886	5.01523
CREB5	0.0682218	0.181556	0.11112	0.544838	0.340865	0.642677	0.0977877
CENPF	0.0253701	0.0784012	0.0216355	0.0800406	0.034493	0.0561696	0.0421214
DCLK2	0.0859522	0.12525	1.27622	0.314524	1.41136	0.1409	0.0593913
AC098650.1	1.17528	0.608582	2.76461	1.24152	3.06744	2.98845	0.409567
SGCD	0.183241	0.121007	0.0593675	0.0294473	1.88756	0.112623	0.0767749
KLHL29	0.346108	0.388981	0.127205	0.154353	1.6529	2.71249	0.133354
ADAMTS9	0.114752	0.283842	0.84391	0.121361	0.999074	0.383683	0.0931209
CLMP	0.044305	0.0226933	0.0128513	0.0179687	0.435659	0.0677312	0.017532
ZNF385D	8.27891	2.34112	0.332152	0.619895	0.877671	0.874263	0.56836
LINC01695	0.0639712	0.0398193	0.0286495	0.0160384	0.926423	0.445034	0.00391953
KEL	0.0041117	0.0324933	0.010126	0.0128663	0.00354932	0.0187083	-9.5e-05
NHS	0.0618336	0.0447244	0.203292	0.81993	1.16216	0.0990999	0.026836
RAB3C	0.0447776	0.0327052	0.489083	0.0151662	0.0459882	0.018509	0.00652899
ELF3	0.149735	0.378924	0.263956	0.323912	0.29327	0.820754	0.150936
SPON1	0.0834842	0.1005	0.0581424	0.0403858	1.00384	0.0644705	0.352251
ABI3BP	0.0391637	0.0665967	0.165703	0.0472973	0.700194	0.315117	0.0642278
AC098617.1	0.0641579	0.0355955	0.396993	0.037368	0.176433	1.3177	0.00221433
TNC	0.0156201	0.0699709	0.0316386	0.0206445	0.352853	0.13435	0.074213
SPTB	0.0198667	0.15426	0.0133802	0.0255102	0.0486155	0.0637726	0.00035661
ANO3	0.212146	0.155053	0.0233361	0.0441455	0.919794	0.0419658	0.0597063
NTRK3	0.016026	0.0192079	0.0352526	0.010932	0.875104	0.0100061	1.12e-06
PCDH9	1.17413	0.7043	1.34975	0.3295	26.2805	0.511068	0.482182
AL445259.1	0.0100323	0.000505746	0.00960171	0.0132165	0.0525613	-6.78e-05	0
SAMSN1	0.057738	0.120949	0.104773	1.89392	0.080685	0.056023	0.692171
NLGN1	0.0538826	0.0403453	0.123147	0.0567586	0.211	0.436137	0.0567861
NGF	0.0782757	0.0214887	0.029558	0.0181644	2.23859	0.037637	0.0492708
NRG3	1.53145	1.36247	52.1699	0.611803	1.00716	1.10566	0.524264
LINC02388	0.489279	0.343722	6.5856	0.208735	12.3342	0.247799	0.204955
NEBL	0.236977	0.341322	0.141199	0.125451	0.177037	2.25782	0.129075
KC6	0.0104857	0.0261896	0.000187974	0.0179286	0.123438	0.00372845	0.00390517
RBMS3	1.84719	1.2863	15.4523	3.47987	55.8311	8.76158	0.646921
CALCRL	0.222884	0.309558	5.37178	0.135711	2.13145	0.117611	0.17007
AC011287.1	0.40242	0.598829	0.293024	0.167751	0.142851	0.349758	0.265026
BMPER	0.660513	0.691464	15.5554	0.343552	4.55364	0.668461	0.287266
LINC00299	0.52338	0.480072	0.20259	0.284508	0.142167	0.154621	1.69856
LINC01266	0.0390039	0.0239583	0.0279668	0.274656	0.570267	0.0355572	0.00537089
SLCO1B3	2.9779	0.904189	0.161002	0.225533	0.336036	0.65422	0.275286
SEMA3D	0.0205714	0.0304423	0.0537565	0.0101966	0.555346	0.0314273	0.0164091
COL14A1	0.0777569	0.0961607	0.0921656	0.0980121	1.05146	0.0616589	0.0487204
GPC4	0.0370326	0.0222327	0.0163839	0.0241702	0.514626	0.139007	0.0149834
PLXNA4	0.0918228	0.02606	0.117616	0.0424185	0.595385	0.0422161	0.0242688
DSCAM	0.137102	0.0642185	0.180296	3.49305	0.0802473	0.390303	0.0570787
KCNQ3	0.0189828	0.00994759	0.0298422	0.352139	0.147531	0.0334959	0.0948488
LDB2	3.19782	3.37817	112.563	1.27254	7.62465	1.85331	2.33454
IGKC	0.312477	0.689485	0.934514	0.585309	0.600686	0.319576	0.828447
ZFPM2	0.869754	0.606097	4.25449	0.412247	23.4463	0.463724	0.328417
EFEMP1	0.0305691	0.0627744	0.0658599	0.0195125	0.462774	0.207911	0.0684225
ADAMTS2	0.239454	0.16872	0.126289	1.85524	6.6075	0.086802	0.034268
KIAA1211	0.0434868	0.0355739	0.0649278	0.00792025	0.965672	0.256218	0.0265425
AC008040.1	0.00416351	0.0160583	0.00034091	0.00438556	-3.58e-06	0.00037623	-1.57e-06
CCDC141	0.0298481	0.0154779	0.0161606	0.0470582	0.0555893	1.23942	0.191
SRGN	0.111322	0.166742	0.534193	1.82823	0.237053	0.162916	1.0567
PTGER3	0.00489208	0.0109206	0.00926243	0.022085	0.103517	-0.000422163	-0.000282302
CA8	0.0171871	0.0280252	0.0506003	0.242506	0.0058459	0.0118653	0.0201721
SLC25A21	0.168298	0.181986	0.107756	0.0280065	0.150559	0.71153	0.0127099
ANXA3	0.0322261	0.0229949	0.0490763	0.0900125	0.0393086	0.686811	0.037955
ST6GALNAC5	0.0115508	0.0128244	0.0133219	0.00488409	0.111969	0.000898394	0.0366798
CDH4	0.0294923	0.0184938	0.0293447	0.0403969	0.226401	0.039989	0.0915121
GS1-24F4.2	0.0752321	0.0787726	0.00893679	0.017443	0.0145158	0.406571	0.00704286
MTCP1	0.323929	0.417647	0.192924	0.15046	1.8285	0.310084	0.154067
PBX1	1.10567	0.557348	2.14906	0.327071	7.24261	5.33836	0.207984
KLRC2	0.00303937	0.00272937	0.00157875	0.00118141	0.00203586	0.00742156	0.900357
FAM83B	0.0187425	0.00926356	0.00620665	0.000702887	0.0461751	0.458066	2.27e-06
ROR1	0.0849317	0.0651281	0.0630048	0.709828	0.854132	0.65928	0.0363621
SLC25A37	0.819961	1.23117	2.39821	0.776935	0.938445	0.854372	0.441265
WNT5B	0.0656028	0.036123	0.176969	0.0153525	0.0560418	0.0535742	0.0482163
PLCB4	0.0471527	0.0252764	0.209977	0.017147	0.452824	0.091945	0.0454525
PCDH17	0.055792	0.124979	1.53678	0.107015	0.180461	0.0963207	0.043418
ITIH5	0.0212935	0.0289321	0.0116883	0.0175088	0.140631	0.311908	0.00344054
ADCY8	0.0157941	0.0298207	0.00776378	0.00098534	0.00386359	0.17943	-6.5e-05
TMEM163	0.0277814	0.0314202	0.00630364	0.0852659	0.0578188	0.628119	0.0417321
GYPB	0.0112309	0.101313	0.0128093	0.0273564	0.00342118	0.0304953	0.024359
AC139720.1	0.0289154	0.0206159	0.01805	0.00824878	0.210493	0.154337	1.51106
HKDC1	0.0733493	0.210119	0.0555572	0.100898	0.101809	0.887416	0.163047
LINC02360	0.00711519	0.00034144	0.0586225	8.37e-05	0.000915541	0.000119532	5.1e-05
WNK2	0.0669703	0.0418484	0.0316872	0.0935434	0.0440301	3.38812	0.000210819
COL4A4	0.103357	0.0860128	0.143732	0.0936528	1.7927	0.240926	0.0567498
KAZN	0.436879	0.250838	0.923301	0.18597	4.87248	0.406894	0.22213
PDK4	1.01649	0.59958	3.59981	3.26056	1.24547	0.47624	0.377756
HECW2	0.369673	0.352112	5.33116	0.0921102	0.95225	0.206944	0.131535
RHOH	0.0285751	0.0396337	0.123659	0.0591083	0.0683361	0.0366002	2.95118
CR1L	0.0386913	0.333844	0.373233	0.0375564	0.0636705	0.059215	0.0303041
GATA4	1.18271	1.05094	8.23255	0.326021	2.71259	0.333101	0.216573
FHL5	0.00388686	0.00221286	0.000485888	0.0191048	0.0642514	0.00707814	-5.05e-05
CDH13	0.10098	0.120896	0.60547	0.161648	0.582426	0.200474	0.160148
AC013652.1	0.165412	0.159674	0.0848737	0.0457067	0.183229	0.581785	0.185023
PTGS2	0.00456471	0.00792855	0.0114686	0.0332831	0.11983	-0.00366371	-0.015321
CD163	0.237456	0.205973	0.124321	8.41395	0.187522	0.131839	0.146966
STK33	0.046935	0.0246251	0.0469702	0.0240432	0.0415746	1.46352	0.0208591
INSR	2.89318	2.8092	18.955	1.5748	4.25846	3.71744	1.28723
PDLIM3	0.0192923	0.0873894	0.201015	0.123474	0.554394	0.0351473	0.049616
ADAM28	0.0119145	0.0277771	0.133409	0.545879	0.0142562	0.222593	0.106286
ADAMDEC1	0.00274019	-3.71e-05	0.00252852	0.0244944	4.72e-06	-1.08e-05	0
SIGLEC1	0.0439329	0.0589756	0.051091	2.8576	0.0314855	0.0128991	0.0305982
FMN1	0.269128	0.144519	0.113486	8.24686	0.225046	1.74565	0.0912933
GALNT17	0.0547134	0.0433106	0.0557298	0.034473	0.489492	0.0503299	0.0934767
APCDD1L	0.00261705	0.0123854	0.0285164	0.0137131	0.0030899	-2.59e-05	0.000101535
AGBL4	0.224025	0.147082	0.139586	5.26961	0.19795	1.49456	0.0606944
HS3ST3A1	0.0472155	0.0475474	1.29729	0.101573	0.115093	0.00266777	0.0209481
AC074237.1	0.0458467	0.021426	0.00135214	0.000261578	0.0133321	0.0381263	0.00312715
SCD5	0.0622689	0.0457965	0.0687776	0.059267	0.234558	2.34361	0.109416
BOC	0.0198771	0.0108825	0.0260311	0.0139221	0.24794	0.000993894	0.00666173
PARM1	0.00533055	0.0229324	0.0432483	0.103463	0.147582	0.0574198	0.0625441
AP001605.1	0.026264	0.0258717	0.322	0.0238338	0.0975906	0.0351578	0.019469
CRAT37	0.22832	0.186986	0.0254018	0.0450354	0.083699	3.33921	0.0881299
LRRTM4	0.188755	0.115912	0.0496883	0.0359775	0.169409	0.338572	0.104501
AC009271.1	0.00560655	0.00841231	0.000758268	0.00420118	0.028157	0.00564347	0.0129023
EBF2	0.00413073	0.00147716	0.00346111	0.00125915	0.0484316	0.00102185	0
PPP1R9A	0.155775	0.13241	0.911868	0.0407469	0.147399	1.98699	0.183213
CAMK4	0.111419	0.0614014	0.0661075	0.0449123	1.42316	0.0802202	6.91112
ALKAL1	0.00592043	0.0173059	0.00596418	0.00382047	0.0114059	0.213586	0.0225123
ZFPM2-AS1	0.222639	0.155133	1.9893	0.122174	2.62288	0.10457	0.0291194
KIF14	0.0235586	0.0532246	0.0169245	0.0105613	0.0128406	0.00315572	0.0341485
ROR2	0.0339895	0.0602181	0.0401708	0.0133639	0.92519	0.0567683	0.0684861
CD69	0.008202	0.0251197	0.0251804	0.0554037	0.0109803	0.0103767	1.49034
SLC4A4	3.25971	1.74566	0.317655	0.434302	0.631642	6.66746	1.11713
LMCD1	0.0830441	0.0858525	0.0471268	0.0410741	0.742745	0.10969	0.0316677
SYNPO2	0.170042	0.139651	0.356746	0.113183	3.65073	0.163955	0.184632
AC103770.1	0.00638256	0.000485136	0.00477954	1.06e-05	0.0415813	0.0173254	0
FBLN1	0.0362096	0.0828091	0.0365885	0.0714372	0.46236	0.118475	0.0457973
MAP2	0.302499	0.14794	0.490149	0.131128	3.46104	2.98602	0.169814
MSR1	0.145306	0.171114	0.0624669	3.35891	0.196093	0.0527289	0.094829
PLPP1	1.38362	0.986587	7.22253	0.542959	3.42132	1.0877	0.640309
RUNX1T1	0.132104	0.113202	1.84142	0.0673526	2.78207	0.0944991	0.0466381
AZU1	0.00171944	0.00186805	0	0.00509552	-1.11e-06	0	0
LINC01934	0.0595449	0.0180815	0.0599478	0.0271115	0.0623982	0.0429653	5.06298
BACE2	0.102298	0.110813	1.45397	0.244553	0.583019	1.63633	0.0629937
GRIK2	0.128272	0.091265	0.0629684	0.0385152	0.481895	0.050405	0.0506725
MDGA2	0.0852597	0.0464004	0.0381109	0.800424	0.379664	0.0331255	0.0640936
EDIL3	0.0275991	0.0332323	0.230617	0.0298729	0.346487	0.0359419	0.0179018
AL031599.1	0.0122487	0.021483	0.00926969	0.0134793	0.0366468	0.0164091	0.342714
SLC8A1	0.654837	0.550975	3.65206	14.7909	5.51712	0.366974	0.264483
BCYRN1	0.160857	0.0706007	0.0546556	0.0644483	0.145505	0.123885	0.0850604
PIK3R3	0.0996953	0.0851356	0.881201	0.585226	0.274909	0.0748097	0.16501
RBPMS	3.71537	2.28173	2.42737	0.782858	17.0591	8.67675	0.649145
AOAH	0.229553	0.261925	0.139594	7.71289	0.261959	0.232172	5.71441
ESRRG	1.2742	0.491887	0.108976	0.0873098	1.58716	3.99134	0.0703339
AC012593.1	0.0470574	0.0193512	0.00800657	0.0219071	0.029366	0.837491	0.00452564
MIR325HG	0.0657439	0.0605043	0.0322147	0.0107629	0.0258065	0.0285991	0.0400903
AP002991.1	0.0211463	0.0249624	0.00666514	0.0684281	0.0564055	-0.00134344	0.00506079
ELOVL7	0.0457678	0.0388993	0.0204651	0.0199834	0.0297429	1.49063	0.0475129
STC1	0.00631729	0.00297018	0.0592333	0.00682258	0.00576926	0.0276294	-0.000535451
CHRM3	0.420531	0.395722	0.258489	0.109258	0.184206	0.163617	0.0856421
EPB42	0.00241062	0.0189183	0.00357015	0.00378737	0.0128905	0.0254224	0.0495636
CHODL	0.0624816	0.0501459	0.232669	0.0466962	0.0677015	0.122659	0.807224
GABRB3	0.105602	0.0452214	0.0234184	0.0536701	0.0567701	0.88923	0.019924
AC024901.1	0.0794219	0.0291616	0.0464542	0.0301663	0.794108	0.0174012	0.154334
SLC9A9	0.445326	0.393256	5.44721	9.96189	2.10066	0.294445	2.455
KCNE1	0.309277	0.369896	0.052743	1.06361	0.135039	0.0504895	0.046998
IL1RAPL1	0.148343	0.139431	0.10959	0.0713037	0.648432	0.0882093	0.0336591
TENM4	0.0255074	0.0212291	0.0137292	0.0567064	0.0928655	0.475757	-0.000240482
GYPE	0.00908078	0.0580668	0.0189314	0.01967	0.0455696	0.0166616	0.0645806
CALN1	0.187926	0.115055	0.91419	0.101085	0.180075	4.79993	0.06237
CHST9	1.06406	0.716585	0.180818	0.230596	0.339273	10.7423	0.229106
LRRC4C	0.143094	0.0447994	0.0497113	0.0624817	1.64531	0.104913	0.0346439
AC007368.1	0.0105643	0.0192412	-0.000919538	0.000855699	0.0216262	0.180803	0.00888112
TRPM3	0.455907	0.362665	0.623832	0.125271	0.467844	0.648072	0.171597
AC113386.1	0.0177239	0.0156102	0.0207106	-0.000112921	0.173973	0.168412	0.0383271
PDE8B	0.294821	0.124794	0.0371691	0.141235	1.32605	0.142383	0.0305213
TMEM108	0.0227302	0.012721	0.228315	-0.000228326	0.0782685	0.0220836	0.059955
ATP6V0D2	0.011933	0.00190868	0.00468745	0.0440129	0.0127481	-0.000322853	0.0140722
XIST	0.125471	0.38108	0.239728	0.337657	0.41346	0.160986	0.49489
NREP-AS1	0.0416501	0.0814247	0.0436116	0.0164291	0.0361518	0.00938211	0.0152737
COL4A2	0.161392	0.232644	1.321	0.172096	2.56639	1.3643	0.229315
AC021723.2	0.0103741	0.0101215	0.0193638	0.0170253	0.0877209	-0.00040443	0.000140485
LAMC3	0.0644579	0.0655873	0.0809368	0.0182137	1.94325	0.045869	0.040101
PRAG1	0.105274	0.144891	0.49174	0.126478	0.0673012	0.889304	0.839267
GTSE1	0.0078608	0.0203452	0.0190694	0.0128676	0.0189199	0.00521031	0.0275284
NCEH1	0.223635	0.418479	0.208232	0.994141	0.162729	1.68816	0.28553
LAMA3	0.0871532	0.145541	0.0778001	0.074136	0.256865	0.326521	0.0275726
AC068775.1	0.00178157	0.00337399	0.0031639	0.00117405	0.00204845	0.00153777	1.03136
SYNPR-AS1	0.00927806	0.00163903	5.68e-05	1.59e-06	0.0121787	0.132691	1.85e-05
FAM129A	0.0643478	0.0840064	0.165764	0.502881	1.0412	0.0829918	1.27848
COL12A1	0.0146972	0.0402718	0.0124223	0.0390426	0.540013	0.00464149	0.00726254
AL353586.1	0.025799	0.0120712	0.0148836	0.0297804	0.405181	0.00407935	0.00584562
MAPK4	0.0701593	0.168708	0.0394166	0.0504276	0.1394	0.216669	0.11414
CD44	0.108526	0.260513	0.166712	2.36496	0.587324	0.285202	3.35514
AC119674.1	0.491314	0.396598	3.06751	0.254808	0.700256	0.469132	0.156679
SLC5A1	0.0607546	0.0482411	0.0174795	0.0368893	0.0432157	2.65227	0.0681089
SLC11A1	0.0174359	0.0470818	0.0586765	1.05738	0.0380981	0.0351064	0.0547646
LINC00511	0.0457613	0.0594734	0.0448852	0.0170873	0.0869206	0.828908	0.0223924
VWDE	0.00384867	0.009218	0.00278398	0.00635591	0.0603395	0.000484595	0.0583883
BMP5	0.0617017	0.0215734	0.0304466	0.0118538	1.90483	0.0401573	0.0234114
SDK1	0.190811	0.217719	0.645212	0.399191	1.3286	1.95806	0.175476
CCL3	0.00903274	0.0276168	0.0228125	0.184005	0.0193746	0.0090461	0.220453
AC018616.1	0.00444468	0.00330439	0.00227689	0.0175054	0.00739109	0.00147945	0
JAKMIP2	0.0701518	0.019832	0.0160016	0.112987	0.0384661	0.0287344	0.851868
KCNH8	0.0328427	0.024437	0.0274084	0.0117585	0.0486141	0.602846	0.0339066
SLITRK5	0.00138394	0.00201613	-4.87e-06	-5.31e-05	-5.93e-06	0.0669098	0.0208727
C11orf21	0.000745604	0.000739017	2.71e-05	0.00672853	9.55e-06	2.73e-05	0.0731019
ITGA2	0.0304878	0.0842055	0.10675	0.0509201	0.204372	0.758513	0.085567
AL162414.1	0.025841	0.0227735	0.0067158	0.486696	0.00657095	0.0123604	0.00915472
AC104041.1	0.0385251	0.0360258	0.0245528	0.0300355	0.231186	0.0823552	0.0120744
FCN1	0.00508821	0.00876478	0.00490705	0.191909	0.017257	-0.000349027	0.027414
RMST	0.0274775	0.0101301	0.00281609	0.000933927	0.0107485	0.208745	0.0113265
C11orf96	0.0763721	0.370927	0.321853	0.301477	0.498663	0.118193	0.278809
POF1B	0.0229253	0.0193692	0.0190594	0.00177415	0.0302977	0.995114	0.0141701
AC079145.1	0.00802082	0.00696541	0	0	0	0.0143968	0
PLCL1	0.105871	0.0947321	0.22068	1.23818	1.21187	0.390807	1.1095
ITGAX	0.0122279	0.0668042	0.0335987	0.457502	0.024789	0.028605	0.205546
PTPN13	0.117738	0.0644365	0.0887761	0.0456975	1.2587	2.88719	0.589933
KIF18B	0.00493119	0.0212789	0.0106389	0.00922957	0.011114	0.00878339	0.0194293
HMGA2	0.00397285	0.0164387	0.0749846	0.00328398	0.00635775	0.0355687	0.0535504
LPAR1	0.0306329	0.036908	0.0275981	0.683483	0.675593	0.0485734	0.0617693
EDNRA	0.0325035	0.0374741	0.0222967	0.0179901	0.644076	0.0644946	-4.42e-05
AC068587.4	0.369091	0.264406	0.400586	1.17265	0.831589	0.731416	2.42778
ENOX1	0.108203	0.0654038	0.022888	0.0317676	0.778916	0.121157	0.0317375
MYO3A	0.0142395	0.0107263	0.0175018	0.00890766	0.0236568	0.389765	-0.000131157
AC060809.1	0.371705	0.211412	0.117806	0.0535751	0.358926	0.0802483	0.0217732
ADAMTS9-AS1	0.0131054	0.026818	0.0491997	0.0139059	0.264781	0.0409913	-0.000181703
DEPDC1B	0.0170669	0.0239827	0.0211493	0.025507	0.0212253	0.317978	0.0524392
NALCN	0.0664496	0.0335756	0.0653185	0.0157095	1.17922	0.017978	0.000537844
MAGI1	13.009	10.6434	11.9569	1.87015	4.57516	38.0817	1.51305
PCLO	0.106253	0.0964613	0.0477387	0.0311398	0.04169	1.46789	0.0390565
AC007319.1	0.871713	0.646337	1.53241	0.908754	1.6663	0.636002	0.164937
RGS7BP	0.0536799	0.0561913	0.760575	0.0324715	0.293506	0.0401392	0.0597876
FAP	0.00605044	0.00670066	0.00437095	0.011841	0.0571323	-0.000239501	0.0030468
TPX2	0.0224581	0.0502475	0.0100608	0.0468802	0.0192985	0.00810144	0.0833335
MIR503HG	0.0273052	0.0417303	0.825994	0.0481613	0.500367	0.00121212	0.0138905
AC123912.4	0.0202848	0.0161112	0.00634492	0.000109404	0.195698	0.0792992	0.0250379
GLI2	0.0332079	0.0196646	0.0251073	0.00854465	1.19215	0.00703359	0.0840841
LINC02331	0.0274801	0.0865131	0.0199491	0.0199176	0.00319097	0.775703	-0.00338659
SEMA5A	0.554758	0.227202	0.0924956	0.199112	3.22815	1.91045	0.245875
DCHS2	0.00492864	0.00153598	0.0054467	-7.77e-05	0.143574	0.0178768	-0.000425908
NKD1	0.0899993	0.0537444	0.00768044	0.0622611	1.11325	0.0559143	0.179543
MAP3K21	0.413769	0.287251	0.0897838	0.0964026	0.114886	2.88207	0.07185
SAMD3	0.0358029	0.0496756	0.0216584	0.0133921	0.183325	0.0542745	2.21876
AC016735.1	0.013323	0.00545038	0.00141115	-0.00175383	0.00516629	0.34517	0.014982
ANK2	0.0823687	0.0511133	0.0609334	0.165305	0.383256	0.115635	0.0431867
SLC44A5	0.0867495	0.0881807	0.203388	0.0175728	0.0468331	0.106969	0.137747
NCAPG	0.0090193	0.0309193	0.00924212	0.000348915	0.0121568	0.0228614	0.0699376
C14orf180	0.00729392	0.00121807	0.00318834	-2.56e-05	0.128981	0.000292487	0.000102394
FA2H	0.00760488	0.014874	0.012539	0.00546114	0.012985	0.299468	-0.000119653
SPECC1	0.0821994	0.210084	0.150179	0.504693	0.963289	0.193857	0.60535
EML5	0.038701	0.0465711	0.0654662	0.0162958	0.0538343	0.345375	0.290331
GABRA5	0.013939	0.00436384	0.0041648	1.24e-05	0.00893986	0.030138	1.2e-05
RGS17	0.0115366	0.00790797	0.0143669	0.0293269	0.0156627	0.123615	0.0638863
LRFN5	0.0183303	0.00868438	0.0621572	0.00946614	0.0893754	0.0173886	0.0270551
SPARCL1	0.150061	0.196934	0.401887	0.133874	0.60549	0.132321	0.138463
CXXC4-AS1	0.104389	0.0513776	0.0816664	0.0115595	0.0181261	0.0621419	-0.000635323
DCLK1	0.0443918	0.0258601	0.0532276	0.0378354	0.212474	0.028069	-0.000211427
VWA2	0.00381711	0.00106577	0.00322273	7.39e-05	0.00954414	0.0458741	0
ANLN	0.0156291	0.0340484	0.0101396	0.0215941	0.019257	0.0147033	0.0449995
LINC01320	0.583783	0.466649	0.274241	0.115837	0.194734	2.30131	0.21163
TNFRSF21	0.0256101	0.105329	0.0558051	0.207754	0.24697	0.625101	0.0472578
TOX3	0.205726	0.262771	0.0430885	0.0954041	0.172501	1.5615	0.00864993
NID2	0.0318775	0.0186812	0.0625912	0.0119595	0.722293	0.0538888	0.000785475
AL353740.1	0.0187505	0.075882	0.013375	0.0193179	0.0107878	0.0823518	0.0168465
NR1H4	5.0799	2.92558	0.537247	0.748529	13.9258	2.57196	0.656958
COL5A1	0.0534788	0.0812272	0.153276	0.0901053	1.24648	0.0723978	0.312661
PCBP3	0.0414405	0.0478554	0.209272	0.0838252	0.473013	0.0191916	0.093191
ARHGEF38	0.0320656	0.0325453	0.0284164	0.0267505	0.0320422	0.893472	-0.000692024
NPNT	0.0310847	0.0516687	0.0426562	0.0176888	0.166092	1.16742	0.024422
AQP4-AS1	0.465167	0.415644	0.0737399	0.119916	0.143439	2.98002	0.123451
LINC01102	0.00863388	0.0146625	1.01e-05	0.0112032	0.0105099	0.00119589	0.0144623
PARD3	6.79672	4.13746	1.75079	0.876184	20.8024	11.6413	0.872095
RGS16	0.00656532	0.0089291	0.0132256	-0.00295689	0.0969464	0.00230029	0.0247385
TMEM26	0.0154871	0.042901	0.0684996	0.646521	0.140885	0.018244	0.00606463
DISC1FP1	0.300943	0.427706	0.724526	0.252005	0.13508	0.131979	0.459849
ARHGAP44	0.0828689	0.0391742	0.0661514	0.0253511	0.62721	0.981255	0.10763
ICAM1	0.0883991	0.356985	0.194916	0.468544	0.176605	0.0675216	0.252235
LYPD6	0.0464869	0.0207682	-0.00213428	0.00562381	0.0103931	0.663042	-7.78e-05
COL13A1	0.0024525	0.00479775	0.0271852	0.0300282	0.0304439	0.00654435	-0.00861867
UBE2QL1	0.026298	0.0198124	0.0202353	0.00083668	0.0195267	0.000271563	0.000816147
CR1	0.0361001	0.101543	0.0791719	0.84597	0.059081	0.0312329	0.0228799
TENM3	0.209292	0.107044	0.132242	0.083093	0.302002	0.0802633	0.0495281
PTPRD	1.73444	1.05774	0.210724	0.234523	1.016	7.18755	0.654752
AL449403.2	0.0112862	0.00881977	0.00226169	1.76e-05	9.5e-05	0.620787	-3.02e-06
KIF23	0.00341451	0.0207909	0.0104533	0.018653	0.00602841	0.0551948	0.0902738
ARHGEF4	0.070963	0.070812	0.0338446	0.0357659	0.0334563	0.0192992	0.00875012
GPNMB	0.0259801	0.0795333	0.0723174	0.693366	0.0748879	0.0333007	0.0638952
GDNF-AS1	0.0103824	0.00453952	0.0240288	0.0130475	0.0789129	4.81e-05	0.0314765
ADD2	0.013263	0.0247756	0.0298108	0.0198855	0.00518371	0.000745067	0.021822
DTL	0.00426416	0.00922112	0.0108248	0.0102013	0.0131863	0.011104	0.0925871
FAM171B	-4.58e-05	0.00766931	0.0761387	-0.000105566	0.0124021	0.0541838	0.0463354
CEMIP	0.0952142	0.0881445	0.0701786	0.0642802	0.690616	0.0647381	0.116051
SFTPB	0.00356301	0.015433	0.0754879	0.0184739	0.0612581	0.0339841	0
STAB2	0.600966	0.630201	28.6522	0.22082	0.365416	0.364313	0.373539
GALNTL6	0.149441	0.0535618	0.096392	2.24907	0.11757	0.101923	0.05498
ST6GALNAC3	0.987179	0.952276	38.7334	0.737083	0.766034	0.655353	0.756914
AFP	0.0452367	0.0275779	0.0117999	0.0126898	0.0310727	0.0372422	0.010529
ANKRD1	0.00984481	0.0468144	0.0202601	0.00796863	0.00479342	0.0338012	0.00992277
MRO	0.13839	0.0749552	3.12101	0.0827546	0.0502183	0.0149522	0.015588
RELN	0.799116	0.996585	21.491	0.363581	6.07895	0.428313	0.39307
GREM1	0.0158018	0.0494964	0.0113865	0.0376766	0.188338	0.0100613	0.095527
KCNIP4	0.0740655	0.0583964	0.480115	0.0760411	0.102876	0.0600225	0.176448
ROBO2	0.53344	0.594041	14.982	0.390447	1.05364	0.366732	0.287561
CYP3A7	0.201538	1.07345	0.287688	0.410278	0.293926	0.250757	0.477511
SERPINE2	0.0432366	0.0598183	0.0409636	0.0435522	0.493955	0.0279053	0.034141
IGHM	0.109168	0.305554	0.553932	0.313991	0.239196	0.16933	0.39053
MALAT1	121.222	116.612	106.108	151.712	169.812	140.14	167.923
PLCB1	1.41383	1.50682	25.7862	1.03462	6.28934	1.02875	10.1667
HDAC9	0.412939	0.308298	1.41369	14.8274	0.440129	0.349351	3.56553
NEAT1	47.6557	39.5446	35.7889	24.1301	29.3552	19.4467	10.3502
IGHA1	0.166988	0.291653	0.473664	0.197513	0.558508	0.227535	0.176166
MEI4	0.0537792	0.0231126	0.0477769	0.0239563	0.032343	0.022335	0.0327681
POSTN	0.00624696	0.0134363	0.108907	0.0090943	0.0570135	-0.00128968	0.0137471
ACSL4	0.0926776	0.318144	0.593418	0.923577	0.483205	0.321256	0.496854
ADARB2	0.0289859	0.0263159	0.31853	0.0124942	0.0412903	0.0247294	0.0531989
CYP3A7-CYP3A51P	0.0797722	0.241789	0.0776599	0.0992777	0.0682397	0.050552	0.110727
COL15A1	0.00776388	0.0103051	0.0181992	0.0109645	0.144707	0.00326378	-0.000143207
RUNX1	0.802401	0.599761	0.456122	2.99828	1.16551	7.4426	6.92457
PTPRB	0.450356	0.600356	16.4674	0.408307	0.614359	0.48046	0.579972
ADAMTS6	0.0994232	0.0513827	0.40591	0.0994769	0.0499318	0.175768	0.284638
GPM6A	0.458414	0.439721	10.153	0.278482	2.80581	0.276852	0.270207
LRP1B	0.507429	0.202861	0.0947313	0.140495	0.269413	0.383946	0.0772119
CCL4	0.00777298	0.0146467	0.041717	0.0954003	0.0106207	0.00751761	0.328932
ANXA4	1.95571	1.40143	0.784931	1.21056	1.11672	26.9292	0.908687
PLXDC2	1.42207	1.10663	5.82533	12.361	4.89194	0.698409	0.664867
FBXL7	0.61089	0.614531	14.252	0.369264	3.89672	0.424533	0.313788
HBB	0.201467	0.662568	0.543631	0.558918	0.257205	0.21393	1.0757
FP236383.1	427.234	528.672	319.449	548.245	435.882	294.245	435.473
MEIS2	2.57889	1.77724	19.1572	0.539675	5.84299	5.26751	0.591025
PTGDS	0.0355752	0.0971637	0.0546512	0.0219491	0.256272	0.0324603	0.048597
SCTR	0.144085	0.0675972	0.116534	0.025173	0.0203963	0.477087	0.058629
TIMP3	0.438584	0.49932	3.94623	0.218385	2.97599	0.326248	0.364931
AC010967.1	0.0159957	0.0139739	0.0187151	0.0160496	0.00399962	0.26081	0.855604
PI15	-0.000135908	0.000623786	0.00652772	-7.36e-05	0.000923434	0.00248576	0.00784546
CXCL3	0.00370362	0.0121409	0.00700963	0.0880937	0.00142285	0.0695569	0.0192695
PLPP3	1.99955	1.67583	18.489	0.92148	1.03509	1.21626	0.477129
AL138828.1	0.346321	0.557002	0.474212	0.145733	0.266592	0.135714	0.102835
THBS1	0.117109	0.298155	0.15401	0.351258	2.09932	0.0775485	0.229017
MMP12	0.00039524	0.00456578	0.00259876	0.0209566	0.000978064	0.00347905	0
CXCL8	0.0304023	0.193724	0.132219	0.0785252	0.0346323	0.141242	0.0582561
RORB	0.00788682	0.00858846	0.000562624	0.00128784	0.214157	0.0171611	-0.00526031
LIFR	0.451634	0.523569	8.17928	0.260551	4.77379	0.231682	0.30155
IGFBP7	0.429619	0.659375	1.49742	0.540893	7.19764	0.317926	0.440802
IL1RL1	0.00772973	0.00890903	0.0666402	0.0343335	0.0880684	0.0502227	0.0425154
ARHGAP15	0.590831	0.469814	0.650743	7.7191	7.7884	0.351008	22.1192
PTPRT	0.246454	0.169902	3.9326	0.104414	0.630907	0.145957	0.0774859
AC003991.1	0.0389009	0.205451	0.067047	0.0501708	0.123924	0.0500683	0.045789
AC011511.2	0.0302955	0.139189	0.0363233	0.0801133	0.0407773	0.0707531	0.0845038
PRRX1	0.00306956	0.00411518	0.00623227	0.0130916	0.158635	0.00381942	0.0130812
EXT1	5.86401	3.96457	2.65333	9.11563	10.8489	11.5849	2.47925
KCNAB1	0.0784507	0.0611329	0.0395909	0.455375	0.365034	0.0522339	0.00639702
AC093895.1	0.0230047	0.0109226	0.0294279	0.165331	0.0299482	0.012242	0.00683949
DSCAML1	0.303441	0.150494	1.15845	0.101627	1.48953	10.8143	0.0552011
LINC00342	0.0150037	0.0115395	0.0319634	0.0106746	0.0730774	0.088491	0.0737163
FMNL2	0.570493	0.66516	3.66199	13.6329	1.28167	0.976889	0.252544
LINC02147	0.021199	0.0140184	0.0729534	0.0246773	0.0421408	0.0313074	-6.59e-05
PAK3	0.10449	0.0772906	0.0601592	0.0325819	0.0834541	4.22523	0.0739588
CMAHP	0.516709	0.518089	2.02153	10.2089	2.68939	0.420641	0.301811
KHDRBS2	0.0337066	0.0343087	0.475533	0.128902	0.024286	0.0336997	0.016371
LINC00443	0.0024164	-0.000703463	0.00137297	-0.000131708	-0.00080936	-0.000145876	0
DIRC3	0.299977	0.166019	0.306263	5.75805	0.95757	0.133612	0.651897
PTGR1	9.52382	8.63233	1.84834	2.15491	2.57436	3.32871	2.03577
ACTA2	0.198222	0.227427	0.275367	0.183296	3.38768	0.0947527	0.333789
ASPM	0.0438844	0.0703846	0.0167658	0.0710464	0.0304964	0.015204	0.0367934
AREG	0.00109118	0.00791583	0.0233087	0.0452079	0.00862281	0.0161328	0.0945127
EPHA6	0.05618	0.0248764	0.0221363	0.050538	0.0381391	0.459467	0.0940402
NTN4	0.633453	0.599222	7.64143	0.221509	0.409928	1.65863	0.18972
AGBL1	0.0523325	0.0490497	0.0535359	0.0657009	0.106898	0.0249286	0.0345484
AC016205.1	0.0243539	0.0547105	0.0287647	0.0277713	0.0291946	0.0715216	0.0339188
AC010737.1	0.26518	0.303402	10.07	0.221569	0.214633	0.0898237	0.14663
PDGFRA	0.129078	0.0812177	0.078232	0.0821573	4.41909	0.0698227	0.0904761
CRHBP	0.159428	0.201644	4.89788	0.111488	0.124393	0.0263293	0.0984134
GDNF	0.00859089	0.00726402	0.0274738	-3.91e-05	0.061402	0.00194092	-9.97e-05
FP671120.1	581.845	699.143	476.58	664.176	648.344	424.32	599.129
KALRN	1.13782	1.11206	16.2352	0.564945	5.32431	1.69903	0.407865
LRP2	0.0372948	0.111345	0.0321651	0.0642449	0.0419814	0.0988768	0.0203733
SMAD6	0.482465	0.368884	6.61496	0.741022	1.53155	0.392177	0.0997434
CASC9	0.00800833	0.0162201	0.00420865	-0.000716544	-0.000609694	0.0189079	-0.000367407
ZEB2	0.875686	0.749567	3.23666	11.9846	12.433	0.345827	2.4218
AC096711.3	0.0128917	0.0027911	0.00101245	0.00581102	0.00430567	0.000814013	0.0505493
MUC5B	0.0089932	0.0455113	0.0101531	0.0365837	0.0318513	0.1525	0.0474815
CYR61	0.13361	0.24282	0.154995	0.212172	4.40283	0.312572	0.196933
AC093912.1	0.00647605	0.00181283	0.00809978	-4.18e-05	0.0401215	0.0030636	0.0116238
AL163541.1	0.198951	0.128652	0.0420989	2.58183	0.0831251	0.084804	0.146644
KCNH7	0.0274537	0.00729402	0.324846	0.00338083	0.0268818	0.0445078	-0.000152494
LINC02015	0.64314	0.604195	0.0712576	0.101294	0.158062	0.477757	0.130756
BTNL9	0.17758	0.237791	5.58885	0.344888	0.173873	0.0710378	0.0631438
CCDC80	0.0142543	0.0273366	0.0573408	0.0369228	0.119191	0.0089501	0.0268396
AC069277.1	0.0118689	0.0164016	0.0335411	0.106007	0.0452402	0.0426841	0.0569086
BCL2	0.285496	0.20374	0.68643	1.70733	1.16457	5.14996	9.8542
GPC5	0.339537	0.238571	0.0742718	0.152651	0.356924	0.121986	0.0866545
RYR2	0.0606567	0.102367	0.0498102	0.0448116	0.803279	0.107386	0.0192318
PDE4D	1.21566	1.1879	10.8446	0.936067	12.1512	10.9754	1.25232
ST8SIA6	0.166854	0.118874	4.11914	0.0147951	0.112601	0.100058	0.444439
GLCCI1	0.584086	0.293623	1.295	0.483847	0.385964	0.438542	2.56435
GUSBP9.1	0.549615	0.498136	0.528264	0.680663	0.758346	1.04743	1.20316
RIPOR3	0.339729	0.321419	1.45668	0.104849	10.4177	0.325816	0.158907
KRT23	0.00893163	0.0480946	0.000694388	0.0152457	0.0309557	0.040316	-0.00869721
CATSPERB	0.0542075	0.0827714	0.0917453	0.0326722	0.0860066	0.250596	0.642753
ST6GAL1	1.70174	1.80324	19.5074	3.3202	1.61105	2.09625	3.78514
ADAMTS9-AS2	0.537586	0.419299	2.4451	0.114889	11.4775	2.79785	0.116046
HSPA1A	0.206595	0.309233	0.624698	0.368144	0.568957	0.317251	0.324336
LINC00639	0.0213555	0.0125254	0.0908265	0.0612895	0.0278266	0.0565944	0.0292773
VWF	0.0615599	0.0600924	0.763327	0.0395672	0.0594163	0.0950031	0.0560678
APP	1.61926	1.37212	15.267	0.66184	2.93872	4.65466	0.908548
CDH7	0.00502438	0.000228733	0.00659956	-0.000117253	0.00981352	0.0257971	-1.77e-06
SYT1	0.120817	0.0766782	0.110222	0.329951	1.69284	0.111101	0.045567
ABCA13	0.11404	0.0667698	0.042218	0.222529	0.034646	0.0266544	0.0105125
PPP2R2B	0.0590891	0.0297181	0.0571906	0.00965244	0.137417	1.3096	4.65597
IGLC3	0.103978	0.219039	0.430124	0.291755	0.300449	0.0948598	0.50913
MYOM1	0.588578	0.716898	0.367683	0.5941	1.04373	1.01639	0.674647
AC139272.1	0.410647	0.532432	0.354336	0.455055	0.488119	0.738793	0.722802
C9orf3	9.037	5.69008	2.49188	2.27277	3.84248	8.00888	2.17234
DCC	0.0470028	0.0283267	0.128682	0.0363858	0.0892365	0.0393499	0.0528843
CDK15	0.013244	0.0225367	0.0142545	0.0576461	0.00230353	0.00309541	-0.00584756
AL137024.1	0.00421285	0.00943538	0.00503149	0.00049013	0.0536554	0.00231601	0.000291431
PTH1R	0.17728	0.101442	0.0790224	0.054161	5.90828	0.152172	0.00139855
AC022075.1	0.0118886	0.00167743	0.0163724	0.00767633	0.00591121	0.0376587	0.14045
MEF2C	0.516952	0.534105	9.71421	3.76833	3.01975	0.369869	0.385482
AC090912.1	3.1184	2.03833	0.1772	0.36863	0.484966	1.5236	0.211401
CCSER1	0.267149	0.344163	6.23248	0.907574	0.286752	0.472165	0.263159
SPDYE17	0.0219188	0.0362754	0.0105497	0.00400384	0.0247054	0.000490986	0.0254316
DGKG	0.124537	0.127977	2.51843	0.374713	0.561388	0.104973	0.0904981
SLC26A5	0.135947	0.166127	3.27172	0.111649	0.145164	0.0607374	0.132696
HAND2-AS1	0.17505	0.0893407	0.0359981	0.0424266	5.88862	0.0646245	0.0284964
CYP3A5	14.7621	13.1207	0.908455	1.7567	2.14816	11.4146	1.29973
SLC4A10	0.030307	0.0184271	0.0243514	0.0408894	0.0286238	0.0425367	1.37125
CSMD2	0.0315453	0.0177059	0.0261167	0.003246	0.149771	0.0669432	0.0319781
AC019117.1	0.15107	0.192596	0.0344916	0.0607192	0.0443756	0.241814	0.0436165
ARL15	2.69867	2.1007	12.007	2.96875	2.45747	3.49984	5.52679
CYP3A43	1.6291	0.825993	0.070434	0.133489	0.17911	0.144256	0.0997441
LINC00989	0.00422553	0.00642284	0.0149572	0.0236673	0.167082	0.000711139	1.96e-05
CD96	0.0715761	0.0626091	0.106398	0.0356383	0.0693193	0.114207	7.9815
DKK2	0.030226	0.0135087	0.0605565	0.00436904	0.0118343	0.0295366	0.0339576
KIAA1324L	0.0416907	0.0301088	0.0444144	0.0417173	0.597424	0.235329	0.266311
HIF1A-AS2	0.199631	0.267427	0.339564	1.11325	3.02594	0.327962	0.198797
TNFSF15	0.00739403	0.0109742	0.00286404	0.0163153	0.0168083	0.0110826	5.43e-06
LINC00670	0.00278054	0.00803739	0.011287	0.0108291	0.0645829	0.0178727	0.00634776
CNTNAP3B	0.301764	0.410871	5.27975	0.130198	0.169211	0.555926	0.12775
CU633967.1	2.17616	1.37036	0.274421	0.231818	0.645063	3.93256	0.334636
SPDYE2	0.130704	0.114208	0.215943	0.148992	0.195728	0.286115	0.182592
GNA14	0.581921	0.514413	10.7779	0.289933	4.05275	0.657396	0.364228
AIRE	7.97e-05	0.000164591	0	0	0	0	0
LHFPL6	0.208117	0.253105	2.79653	0.228016	3.93507	0.117053	0.176852
MAML2	0.863271	0.654481	4.82307	8.33351	5.90579	14.0565	7.92282
ANKRD36C	0.266596	0.389224	1.13298	1.49693	1.07661	1.32215	1.82409
CELF2	0.256835	0.249926	0.374585	5.41524	0.89672	0.261302	15.9121
IDO2	0.11417	0.0816523	0.0187044	0.022274	0.0311436	0.0303568	0.0035379
ZNF483	0.490075	0.36824	0.0910341	0.059149	0.138838	0.268672	0.19337
NXPE1	0.00594756	0.0116896	0.0161674	-1.94e-05	0.0300191	0.19267	-0.000423077
DNASE1L3	0.168125	0.262307	5.30715	0.0898846	0.208876	0.0458392	0.217901
2025-12-01	0.0584044	0.0733194	0.0141203	0.0712702	0.185061	0.111238	0.116759
NPL	0.317375	0.289668	4.96937	3.06568	0.226074	0.186336	0.215292
AC116049.2	0.032857	0.0714916	0.0163083	0.0225286	0.0439899	0.0175562	0.0231357
MAMDC2	0.226681	0.0702489	0.126895	0.0494802	1.13818	0.0503457	0.0550303
PGM5	0.102272	0.0650956	1.75759	0.17079	0.164876	0.0587004	0.0276446
RGPD2	0.566766	0.537842	0.190346	0.186818	0.267627	0.147868	0.246715
IGHD	0.00116475	0.0075808	0.0180256	0.0118964	0.00756253	0.0100219	-0.000270296
PARP8	0.602791	0.495631	0.248117	1.74275	1.14606	2	19.002
ADAM23	0.0151615	0.00650631	0.0186972	0.00862638	0.0647403	0.0161642	0.760564
STAB1	0.124145	0.236026	5.49264	1.08007	0.234247	0.0527276	0.132697
ATRNL1	0.210709	0.171689	4.2699	0.169146	1.51172	0.105303	0.0944917
PTPRC	0.201054	0.302473	0.283203	4.61501	0.300317	0.235821	10.9146
PTPRZ1	0.0114087	0.0138528	0.0042744	0.0297894	0.121669	0.00958547	0.00311326
EMCN	0.148105	0.14066	2.62268	0.101656	0.144929	0.133905	0.0792103
TNFSF14	0.223793	0.320591	0.145616	0.218536	0.252961	0.169466	0.271139
CPHL1P	0.0191465	0.0604132	0.0385039	0.0280379	0.031768	0.044405	0.00661632
LOXL4	0.0322424	0.158153	0.0781076	0.0892698	0.0464893	0.182	0.101109
DUOX2	0.00613838	0.0185826	0.00167841	0.019933	0.0144422	0.0948424	0.0105226
AC239799.1	0.723549	0.54744	0.135962	1.13298	0.697689	0.726506	0.422131
NR2F2-AS1	1.16562	0.809134	8.36395	0.237701	15.0969	3.3885	0.364115
PDE11A	0.509997	0.298865	0.0811358	0.0799202	0.131148	0.167014	0.0480215
MAB21L3	0.0238585	0.0579574	0.0147833	0.0136869	0.0306019	0.0254651	-0.000848229
LUZP2	0.0183761	0.0220838	0.0389835	0.00905117	0.0150162	0.0153625	0.0212508
LINC02432	0.288853	0.14093	0.016599	0.10354	0.0298943	0.0397315	0.0263301
TENT5C	0.0345983	0.0484217	0.164948	0.0154088	0.038133	0.0259701	0.08438
AC007614.1	0.0115381	0.00510066	0.0120358	0.000565573	0.0927882	-0.000126684	0.0159389
PCDHGA10	0.0819398	0.0800197	0.106176	0.0620403	0.140254	0.12338	0.079361
GLIS3	2.92212	1.53258	0.585877	0.55127	4.64338	19.4681	0.595909
HSPA6	0.00378218	0.0183718	0.0120304	0.123705	0.00434976	0.00230663	-0.000164005
ANKS1A	1.63564	1.03928	5.28122	4.92526	19.1064	2.4503	1.06725
AC131392.1	0.352479	0.405492	0.311884	0.416141	0.464472	0.697524	0.585708
PLIN5	1.95624	1.23178	0.310468	0.397364	0.533539	0.759353	0.270735
AP001043.1	0.175264	0.541309	0.13873	0.246531	0.367331	0.143215	0.138984
EFNB2	0.135583	0.24572	3.55428	0.125161	0.281215	0.173592	0.105693
IGF1R	0.333427	0.410633	7.54274	0.642132	1.47648	1.22084	0.997048
AC010196.1	0.0148421	0.0113804	0.00781113	0.00541683	0.290895	0.00961012	0.0285255
TBXAS1	0.342553	0.272308	1.5278	8.732	0.303239	0.174543	0.69819
FST	0.317073	0.300596	0.0993338	0.125448	0.139595	0.176142	0.169741
ANOS2P	0.245873	0.0972932	0.0747193	0.279657	0.0643732	3.29961	0.189748
CTGF	0.0656598	0.180797	0.144466	0.112019	0.933493	0.087881	0.133319
LINC01226	0.0148673	0.0234861	0.0380249	0.00369292	0.0206873	0.00465879	-0.000422725
HMCN1	0.892775	0.472954	0.755524	0.19993	3.16177	0.166333	0.17511
NPAS3	0.22592	0.216617	3.01439	0.360521	2.28734	0.237633	0.0896647
UGT1A10	1.01999	0.729111	0.211218	0.225323	0.207555	0.250767	0.201917
MS4A6A	0.191793	0.24159	4.45704	4.00058	0.137906	0.0854417	0.132038
TSHZ2	12.6352	10.161	2.19196	1.46988	8.01921	6.69916	1.50567
AL109930.1	0.917441	0.631399	0.158536	0.19568	0.53774	0.870323	0.20931
AUTS2	2.32626	1.41121	16.9256	0.726179	7.07202	7.19322	2.8371
ARHGAP24	0.894481	0.704634	0.867561	2.47099	7.7901	6.05449	0.256278
LINC01705	0.00696827	0.0138089	-5.88e-06	0.011079	0.00561989	0.00799278	-0.000143072
AC112198.2	0.00107025	0.00135352	0.00253159	-8.75e-06	-5.96e-06	0.0114855	0
HBM	0.0116897	0.0909922	0.0577352	0.0429434	-0.00053945	0.0263512	0.116118
GSDMC	-2.91e-06	0.000231372	3.2e-06	0.0385446	0.00607795	-7.21e-05	0
BCL11B	0.0255378	0.0255703	0.0165874	0.0331532	0.092795	0.0304447	5.69314
AC105052.4	0.361765	0.271827	0.745719	0.639142	0.710665	0.869756	0.727128
LINC00924	0.139219	0.0708601	0.70004	0.0310828	2.91514	0.037029	0.0534742
CSGALNACT1	0.131876	0.126834	1.09305	1.47911	1.44329	0.125954	0.545332
CYP2B7P	2.61194	1.43723	0.259973	0.373964	0.500306	0.486616	0.366608
NR4A1	0.0471776	0.0307143	0.169182	0.0869939	0.911104	0.050231	0.0357859
AL034397.3	0.0115753	0.0190308	0.0109968	0.247705	0.00913164	0.01291	0.0148427
SNAP25-AS1	0.339874	0.247773	0.0461335	0.0619012	0.0611763	0.835585	0.0545714
AC092042.3	0.38663	0.515271	0.143212	0.280377	0.479358	0.292566	0.128555
ITGA9	0.757769	0.648289	10.3585	5.26789	9.73452	0.46208	0.350404
LINC02055	0.0809483	0.16444	0.077947	0.0579766	0.130181	0.101491	0.0793914
PNPLA3	2.74233	1.77051	0.411367	0.392357	0.572841	0.623841	0.468313
SEMA6A	0.371179	0.341781	6.68611	0.527503	0.215458	2.63546	0.0875443
AC112229.4	0.143167	0.112983	0.179075	0.0204057	0.165533	0.338583	0.0382242
SAMMSON	0.0140681	0.000895568	0.0202073	0.0206366	0.00967436	-0.000308326	-7.81e-05
HAVCR1	0.00579914	0.00611656	0.00452273	0.0045456	0.00149271	0.000748373	0.020891
STAP1	0.00358234	0.00391961	0.0342981	0.00975976	0.0116536	0.00690505	0.0566964
ASGR1	2.86753	2.35031	1.15753	1.15347	1.23816	0.966842	1.331
HBA2	0.275898	0.678384	0.402569	0.494705	0.475021	0.317492	1.41119
PLIN4	0.145135	0.269048	0.0638214	0.113554	0.0938343	0.110509	0.0951952
KDR	0.107114	0.113942	2.39218	0.0927485	0.0672605	0.0350588	0.144584
AL136372.2	0.00317009	0.00726077	0.00144918	0.000449795	-9.49e-05	0.0586801	2.92e-05
OIT3	0.135143	0.271186	4.33244	0.123342	0.114185	0.100233	0.167913
KCTD8	0.00868177	0.01593	0.0200007	0.00944373	0.0685248	0.0690584	-0.000308895
RARB	0.450876	0.397971	6.05783	0.224552	1.32139	1.0514	0.196689
CLDN5	0.0597919	0.0666723	0.525959	0.0486653	0.106932	0.0493489	0.00537981
HAS2	0.00257433	0.000136866	0.00011623	-6.67e-05	0.0133314	0.00515424	0.0331294
SEL1L3	0.161224	0.252275	0.870327	0.706264	0.143463	2.825	1.20418
G6PC	1.75349	1.10478	0.245656	0.240509	0.396034	0.365152	0.224637
PRSS23	0.159361	0.15823	2.1044	0.126666	0.328271	0.0807424	0.0788534
BRINP2	0.00614029	0.00625689	0.00446215	0.00902322	0.0509526	0.00785131	0.0130537
AC092546.1	0.0165781	0.019539	0.187076	0.0892898	0.00721973	0.0201995	1.02e-05
LINC01344	0.982981	0.436333	0.0543118	0.0870516	0.100085	0.164657	0.170463
AC105383.1	5.12e-06	0.00116321	0.00239888	-1.07e-05	0.00118984	-5.18e-05	-1.53e-05
FYB1	0.28108	0.315808	0.182948	7.60751	0.203207	0.155202	5.68581
SH3RF3	0.232166	0.244975	4.61074	0.359995	4.36033	0.114994	0.165847
AC073365.1	0.0126707	0.00267995	0.00739996	-0.000279022	0.0223528	0.0104299	3.72e-05
CYYR1	0.096901	0.128047	2.47223	0.0920789	0.155646	0.100206	0.0734647
NRP2	0.116978	0.199086	3.29786	0.774802	0.370823	0.0957869	0.0776072
LAMC2	0.00719454	0.0147848	-0.00367469	0.00867342	0.00607743	0.180256	-0.000748735
ST6GAL2	0.0535989	0.0387033	0.0163323	0.00611076	1.34238	0.0615846	0.000468986
ST8SIA3	0.0177312	0.003892	0.00238289	-5.26e-05	-4.44e-05	0.0773326	-1.89e-05
IKZF1	0.11096	0.182575	0.29128	2.50168	0.166695	0.104316	11.2164
LINC02158	0.021729	0.00865458	0.00547869	0.0114652	0.0139325	-0.00100397	-0.000208185
PRH1	2.24558	1.77843	1.93144	1.42035	1.90511	2.00443	2.04445
RIPOR2	0.306913	0.287407	4.29608	1.4767	0.362634	0.31087	12.0051
F8	0.456293	0.44209	7.69791	0.32679	0.466127	0.292964	0.403067
PTP4A1	1.06331	0.91721	0.583741	0.775676	0.698979	0.974118	0.745547
AC025580.2	0.0505981	0.18353	0.0658727	0.0905259	0.0722715	0.1582	0.0533403
AC092422.1	0.111176	0.10791	2.75224	0.103791	0.117762	0.0389967	0.0669863
CCL18	0.0128519	0.00348852	-0.000112757	9.58e-05	-0.000745483	-0.00119854	0.0551389
P2RY14	0.0178928	0.0146537	0.0247225	0.127693	0.0450724	0.0290269	0.116425
DES	0.00169493	0.0129138	0.0207928	0.0268735	0.0908541	0.00882153	0.0348075
RNU6-48P	0.000437612	0.000171131	0.000851954	0.000515631	0.000461839	0	0
SLC26A3	0.0232734	0.0186077	0.0108807	0.0561353	0.0287728	0.281248	-0.000951541
SYN3	0.0893355	0.0752912	1.18333	0.0833099	0.198615	0.0656984	0.0750317
JPH2	0.00852618	0.00423503	0.0131264	0.00957196	0.128797	0.0200822	1.23e-05
SPDYE2B	0.121752	0.0928435	0.144797	0.122889	0.133797	0.200585	0.142118
PAX2	0.00389096	0.00118963	0.00430235	0.00764105	0.00206259	0.101092	0
RNF219-AS1	0.0416439	0.0210726	0.180369	0.041412	0.38477	0.058224	0.0286354
AC010655.4	0.115459	0.152447	0.147249	0.0834362	0.339404	0.126605	0.0866825
LUCAT1	0.0687604	0.129636	0.0676073	0.280783	0.0633532	0.0489439	0.0420165
NALCN-AS1	0.0365803	0.0565908	0.654754	0.0306571	0.0773874	0.0406125	0.0281136
SLFN12L	0.0294129	0.0383983	0.0312212	0.0367896	0.0605523	0.0128989	6.27963
THRB-AS1	0.0846468	0.0626565	0.0142135	0.0168412	0.0135713	0.0476134	0.0160226
LBP	1.41845	0.960031	0.470274	0.595127	0.646289	0.476325	0.39582
AC007221.2	0.359115	0.462009	0.160489	0.201746	0.230935	0.159417	0.170511
AC004870.4	0.00632669	0.00054099	0.0712517	0.00591561	0.0116676	5.46e-05	0.0188704
AC022679.2	0	0.000154821	0	0.00377091	0.0140409	0.00244574	0
AP000919.2	0.138669	0.206364	0.0860115	0.0768519	0.126501	0.1998	0.0952818
COL3A1	0.154651	0.22891	0.21156	0.152883	3.0491	0.113233	0.260077
GK-AS1	0.101771	0.188955	0.0205958	0.113866	0.0532062	0.119136	-0.00491459
STAG3L3	1.35709	0.924461	2.10151	0.856358	1.28388	1.22966	1.43666
POU4F1	0.00183088	0.0059274	0.0188345	-3.81e-06	-0.000102467	-1.29e-05	0
LINC01554	0.919135	0.60458	0.108002	0.214246	0.243556	0.173902	0.155385
LDB3	0.00820795	0.00624171	0.00877593	0.0178651	0.225075	0.0139316	-5.28e-05
TM4SF19-TCTEX1D2	0.00725711	0.0122053	0.00737765	0.0618888	0.0178007	0.0246789	-0.00010182
GOLGA8M	0.428001	0.338561	0.199395	0.138841	0.126449	0.178306	0.133369
STXBP6	0.25996	0.172228	0.207755	0.0511291	1.03057	5.73552	0.0922413
ANGPTL4	0.579486	0.644676	0.419897	0.315231	0.304473	0.284704	0.240261
AC018554.1	0.00711981	0.0114549	0.0104818	0.00393847	0.00341164	0.0066331	0.000851127
CNTNAP3P2	0.248973	0.31455	2.97453	0.0894906	0.154117	0.330307	0.108995
AC004053.1	2.70749	1.55027	0.226003	0.240629	0.261347	0.316598	0.0713568
GRAPL	0.102846	0.113137	4.43461	0.0943011	0.157969	0.0539827	0.28444
AC016152.1	0.0089112	0.00615213	0.0219176	0.189592	0.0140344	0.02248	0.00358001
CXCL1	0.0107297	0.0630496	0.0105792	0.0206353	0.0131603	0.0513746	0.0738044
AC007656.1	0.00917741	0.00316854	0.00528869	0.000174371	0.00538683	0.294294	0.00649124
NECTIN3-AS1	0.0438503	0.0416027	0.0280894	0.00999489	0.0112025	0.0196554	0.0103615
JCHAIN	0.0509136	0.11349	0.214564	0.0994718	0.0830516	0.0417804	0.123881
MERTK	0.703121	0.401061	1.5235	8.09261	0.571901	0.246104	0.122721
AL359313.1	0.00704881	0.0470187	0.00652172	0.00420105	0.00259711	0.0122323	-0.000156589
FNDC1	0.00415747	0.00930145	0.00717372	0.00675096	0.0720875	0.00136901	0.00196391
PCDHGA6	0.0356444	0.0227541	0.0753714	0.0215413	0.119339	0.0355833	0.0191036
NRP1	0.937287	0.86463	7.1822	7.05112	4.81446	3.61666	0.395135
RGPD1	0.531588	0.533112	0.187991	0.206575	0.220192	0.184129	0.267882
AC106729.1	0.0114971	0.0579004	0.0424896	0.0226983	0.021826	0.0639432	0.0282404
GRK5	0.67996	0.447726	4.60876	1.11277	8.77534	0.435437	1.11412
SPATA13	0.973753	0.716761	0.805509	0.247875	0.472161	1.60573	0.906848
SDS	3.93437	3.46732	0.556516	1.09163	1.0377	0.76698	0.709969
AC146944.1	0.418786	0.339238	0.342887	0.414742	0.478385	0.661261	0.708029
HRH1	0.043615	0.0449614	0.0727442	1.33514	0.0369797	0.040278	0.0254645
AC100802.1	0.00343531	0.00119221	0.00243249	0.013354	0.000215925	0	0.00321333
AL121790.1	0.068261	0.194524	0.032638	0.0419656	0.0337092	0.0851572	0.0146199
CD86	0.0131757	0.0247681	0.0314748	1.17087	0.019276	0.0210149	7.86e-05
GRIK3	0.00233298	0.00450655	0.00560466	0.00589308	0.0689614	-0.0004417	2.61e-05
PPARGC1A	1.62335	0.891093	0.105068	0.250574	0.292506	1.22169	0.149465
AC106894.1	0.00824978	0.00653367	0.00427539	0.000992839	0.0484503	0.014487	2.55e-05
PLAT	0.029754	0.0350243	0.197653	0.0458899	0.256405	0.0242118	0.00977373
DCST2	0.0168463	0.0101707	0.0174151	0.00356198	0.0142043	0.0259573	7.86e-06
FRMD4B	0.919414	0.854198	5.21246	10.9777	0.636598	1.07293	0.539051
AC083837.2	1.20561	1.20357	0.298017	0.438924	0.841807	0.486433	0.263429
TCF4	0.676929	0.74187	8.23453	4.35741	6.33071	0.892541	0.531515
NEURL1B	0.100264	0.0863277	0.23853	0.0410375	3.21617	0.143284	0.0775768
EGFL7	0.129672	0.386222	6.31703	0.196798	0.437639	0.162469	0.244409
GUSBP3	0.488092	0.428421	0.547275	0.42223	0.786418	0.718671	0.859199
WT1-AS	0.00228764	0.0015626	0.00925901	-2.3e-05	0.0212635	0.00594803	-3.42e-06
ADAP2	0.185447	0.140762	0.270895	6.46481	0.332307	0.0681988	0.106967
TENM2	4.25636	2.59952	0.184844	0.313512	0.589044	0.580715	0.347577
PCSK6	5.88459	3.77089	0.852219	0.975086	1.15655	1.50687	0.862868
GLDN	0.0298663	0.00831157	0.0120102	0.95815	0.153796	0.0619981	2.16e-05
AC072062.1	0.00671423	0.0151221	0.00755455	0.00523668	0.00303398	0.0761375	-2.99e-06
AC107021.1	0.106606	0.35008	0.140353	0.0634245	0.248071	0.141832	0.0366776
DOCK2	0.194269	0.236159	0.331169	6.17845	0.231172	0.238175	4.72922
DCN	0.309451	0.273733	0.265584	0.243502	5.26191	0.387828	0.250333
NPIPB5	3.13643	2.70751	5.99762	6.27313	3.21652	3.14249	5.58916
CYP3A4	3.83351	2.17811	1.26806	1.58327	1.71566	0.856569	1.49065
KCNMB4	0.0719854	0.0845338	1.18147	0.595169	0.0671537	0.126895	0.10778
LOXL2	0.0721516	0.0859517	0.213321	0.0815732	0.520633	0.165476	0.232633
ZNF117	0.181642	0.155505	3.09089	0.43197	0.21331	0.293517	0.159732
FCGBP	0.0445158	0.0557593	0.0466912	0.176686	0.0323612	0.152119	0.0764851
MMRN1	0.0825611	0.0998056	1.47395	0.0805365	0.0632247	0.0381681	0.0140046
HEMGN	0.0040902	0.0284272	0.00156001	0.0107233	0.0111817	-0.000167399	0.0239134
CD163L1	0.0410938	0.077246	0.0797929	1.31901	0.0464232	0.0550178	0.055481
NREP	0.195702	0.3356	0.641981	0.13415	0.221673	0.167349	0.0876156
OPCML	0.0793019	0.0294081	0.254832	0.029014	0.03379	0.038186	0.065462
GHR	16.4592	12.8704	1.4496	2.15936	4.74769	2.29799	1.23278
IL1B	-0.000795707	0.000837366	0.0017202	0.0418957	0.0108634	0.00038666	-0.000598455
SPDYE18	0.0773707	0.0832563	0.0815217	0.0826611	0.0744703	0.137073	0.13162
TMTC1	0.48498	0.336525	0.996305	0.719184	0.338782	0.111505	0.142204
LGR6	0.0251957	0.0209831	0.0043639	0.0121263	0.612273	0.00359674	0.0280744
MST1P2	0.279485	0.355744	0.132442	0.165364	0.147951	0.232508	0.148335
AC022558.2	0.250544	0.138886	0.0654261	0.0606718	0.106714	0.462275	0.0880253
GNLY	0.00347017	-0.00282948	0.00699267	0.00888241	0.00692257	0.00624738	0.556693
HK2	0.0195497	0.0683907	0.0451087	0.384435	0.0364917	0.0287451	0.0991359
AC007991.3	0.0358088	0.0398952	0.000333653	0.0258388	0.025733	0.0144178	0.0118529
RUNX2	0.0972418	0.0655051	0.114821	0.326754	0.325687	0.0653175	4.19871
GRM3	0.00280689	0.00750545	0.00368742	0.0172079	0.031636	0.321988	0.0328158
ITIH4	2.54108	2.47121	1.17935	1.72002	1.71009	0.993616	1.37446
AC091057.1	0.0476872	0.0717377	0.0816421	0.135179	0.0670211	0.0696893	0.264224
AC104248.1	0.0115641	0.00953175	0.0609192	0.00698984	0.00234141	0.00575798	-3.33e-05
BRIP1	0.372836	0.196367	0.0542621	0.0897877	0.056523	0.176155	0.256801
AC068875.1	0.0430667	0.0198049	0.00943851	0.0332282	1.24071	0.054785	0.0118138
DISC1	0.224673	0.242611	2.05882	5.78107	0.860849	0.241967	2.51638
PDPN	0.00232395	0.00675352	0.0271699	0.0157338	0.0139603	0.0109789	0.0357944
AC008109.1	0.0211974	0.00441182	0.00638307	0.0323547	0.000278941	0.0171907	-0.000352129
ADAMTS17	2.16213	1.36645	0.192376	0.337852	0.649575	0.772946	2.51138
AL358113.1	1.62166	1.34361	0.700317	0.457556	0.446314	0.853877	0.184105
LINC00702	0.00633191	0.00674746	0.000206519	0.00116128	0.100574	0.0089706	0.0104019
AC023090.1	0	0.00153265	0	0	0	0	0
SGK2	0.840723	0.551691	0.166809	0.156352	0.186135	0.210433	0.156482
FER1L4	0.0183704	0.0350258	0.175723	0.00287901	0.0831877	0.0340553	-0.00395322
MPPED2	0.082705	0.108754	0.066544	1.98961	0.117128	0.319227	0.103737
CYBB	0.0218351	0.0522924	0.0596199	1.56622	0.0535606	0.0252387	0.0425484
KCNE4	0.0267482	0.0432271	0.00612901	0.0116876	0.459595	0.026236	0.0111699
AC092807.3	0.0139172	0.0195927	0.0124966	0.0155107	0.266242	0.0383204	0.013193
AL035446.2	0.0836139	0.0823113	0.042308	1.55909	0.217024	0.0589848	0.00388079
SLCO1B1	6.77668	4.89919	0.59175	0.951271	1.14567	1.08591	0.755174
ALDH1A2	9.67881	6.96579	0.531833	1.04037	1.33691	1.23473	0.738581
SKAP1	0.814313	0.563636	0.258337	0.217256	0.222151	0.394333	17.352
FAM153A	0.0573418	0.0881019	0.0322154	0.0132777	0.346236	0.0771858	0.0137319
LPAR3	0.00487974	0.0159448	0.00730247	-0.00499218	-0.000107908	0.0121863	0.0222582
CHI3L1	0.110327	0.369976	0.219522	0.255494	0.192975	0.135725	0.283081
RYR3	0.0474331	0.0615715	0.0650358	0.0324594	0.0686001	0.0461864	0.0278701
RRAD	0.0206968	0.0704864	0.0326965	0.0332137	0.10976	0.0226829	0.0291883
AC008050.1	0.076668	0.0670966	1.74361	0.0662065	0.144143	0.0459114	0.0533261
CHST11	0.292371	0.379177	3.16466	4.30996	1.36055	0.17664	9.2763
TRIM31-AS1	0.0141905	0.0811408	0.00556595	0.0176841	0.00462803	0.00294137	0.0252941
GADD45G	0.176343	0.309392	0.136305	0.172737	0.189566	0.0496414	0.198981
PRKG2	0.00704174	0.0144445	0.000127208	0.0258179	0.000606088	0.00959527	0.0812822
AC022568.1	0.0147394	0.0033006	0.0311537	6.71e-05	0.00566591	0.00475889	4.02e-05
CCL20	0.0623936	0.330539	0.176463	0.212008	0.121826	0.140181	0.327705
RHEX	0.155608	0.0848451	0.0697863	0.031527	0.045444	2.27488	0.0480043
ITPRIP	0.093719	0.048973	1.87251	0.0995895	0.262321	0.0598113	0.1736
AL451062.3	0.675452	0.491059	0.441745	0.465134	0.485269	0.443495	0.658481
VEPH1	0.0572507	0.0366898	0.026371	0.012518	0.0645631	2.18943	0.0165201
MIR3142HG	0.00312711	0.00174793	0.00572936	0.137043	0.0139359	-0.000160668	0.0258814
AC037198.1	0.00521986	0.0156664	0.0327076	0.0134551	0.440527	0.0176194	0.0101928
FAM111B	0.0025679	0.0127346	0.00197114	0.00460539	-9.91e-05	0.00479819	0.00953493
BCAT1	0.0275704	0.0519244	0.0482234	0.65607	0.111251	0.0220734	0.0172056
AL158055.1	0.00323275	0.00511539	0.01973	0.00350871	0.0698489	0.00871517	0.0290901
CHMP1B2P	0.0903653	0.0424746	0.0226969	0.0244662	0.0233008	0.605618	2.88e-05
CP	7.7128	7.69652	2.4157	2.75912	3.4677	2.73546	1.77129
MKI67	0.00921701	0.0338445	0.0170857	0.0215118	0.0236978	0.0512371	0.106925
PRICKLE2	0.369243	0.259458	3.90522	0.109577	1.8766	0.235696	0.162512
PURPL	0.543444	0.186815	0.148765	0.0255287	0.072056	0.920841	0.0928834
AC099329.2	0.126654	0.250428	0.0734314	0.105336	0.0642502	0.0671306	0.147387
JRKL-AS1	0.00154991	0.00120397	0.02003	0	0.00119324	1.75e-05	0.0155301
AC011595.1	0.00143721	-0.0034294	0.0170522	-0.000150853	0.00461433	-0.00057115	-0.000136616
IGHG2	0.0348749	0.062075	0.126004	0.0611304	0.053869	0.0262789	0.100891
AC124854.1	0.0553448	0.0212882	0.015099	0.0149918	0.204863	0.0469375	0.00808274
KIFC3	0.997731	0.677986	0.972646	0.70967	0.752082	2.70172	0.310653
NXPH2	0.0092717	0.000393497	0.000309713	0.00824438	0.00298228	0.165631	-2.71e-06
SLAMF7	0.00217563	0.00474262	0.0580254	0.00928203	0.0066254	-0.0014445	0.299342
DLGAP2	1.08202	0.478609	0.14249	0.160667	0.167514	0.126016	0.104715
HSPG2	0.179295	0.299195	6.19248	0.22477	0.55249	0.830339	0.152493
C6orf222	0.000466073	-0.00109131	0	-0.000133409	-5.73e-06	-0.000132418	0
CEMIP2	1.801	1.1195	8.95772	1.24468	0.740112	1.27059	1.67485
NPIPB4	1.91675	1.44405	2.65924	2.59438	1.88661	2.05449	3.15974
LINC01197	0.137794	0.148124	3.94948	0.101146	1.90487	0.112705	0.183231
FHDC1	0.0261183	0.0821963	0.0205622	0.0211821	0.0681569	0.0377185	0.0590699
GUCY1A1	0.141469	0.159127	0.169736	0.272268	2.07569	1.87022	0.133488
DDIT4	0.236372	0.382835	0.339418	0.356619	0.20088	0.194254	0.41591
APBA1	1.8519	1.12459	0.287662	1.21925	0.616777	0.841683	0.199365
PREX2	0.182916	0.226681	5.44693	0.132244	0.295747	0.0706318	0.116348
SEC14L1	0.309421	0.361406	5.48929	0.980649	0.426371	0.290778	0.46246
IL33	0.118018	0.254385	3.3601	0.0683167	0.23258	0.18904	0.146544
CHRDL1	0.00089854	0.00665067	0.00604203	-1.61e-06	0.0240236	0.000312188	-4.5e-06
LINC02253	0.00417711	0.00371771	0.0209556	0.00306323	0.0171206	-0.000468762	0.00204908
DOCK8	0.866414	0.577943	0.568409	11.0141	0.743267	1.6998	8.0068
PCDHGB7	0.0196685	0.0169466	0.0464323	0.00955233	0.0438023	0.0229165	0.00717642
XYLT1	0.0809133	0.0965635	0.227551	1.32766	0.734906	0.175497	2.31557
AF123462.1	0.00594562	0.0165269	0.00242778	0.00962935	0.0122939	0.0164544	7.72e-06
KLRB1	0.00721335	0.0145392	0.0209464	0.0014783	0.00937007	0.0280524	0.800405
RGPD3	0.724433	0.452286	0.120717	0.226287	0.169733	0.198093	0.179152
SH3BP5	0.281163	0.28793	3.61876	0.837413	0.510084	0.244696	0.837886
HS3ST4	0.035162	0.0163081	0.0370963	0.563705	0.0131487	0.024554	0.0153647
PTPRQ	0.0245692	0.0140679	0.0239486	0.0206116	0.0919891	0.551659	0.0253703
MS4A4E	0.0733531	0.0475755	0.416724	2.56999	0.0697223	0.0316034	0.00987974
RF00019.681	1.1e-05	0.000198355	1.17e-05	0.000167133	0.000475612	8.78e-06	9.07e-05
SFMBT2	0.248266	0.300783	2.91838	3.55071	1.61026	0.376476	3.79832
2025-03-01	0.179469	0.20316	0.226819	4.12845	0.208262	0.167075	0.167222
STAG3L5P-PVRIG2P-PILRB	0.53952	0.409319	0.406579	0.237761	0.302468	0.562727	0.485281
NR2F1-AS1	0.193534	0.184385	3.30789	0.0965842	3.14247	0.117216	0.169964
KCNMB2	0.037101	0.0336215	0.347374	0.0318419	0.0345969	0.0179579	0.0226725
CHRD	0.176945	0.147464	0.0937077	0.106458	0.186372	0.0485637	0.0646772
CNTN1	0.0230338	0.0306642	0.0126186	0.0263584	0.331131	0.00915738	0.0142431
LINC00486	19.4717	15.5294	16.5132	15.922	18.2969	17.812	18.3583
AC138409.2	1.1301	0.987849	0.79963	0.71917	1.10492	2.15809	1.55809
ENG	0.211588	0.334291	3.77066	0.766671	1.43042	0.233791	0.34326
LINC00607	0.060101	0.0381054	0.0437897	0.0203952	0.0392766	0.0297502	0.0347606
CLNK	0.0170786	0.0206797	0.0286303	0.0639463	0.028579	0.00148317	0.342086
IGSF21	0.0182883	0.0144564	0.00275163	0.948686	0.0143702	0.000831871	-0.00140144
BPI	0.00991925	-0.000116943	3.67e-06	0.0404821	0.00718696	-0.00015927	-4.48e-06
TANC2	0.349802	0.390991	1.55937	2.3281	0.63846	1.38793	2.0927
GALNT18	0.528265	0.664466	4.18742	0.189318	0.848259	3.582	0.306356
TVP23C-CDRT4	0.297952	0.281401	0.576901	0.377998	0.386511	0.592739	0.627909
MEIS1	0.501059	0.389136	4.91114	0.164114	3.1506	0.730308	0.204236
PRAMEF4	-2.08e-05	0.00130201	0.00341139	0	0.00113047	0.0118587	0
AC019183.1	0.0238999	0.0163616	-0.00206216	0.00523965	0.0160223	0.00402336	0.0162182
IGFBP3	0.215018	0.331227	0.319922	0.4036	1.54294	0.206858	0.308096
PSMC1P4	0.00117287	0.000426478	0	0	0.000674452	0	-2.52e-06
ADGRL2	2.71845	1.81666	4.46678	0.598027	12.3222	2.20455	0.564773
ETS1	0.354979	0.415734	4.71151	0.295593	3.5955	0.36034	3.8838
LPGAT1	1.45334	0.983541	0.912141	1.4183	0.934967	2.18806	0.844276
NUAK1	0.140328	0.171479	1.96641	0.158852	0.25762	0.113724	0.0644196
CASC19	0.325518	0.445432	0.213466	0.225174	0.143609	0.318117	0.184136
UBE2U	0.00623621	0.000848582	2.94e-05	0.00108999	0.000365283	0.279498	0.00274625
AFF3	1.01134	0.814954	0.423828	4.47673	0.695638	0.865643	0.871751
AP002518.2	0.962116	0.70975	0.234995	0.300061	0.719743	0.350445	0.261463
RGS2	0.0147648	0.0244998	0.0347605	0.0853381	0.151402	0.0379653	0.0469012
TCL6	0.00174298	-0.00110352	0.00559345	-9.51e-05	0.00791936	0.0072481	8.65e-05
ADGRF5	0.129422	0.188056	4.01008	0.199279	0.315266	0.113316	0.0966861
GREM2	3.78859	2.2856	0.271929	0.565527	0.556956	0.548936	0.489076
ANKRD44	1.05543	0.880249	7.62861	3.85545	1.28039	1.7226	16.949
LINC00689	0	0.000437599	0.00235705	0	0.00793535	-1.08e-05	0
MAP1B	0.0599107	0.0705753	0.168504	0.0866777	1.11603	0.022385	0.0454495
MIR4435-2HG	0.261928	0.47795	1.24791	0.957269	2.25723	1.51661	1.56583
LINC01478	0.00855039	0.00739257	0.0170015	0.0192545	0.0130763	-3.71e-06	0.0311619
DTX2P1-UPK3BP1-PMS2P11	0.468764	0.307128	0.253255	0.39553	0.317199	0.661725	0.2791
ELAVL4	0.0166233	0.0133421	0.0256767	0.508622	0.00340168	0.0449941	0.000273205
LINC01170	0.0101107	0.00377071	0.000231369	0.0257406	0.0197483	0.0291715	-0.000415499
AL357060.1	0.0981675	0.0653691	1.53914	0.0494552	0.0921169	0.109985	0.649306
PSG4	0.00121814	0.00096118	-3.67e-07	-1.01e-05	0.00523222	0.00177966	0
AL160313.1	0.0568196	0.0837142	0.0644495	0.040239	0.0432365	0.0627199	0.0892034
TOX2	0.14285	0.163354	3.34039	0.058809	0.831419	0.164988	0.374962
CRP	2.68604	4.17854	2.73697	4.25406	3.44287	2.62527	2.49986
AC091057.6	0.0182961	0.0404125	0.0145963	0.0261447	0.0441567	0.0668618	0.105442
AC008696.2	0.0186987	0.0103782	0.00779538	0.0103114	0.0200923	0.0208374	0.234223
AL160269.1	0.475524	0.309528	0.129914	0.190459	0.182508	0.323865	0.134706
FDPS	0.656475	0.778946	0.893539	0.563731	0.583871	0.590657	0.647527
RND1	0.124367	0.277822	0.0689743	0.0962935	0.0835254	0.097043	0.0252375
ZNF521	0.14387	0.132435	3.1416	0.0801314	0.823892	0.19426	0.132646
LTF	0.00773692	0.00555309	0.101656	0.11586	0.00758803	0.00112203	0.0183035
LINC01285	0.334733	0.312052	0.0545038	0.0736344	0.0916808	0.0897222	0.065708
ROBO1	0.287219	0.400326	1.30405	0.304547	3.71278	0.387955	0.181854
ADAM2	0.00446151	0.0041186	7.3e-05	2.43e-05	0.00689768	0.000394032	2.45e-06
NELL2	0.046041	0.0223741	0.0282342	0.0155078	0.0217622	0.0446793	1.22129
AC027644.4	0.888074	0.602421	0.691093	0.794131	1.11617	1.10352	1.09209
AP002026.1	0.956657	0.333267	0.0557566	0.113103	0.200295	0.14454	0.030706
PIK3R5	0.0812526	0.0812803	0.0472137	2.96338	0.0558231	0.054596	2.1322
AJAP1	0.0171322	0.00784061	0.0139029	-0.00011017	0.180048	0.659591	0.0405463
DYNC1I1	0.0439913	0.048996	0.636196	0.0909411	0.303946	0.0648765	0.0277634
CXCL14	0.0179072	0.0186753	0.0200829	0.0328752	0.159929	0.0107445	0.00185501
TGFB3	0.0293735	0.0641137	0.085102	0.0324633	0.337296	0.0589159	0.0173804
GRAP2	0.031469	0.0262576	0.0222633	0.0518941	0.040479	0.0202237	2.93533
LINC00907	13.1456	5.86441	0.379878	0.695714	1.07229	1.24871	0.704571
LRRC1	0.0580654	0.0708587	0.865179	0.0701402	0.145862	0.882502	0.175705
SLC22A16	0.00312974	0.0251344	0.00889483	0.00970881	0.0406489	0.00108303	9.42e-06
AC066613.2	0.0351574	0.0214385	0.0183448	0.231111	0.069653	0.0507158	-0.000121747
SORBS2	18.5366	14.7652	1.69424	1.95413	2.76063	23.8855	1.35435
AC022400.3	0.346425	0.289581	0.20179	0.321758	0.166217	0.227721	0.268509
CCNT2-AS1	1.15887	0.530617	0.122573	0.13934	0.163006	0.517315	0.225604
DOCK10	0.676939	0.358081	0.323688	4.68586	0.320823	0.292011	11.3195
LINC01470	0.0744208	0.0439767	0.0601948	0.0380572	0.0363086	0.0489003	0.000492942
AC090517.4	0.602438	0.399244	0.736689	0.396094	0.5853	0.53652	0.285584
NCAPH	0.00602966	0.015965	0.00186204	0.013295	0.0281382	0.0115709	0.0305213
VAV3	0.242431	0.237975	4.62119	2.67552	0.342625	0.366984	3.98417
AC027796.3	0.503352	0.299752	0.102064	0.118796	0.191058	0.215096	0.0599405
TESPA1	0.00730032	0.0201529	0.00679009	0.0376409	0.0112897	0.000664229	0.902451
CCL19	0.00580788	0.0602903	0.0368025	0.0431055	0.1321	0.00147159	0.0642383
CTSL	0.25074	0.438344	2.3034	0.568102	0.354411	0.233966	0.530824
ESR2	0.242856	0.350389	0.189194	0.122287	0.140149	0.351561	0.320845
RIMS1	0.0423257	0.0296363	0.155441	0.0156308	0.00748735	0.0240881	0.0442628
DERL3	0.0115522	0.0172008	0.0493619	0.0213536	0.0117829	0.0136314	0.0208838
SPDYE5	0.0648286	0.0288404	0.0719816	0.0604784	0.0527438	0.109833	0.0690871
WWTR1	0.729479	0.487608	5.46158	0.295651	1.33081	5.18643	0.21114
AC010333.2	0.00232203	0.0107899	0.000745762	0.0192587	0.00959944	-0.0029742	-8.42e-05
PRKCH	0.82708	0.617988	7.13584	1.15394	0.574511	0.719552	13.3302
HDAC8	1.39649	0.90542	1.21201	1.29564	0.862194	1.1878	0.863997
AC090921.1	0.0131875	0.00736524	0.0351002	0.0224449	0.000511381	0.0305015	-4.93e-05
IL1RAPL2	1.26231	0.711242	0.129883	0.15308	0.65239	0.27209	0.248176
FRMD4A	0.935639	0.730313	7.07079	10.3956	3.88676	3.22448	0.421551
GABRR3	-0.00037366	0.0101351	-0.00806892	0.0099384	0.00431187	0.00455796	-0.000202924
TMEM56-RWDD3	2.48282	1.48796	0.177408	0.229039	1.92895	0.740424	0.272472
ZSCAN31	0.0414007	0.0506205	0.340127	0.0375132	0.0297508	0.0417043	0.0220418
AP005329.2	0.0753227	0.132472	0.0266029	0.0337998	0.0843539	0.108678	0.096109
PDGFRB	0.036588	0.0618333	0.0334847	0.0420099	1.42609	0.00851771	0.117234
TLR2	0.0812653	0.0898583	0.0541127	2.40158	0.0690198	0.0718782	0.0845317
ARHGAP22	0.0486946	0.168503	0.0292938	0.694905	0.10499	0.115535	0.0338745
SGK1	0.145094	0.428388	1.55445	0.560717	0.391642	0.160212	0.221813
SPECC1L	0.707437	0.58347	0.991829	0.71997	1.29129	0.866175	1.23358
AP001347.1	0.0337926	0.0262491	0.0951657	0.0476093	0.915613	0.174504	0.110972
NEIL3	0.0036787	0.0078493	0.00180992	-6.39e-05	0.00443474	0.0116339	0.0446679
RGS1	0.0101776	0.0481021	0.0275961	0.706063	0.0119146	0.00868109	0.218741
KLHL4	0.0280834	0.0654655	1.3463	0.0174814	0.0565825	0.0171645	0.0364561
LINC02456	0.197361	0.264578	0.0286502	0.0922633	0.0772127	0.0989304	0.0310684
TEK	0.117916	0.120636	3.19198	0.0970691	0.218702	0.0494373	0.0546695
LINC01508	0.00935374	0.00503796	0.0103721	0.00992335	0.00515124	0.100607	-0.010627
AC126755.2	0.104137	0.0652789	0.137285	0.0913149	0.127262	0.117166	0.0756818
ZNF215	0.0117513	0.0147978	0.0992283	0.0399987	0.0486816	0.00358628	-0.000112901
CAPN12	0.565734	0.44912	0.123904	0.125306	0.217358	0.431412	0.155527
ERG	0.155161	0.235597	4.24004	0.165254	0.400514	0.149466	0.0973926
ASIC2	0.0624938	0.0909122	0.0294059	0.0526263	0.090235	0.0372712	0.120184
CYSLTR2	0.0132701	0.00421101	0.0397541	0.0193561	0.0450003	-0.00577109	0.0934494
TAT-AS1	1.63715	0.62004	0.107953	0.236821	0.187783	0.245998	0.149004
KLRF1	0.0012532	0.0116665	-0.0018846	0.0151785	0.0212277	-0.000922844	0.516866
FAM135B	0.032728	0.0313434	0.0172028	0.0165879	0.0418008	0.624658	0.007685
GOT1	1.07081	0.884331	0.575552	0.458108	0.601266	1.03542	0.5724
FGF10	0.00841384	0.00334976	0.00899424	0.00562143	0.108413	0.0116002	8.45e-05
RASGRP3	0.162496	0.195337	3.04176	0.383349	0.161872	0.200272	0.113163
RFFL	0.377026	0.420233	0.385523	0.333869	0.306673	0.383896	0.482167
AL606468.1	0.00203772	0.000239492	0.0142578	0.00226726	0.00780293	0.00151545	0
ARHGEF10L	2.41894	1.77786	0.344792	0.72814	1.50744	1.6259	0.293016
PLEKHG1	1.04917	0.818445	8.39139	2.05318	0.941862	0.465874	0.718172
FAR2	0.112483	0.0914009	1.17474	0.8663	0.0971907	0.118114	0.49569
STMN2	0.00370085	0.000517083	0.00158653	5.42e-05	0.0187343	0.00925078	6.76e-05
TEX15	0.00671118	0.000468817	0.0190543	0.00333311	0.00658733	0.0570976	-2.42e-05
MEF2C-AS1	0.119879	0.103852	1.44492	0.334533	1.13914	0.0707664	0.143629
AKT3	0.589015	0.607596	7.35526	1.05583	6.0349	1.37627	6.16695
AC133644.3	1.63244	1.47926	1.11542	0.964031	1.31046	1.16213	1.80151
AL078590.3	0.0930381	0.0803211	1.21996	0.0389072	0.0340745	0.0386582	0.00397385
F3	0.0167079	0.0194096	0.0194961	0.0384647	0.366171	0.0229506	-9.91e-05
MIR100HG	2.50338	1.00334	0.135007	0.245787	1.01991	0.335889	0.136392
PDE10A	0.0915536	0.100906	1.98466	0.0682338	0.526152	0.0976032	0.0759675
AC008554.1	0.0345521	0.01028	0.00824517	0.00603408	0.0836292	2.22785	0.0313265
MGAM2	0.0469714	0.0954322	0.0231058	0.072353	0.0513744	0.0850034	-0.00189029
2025-03-03	0.198686	0.354617	1.45232	0.388217	0.354025	1.32373	0.287828
MIR31HG	0.00548035	0.0033539	0.00551717	0.0281375	-6.17e-05	0.0401585	0.0364991
CYP2C19	0.42397	0.222252	0.0445217	0.0432592	0.0858053	0.0851692	0.0594838
ITGA4	0.0512768	0.139254	0.16438	1.0168	0.328446	0.0678549	2.26232
AL031777.3	0.0386001	0.0220441	0.00940344	0.01079	0.0117379	0.0472392	0.0183448
ARHGAP31	0.194797	0.255832	4.18538	1.56423	0.417223	0.164427	0.507833
AC015522.1	0.00946627	0.0128168	0.0104868	0.022383	0.00445366	2.89e-06	0.0034955
FCN2	0.0923606	0.206362	3.7623	0.141018	0.0761556	0.0281928	0.0582119
LINC02237	0.0292386	0.027312	0.0339677	0.0183991	0.0685826	0.0239386	0.0852174
TXK	0.356193	0.241238	0.0950044	0.657895	0.10416	0.218341	7.37927
ICOS	0.000172602	0.00774896	0.00424808	0.0119267	0.00421373	0.0173898	0.432076
AC079380.1	0.0130428	0.0180751	0.246549	-0.000105813	0.0257828	0.0345093	-0.000243684
ASAP1	1.40003	1.29575	12.7165	5.98697	5.84305	1.51211	2.5178
NTM	0.0466768	0.0558943	0.0349522	0.0736139	0.130957	0.0680887	0.041725
AC136624.1	0.000911855	-0.000545306	-5.09e-06	-1.57e-05	-4.71e-05	-0.000290672	-5.51e-06
HIF1A	0.693873	0.710179	4.39142	1.20753	1.73391	1.23619	0.922639
NAIP	0.273859	0.355148	0.38588	1.79563	0.382359	0.355488	0.433137
LINC01349	0.00637163	0.00795738	0.00520002	0.0318624	-1.98e-05	0.000308931	0.00829329
ST20-MTHFS	1.0076	0.773696	0.190608	0.389434	0.254982	0.655035	0.502854
FBXO16	0.740952	0.654821	0.358711	0.441384	0.48466	0.780765	0.299506
PLOD2	0.941092	0.869132	0.965102	0.461853	2.00865	0.892168	0.594778
RAPGEF5	2.11082	1.28786	7.2454	0.518164	12.2517	3.27554	0.64127
IGLC1	0.0625904	0.0150426	0.10447	0.0892892	0.07	0.0130356	0.0856998
MOXD1	0.0194765	0.0241616	0.0284945	0.0172197	0.201869	0.0037558	0.0418732
AC009093.10	0.596649	0.355402	0.164491	1.03665	0.363454	0.131675	0.533963
CCL28	0.0428777	0.0605861	0.119759	0.0146816	0.0165568	1.12312	0.0661047
PKD1P1.1	0.108917	0.0708016	0.141218	0.108316	0.133604	0.12307	0.0861299
SLCO3A1	0.312876	0.423317	2.95504	0.785723	4.42337	4.01013	1.66404
TTN	0.135213	0.0619887	0.113977	0.127467	0.217405	2.8945	0.609914
PPP4R4	0.086137	0.147893	1.62137	0.0461566	0.0490116	0.0557767	0.0863424
LINC01446	0.00117778	0.00598815	0.000373683	0.00270803	0.00762298	0.0120458	-6.2e-05
ADGRG3	0.00493384	0.000322882	0.00367048	0.0340265	0.00549157	0.00476156	0.149989
LINC01948	0.0195237	0.00378683	0.0175511	0.000683052	0.0142108	0.49415	0.0187984
FRMD3	0.162198	0.107993	0.273018	0.397037	0.383648	2.18592	0.233153
LINC00470	0.194696	0.149616	0.126464	0.0270618	0.0431351	0.0452602	0.0679486
COL23A1	0.114547	0.048563	0.42433	2.11352	0.244253	0.0576904	0.0997228
SNRNP70	0.859332	0.720358	1.03989	0.832113	0.951005	1.14995	1.30759
MEG3	0.159853	0.24989	5.24526	0.0930296	2.49721	0.174082	0.163522
TDGF1	0	0.000808425	0	0.00385775	0.00741114	0	0
LINC02066	0.00309728	-0.000785328	0	0	0	0.00251194	0
PCED1B	0.22049	0.215465	3.37843	0.925237	2.30996	1.03352	2.2626
AADACL2	0.00131141	0.000661232	0	0	0	-1.32e-05	0
RNU4-62P	-1.6e-06	-0.000241238	0	0.0314866	0.00788324	0.0171255	0.0373587
LRRK1	0.0848754	0.0822065	0.970934	1.48424	0.548531	0.273642	0.0360931
MRC1	0.943611	0.719636	6.37365	4.80022	0.386579	0.293061	0.316575
RF00017.45	0.00116733	0.000110307	0.00226813	0	-6.89e-06	0.00783701	-3.02e-06
AC008264.1	0.00317304	0.00013013	-0.00140756	0	0.000847585	0	0.0163286
PRDM6	0.0336245	0.0235913	0.0311305	0.0160923	0.247998	0.0427955	-6.62e-05
U47924.3	8.66e-05	-5.04e-05	0	0	-2.63e-05	-1.39e-05	0
PELI2	0.264655	0.221699	2.05512	0.925082	1.652	0.70667	0.767565
VDAC2P2	0.00102617	-0.000282236	0.0022682	-1.43e-06	0.000843119	-1.63e-05	0.0416752
IFI44L	0.0241086	0.0204538	0.465238	0.201884	0.0598652	0.0283815	0.149411
NOSTRIN	0.105952	0.186525	3.90375	0.0562072	0.152964	0.775469	0.0927653
AC127459.3	0.00362379	0.00290115	0.000600955	-0.000105495	-8.61e-05	0	0
SHISA9	0.0322166	0.0304025	0.00554413	0.0250311	0.0145126	0.289963	-0.000214715
DPYSL3	0.0425525	0.0543811	0.564221	0.0349275	0.270099	0.0196584	0.0225837
RF00012.42	0.000156141	0.00411299	0.0068047	0.00594349	0.00188351	0.000504622	0.0181423
AC004528.2	0.00362163	-0.000108844	-4.31e-07	-2.94e-06	-8.15e-06	-1.96e-05	0
WT1	0.00669382	0.00723442	0.00492104	0.00334655	0.0317322	-0.000222046	-0.000311363
AP000322.1	0.00193732	0.000481297	0	0	0	0	0
LRRC77P	0.0216558	0.0072986	0.0020278	0.0158389	0.323242	0.0089389	8.84e-06
ENKUR	0.256982	0.181847	0.0565934	0.0572025	0.0587003	0.0724199	0.0807055
P2RX1	0.00485203	0.00829326	0.0720293	0.071595	0.0678056	0.00385107	-0.00095088
MLXIPL	2.24468	1.73979	0.350144	0.453685	0.570982	1.68325	0.31195
NEXN	0.0801783	0.0847334	0.09957	0.0607678	1.60759	0.0770553	0.0862055
FLI1	0.310107	0.285234	4.67682	4.09633	1.48578	0.195042	5.41986
ST18	0.559126	0.238385	0.0574484	0.423559	0.109816	0.861399	0.0344779
SYK	0.0720146	0.107833	0.149999	4.18436	0.0910714	0.561133	0.76074
P3H2	0.159922	0.155024	2.41124	1.03862	1.69974	1.10621	0.0910526
WDR72	2.77536	1.60694	0.311663	0.499973	0.525359	1.11784	0.345617
ADD3	0.462641	0.41319	5.91885	0.75508	1.13966	1.96218	2.01162
EGFR	6.16207	4.31491	1.01594	1.24548	3.46909	4.82616	0.814316
TNFAIP8	0.260581	0.405151	0.485025	1.92657	0.698182	0.731958	6.74386
AL135926.1	0.0362407	0.0124132	0.014957	0.394566	0.0805235	0.119074	0.0477195
SOX5	31.2349	23.1085	1.74099	2.39095	18.5103	4.78901	2.05003
AC096577.1	1.40362	0.665892	0.113767	0.131213	0.173483	0.15293	0.113432
AC104151.1	0.0105309	0.0126838	0.0162279	0.0121284	0.022198	0.0433688	0.00918857
SLC16A10	1.33118	0.613619	0.283453	2.01448	0.196754	0.316292	0.438959
AC087897.2	0.00234661	-0.000487017	0.00471036	0.0132801	-9.47e-05	0.0161338	-8.93e-06
PCK1	3.67051	2.70452	1.51814	1.80345	1.77522	1.27942	1.58389
HES6	0.0106853	0.0242955	0.0140773	0.0217358	0.000808164	0.0182796	-0.000216214
SORBS1	4.05776	2.82585	5.94295	0.683528	8.86382	4.6026	0.665493
MYO10	0.445512	0.267471	3.79938	0.202029	4.45237	5.81462	0.177232
GACAT2	0.00408866	0.00205123	0.0126278	0.00249354	4.37e-05	0.013983	0.000155193
JAM2	0.106677	0.0877672	1.33962	0.0909413	0.0865922	0.0875406	0.0439043
CEP126	0.0173548	0.0190577	0.0379793	0.0144885	0.182585	0.351149	0.367369
VLDLR-AS1	0.0292307	0.0571724	0.0317849	0.0382105	0.440187	0.0185812	0.0108605
RGL1	0.42049	0.471295	1.86748	5.10616	0.984725	0.76199	0.197593
DNAJC19P6	0	0.000676839	0	0	0	0	0
ST8SIA4	0.0788604	0.0751132	0.315335	1.85603	0.0735755	0.104347	1.28995
AC010974.1	0.00295288	0.00816777	3.5e-05	-1.11e-05	-0.000201884	0.0429261	-6.23e-05
AF131216.4	-1.12e-05	0.000207131	0	0	0.000482387	0	0
AC025175.1	0.00167407	-0.000999324	0.0132376	0.00368091	-0.00209847	0.000277304	4.02e-05
MS4A12	0.00151453	0	0.00303693	0	0.0143103	0.0263734	0
AC005865.1	0.000168461	5.1e-05	-6.62e-07	-1.05e-06	-1.76e-06	-0.000168778	0
LINC01312	0.00131787	0.000460381	-0.0065118	0.000115472	0.0205466	0.0119745	-0.000114144
ATXN2-AS	0	0.00262925	0	0	0	0	0
KCNH2	0.000686892	0.0104027	-1.32e-05	-1.41e-05	0.0209419	-0.000184471	-1.74e-07
AC022098.4	-3.31e-05	-0.00091563	0	-6.01e-06	0	-0.000111601	0
AC090099.1	0.00128993	0.00300248	2.52e-05	0	0.0145216	8.84e-05	0
RPL17P40	0.00222362	0.00397927	0.0162492	0.0120763	0.00889351	-0.00451782	0.0217964
AC092338.1	0.00503662	0.0068351	0.00112538	0.00415804	0.00504018	-0.000147154	-4.5e-06
AC092376.2	0.00470893	0.00212723	2.31e-05	0.0120052	0.00674067	-0.0131609	4.72e-05
STC2	0.00330345	0.0320702	0.015819	0.0242515	0.0123265	2.15e-06	0.0444299
CCR7	0.0012393	0.00974038	0.0110345	0.00248471	0.00824572	0.00117351	0.0521272
CADPS	0.019471	0.0262035	0.0117452	0.0256314	0.162376	0.0992702	0.00788699
LINC02097	0.00145382	0.00283613	-3.99e-06	-2.17e-06	-2.89e-05	0.0307055	-0.000103749
TRIM80P	0.00623071	0.0141318	0.00341375	-0.000247735	-4.52e-05	0.00245065	0.00217926
AC090236.2	0.0013474	0.00318614	0.00774612	0.00799514	-1.34e-05	0.0210952	0
RGPD5	0.552247	0.404538	0.850053	0.549492	0.694798	0.645908	0.424316
UPK1A	0.00377927	0.00208807	-0.000446664	-2.22e-05	-6.35e-06	0.00201363	0.0516588
AP001043.2	0.0292471	0.132318	0.00591123	0.033186	0.0322872	0.016723	0.0150779
EDA2R	0.00211025	0.00245604	0.00260756	-0.00016506	0.0156455	0.00957192	-8.81e-06
PRKCQ	0.0297394	0.0259414	0.0502478	0.0208992	0.0302592	0.0929578	3.42727
TMEM178B	0.0228114	0.0360114	0.00619088	0.0151843	0.22115	0.0585634	0.0322103
AL583836.1	3.87201	2.76971	0.19508	0.298124	0.513598	1.06794	0.240649
RTN1	0.132751	0.0771633	0.0948598	1.08209	0.173929	0.10023	0.0568807
AP000317.2	0.306807	0.201691	0.122735	0.214091	1.21583	0.258143	0.494923
NOVA1	0.102224	0.193088	1.98145	0.0699447	0.273873	0.546177	0.0290865
AC113137.1	0.0037606	0.00890098	0.00218963	0.0137414	0.0185827	0.0150542	0.000454935
RAB42	0.00119469	0.009343	0.00888883	0.0299422	0.00193859	0.0118548	-0.00021584
PDE4B	0.323378	0.26485	0.769459	1.92081	1.33967	0.1486	0.735765
SLC13A5	1.49979	1.1211	0.482819	0.503698	0.47566	0.480693	0.607344
LINC02435	0.0109348	0.00350127	0.00301956	0.00516036	0.0359226	0.0129998	4.13e-05
TXLNGY	0.806947	0.455335	0.475285	0.285273	0.427266	0.619316	0.599324
SPOCK1	0.0259178	0.019788	0.0183335	0.0452501	0.103921	0.0363281	-0.000132293
GALNT2	1.09597	0.612392	0.829426	1.24908	0.961758	0.856583	1.07859
IKZF3	0.0286094	0.0409684	0.148679	0.0306507	0.0553766	0.0417443	2.91048
AC010099.4	0.00854628	0.00411047	0.00630033	0.00816646	0.0487761	0.00564315	-2.01e-05
KIT	0.0109684	0.00767286	0.209753	0.0463529	0.0325444	0.139682	0.030817
KMO	1.30414	0.836759	0.246346	0.833341	0.307639	0.391517	0.241693
CDC20B	0.00286946	0.00606802	0.00295207	4.82e-06	0.000685334	1.73e-06	0.014544
PAMR1	0.0181087	0.0197261	0.00320343	0.00538395	0.737322	0.0343704	0.0148384
AL512598.2	0.132939	0.144915	0.0411894	0.052986	0.0847079	0.15025	0.112075
AL589765.3	0.00161182	0.000221005	0	-2.36e-06	-8.93e-06	-8.33e-06	-1.88e-06
LDLRAD3	0.124569	0.184484	1.59983	0.174041	0.974298	0.299645	0.192169
CARD11	0.0393075	0.0475416	0.0513729	0.15361	0.0828436	0.0908093	4.14806
AC139491.7	0.017693	0.0169229	0.0187735	0.00403953	0.306761	0.017127	0.0168001
LINC01505	0.121854	0.113802	0.0836946	0.0859112	0.253977	0.198013	0.394805
SPDYE9P	0.0179201	0.0282495	0.00410656	0.00442621	0.00678473	0.00407375	0.024687
AL035401.1	0.0224675	0.0188036	0.131572	0.0219765	0.0422998	0.0417983	0.0507656
CYP7A1	0.199422	0.0884291	0.0341319	0.050924	0.0554966	0.0248293	0.00314282
MYBL1	0.0127545	0.0259433	0.0217764	0.0108401	0.0236538	0.0207874	1.69112
DNAJA4	0.0087379	0.0270278	0.0485468	0.0395995	0.0381692	0.0180902	0.0468149
EPHA4	0.0615187	0.0613018	0.514308	0.0802487	0.158427	0.992827	0.206746
AL355304.1	0.000595134	0.00321399	0.00249324	0.00434894	0.0169735	0.000708219	0.0247063
CSTF3-DT	0.00564627	0.00310167	0.00123922	0.010027	0.0004856	0.0264922	0.0646386
LINC02365	0.0167376	0.0302102	0.0161183	0.0321778	0.0138376	0.0330937	0.00271107
PKIA	0.00225976	0.00914847	0.0399503	0.0133974	0.0754274	0.0417102	0.129533
LINC01099	0.0314075	0.0228614	0.0828032	0.00640279	0.0894899	0.0645847	0.0277349
ITGB1-DT	0.119751	0.357067	0.119012	0.130008	0.259715	0.258806	0.237232
LMOD1	0.0458394	0.0232899	0.0251207	0.0220054	0.556818	0.0130858	0.0204667
AC079210.1	0.0737634	0.106881	0.0450938	0.0941946	0.0361895	0.0385035	0.00790259
CPB2-AS1	0.893637	0.565706	0.0774948	0.0877117	0.167374	0.32202	0.0788439
DNAH8	0.0191522	0.0106805	0.153211	0.00382525	0.0281407	0.0192407	0.0416393
TC2N	0.0460866	0.04207	0.0459494	0.0546038	0.309588	0.612585	3.27039
EMB	0.039781	0.0336402	0.128042	0.104243	0.0619037	0.0404902	2.68934
LINP1	0.00533092	0.00868882	0.00511976	0.0116649	-0.000990527	0.112291	-0.000184648
AC092142.1	0.244575	0.161021	0.0229376	0.0169246	0.0625027	0.474402	0.0951914
LINC02268	0.0707084	0.0194152	0.0200028	0.0249975	1.38333	0.000824956	0.0401942
POLR2J4	0.24728	0.136739	0.256288	0.235129	0.330528	0.331612	0.228551
R3HDM2	2.95232	1.84522	1.68585	1.79707	1.91492	2.4988	2.45496
ELOA3	0.00118039	0.000547893	0	0	0	0	0
TMTC2	0.600369	0.331573	0.471549	0.737394	0.430576	3.82471	0.812393
AC135050.3	0.0392311	0.0439594	0.0543038	0.0901067	0.0535622	0.031552	0.0810769
SOX9-AS1	0.0638837	0.0712467	0.0303662	0.0482177	0.0324112	1.79964	0.0355582
RAD51L3-RFFL	0.297961	0.29099	0.266734	0.30163	0.265895	0.303201	0.395559
COL1A1	0.0288194	0.165491	0.131966	0.106321	0.687908	0.0458438	0.0888512
NCALD	0.394793	0.276529	1.14572	0.0693893	3.64404	0.391028	3.48793
CFAP57	1.01575	0.476264	0.0522543	0.0759665	0.122787	0.143251	0.0654927
MIR181A1HG	0.0597885	0.0573189	0.100454	0.961708	0.330479	0.287842	0.617656
TM4SF4	1.28422	1.11127	0.565648	0.824843	0.814471	7.62474	0.597097
TMEM212	0.00800252	-0.000773595	0.000419566	0.0035166	0.00115676	0.00187845	-4.29e-06
AC025810.1	0.00125287	-0.00296172	-0.0091726	-0.000290055	0.00143889	-0.000608009	-0.000239969
ANO10	0.650171	0.655604	1.8923	0.716915	0.731426	0.993346	0.762584
SCML4	0.147324	0.153247	0.0982935	0.0684796	0.0801725	0.168128	4.06196
GRK3	0.168	0.185909	0.175308	2.92191	0.358851	0.374936	0.0916051
FBXO17	1.25108	0.933449	0.252501	0.327672	0.618519	0.622156	0.243603
ADCY4	0.0263279	0.0369083	1.12628	0.0605755	0.0530157	0.0557518	0.0262698
FOXP1	3.83307	2.60048	5.47569	3.58774	2.52177	6.79439	4.59709
AC099329.1	0.272629	0.289528	0.157686	0.146214	0.102351	0.195288	0.150665
SCGN	0.0613366	0.0419753	0.0157863	0.00777292	0.0350327	1.98587	0.0410164
AC024592.2	0.00720874	0.000692086	0	0	0.00135103	0.0147381	0
EHD3	0.0467496	0.0789229	1.13122	0.0260617	0.0574879	0.00488165	0.0391372
CXCL11	0.000426767	-0.000358314	0.00871136	0	-0.00102422	0	0.012824
TEX26	0.000736738	0.00202227	-0.000743061	-0.000791452	0.00014928	0.148575	0.00422034
AC244154.1	0.425349	0.305353	0.478948	0.361396	0.348146	0.551907	0.371631
DUSP5	0.0413678	0.0518441	0.763014	0.0546151	0.0436981	0.0640603	0.104221
CFAP221	0.0988452	0.0983135	0.0149559	0.0282023	0.0729896	1.07926	0.121335
MXD3	0.0858599	0.111542	0.102133	0.199967	0.128065	0.104381	0.115866
DMD	3.90352	1.83993	0.43712	0.770906	14.1765	1.95559	0.582494
MICAL3	1.59729	1.16055	0.690746	0.391435	1.11123	1.95492	0.738182
AC069228.1	0.0088697	0.00253238	0.00452413	0.0150476	0.0242017	-0.000126246	-4.27e-05
TGFBR3	0.515592	0.451611	5.97392	0.694807	1.49117	0.975295	1.49216
DPP4	0.458672	0.284636	0.219982	0.0861762	0.126793	0.170637	0.681232
SYNE1	1.69827	1.16605	11.4054	0.938587	2.99761	0.640226	4.59501
AC006059.2	0.395019	0.433635	0.321832	0.246027	0.221263	0.262939	0.199088
GLP2R	0.00383152	0.00122054	0.00503577	-0.000804778	0.110142	0.000781823	-0.000147552
AL121992.1	0.00230211	0.000533552	-2.32e-07	0.00123347	-3.82e-05	0.0213738	-1.88e-06
FYN	0.346891	0.379469	4.38217	0.413785	0.951122	0.824483	12.8853
CXCL2	0.502753	0.530778	0.284881	0.393965	0.27545	0.142888	0.326395
HNF1B	0.22669	0.167744	0.0515191	0.0254772	0.0754225	2.96161	-0.0212892
P4HA1	0.579044	0.718084	1.36426	1.45544	1.73127	0.439383	1.09208
AC080128.1	1.51051	0.893513	0.0748309	0.14544	0.211666	0.209343	0.100102
ADAMTSL2	0.0796773	0.0590014	0.0441187	0.0847685	2.05146	0.0479525	0.0952095
LINC02014	0.00162353	-0.000354416	-0.000138961	0.00486132	0.00159037	-6.77e-05	0.00568004
AC004917.1	0.138646	0.132214	0.085058	0.0581077	0.0927123	0.0960357	0.0749213
ANKRD20A11P	0.0643996	0.111173	2.03998	0.0246366	0.0660035	0.124028	0.751819
AC012574.1	0.00264484	0.000849847	0.0098019	-0.00193455	0.00132238	-7.73e-05	0.0125743
LINC02391	0.0140108	0.0100315	0.00625579	0.185708	0.0114718	0.00236476	0.214428
HIST2H2AA4	0.00997787	0.361741	0.151362	0.106615	0.0732342	0.0532469	0.193214
GBE1	2.88775	1.90973	1.40999	1.35072	1.77413	1.49212	1.38559
AC010894.2	0.00187753	0.00288938	-1.68e-05	0.00829087	-5.54e-05	-0.00109388	0
MBNL2	3.60052	2.26057	2.84752	1.87158	2.9832	2.18966	2.00181
MMP8	0.00192777	0.000131469	0	0.022517	0	0	0
PALM2-AKAP2	3.77556	2.17967	2.73386	0.696038	1.88065	0.768946	0.503293
TMPRSS13	0.000208339	0.00448419	1.27e-05	0.000109318	0.00163149	0.029241	1.58e-05
AC022387.1	0.0182629	0.0345297	0.104869	0.014474	0.0319569	0.033999	0.0387971
LINC02298	0.00161231	0.000624036	0.00982924	-0.000504692	-0.000232494	0.0253756	0.0426905
AC010999.2	0.00140081	9.48e-05	0.00175718	0.00892762	-8.57e-06	0.0239914	-3.02e-06
MYCBP2-AS2	0.00241791	5e-05	1.77e-06	0.00141409	0	0	0.0219027
AC090376.1	0.0032926	0.00156687	-1.22e-05	-0.000759473	0.00157081	-3.61e-05	0.0105926
CNN1	0.00208029	0.0240402	0.0147501	0.0154448	0.0564969	0.011195	0.00784399
AP001505.1	0.00305687	0.011793	0.00261841	0.0111782	0.0142862	0.0021299	-2.52e-05
RASD1	0.0819608	0.367946	0.2153	0.231027	0.212572	0.122199	0.424446
MGAM	0.06202	0.124363	0.100654	0.207725	0.108899	0.0518348	0.071197
SNX29P2	1.22352	0.719026	0.144993	0.570896	0.288643	0.183354	0.190641
LINC01607	0.00497916	0.00753353	0.00893291	4.04e-05	4.12e-05	0.0259204	0.0137968
VNN3	0.11011	0.338651	0.103301	0.160879	0.13245	0.162112	0.182907
AC021678.2	0.0100618	0.0192283	0.0478631	0.0145367	0.00176158	0.0010677	3.99e-05
WWC1	0.713112	0.65583	0.238845	0.335556	0.362293	3.49532	0.135124
ENTPD1	0.096586	0.0999259	0.385036	1.58829	0.245897	0.0757206	0.0757508
GPAT3	0.216889	0.112953	0.181544	0.224386	0.0280796	0.106987	0.0103651
AL033397.1	1.27923	0.720771	0.0931668	0.109895	0.141731	0.287656	0.135018
AL136441.1	0.0215947	0.0177161	0.030273	0.0563309	0.0220103	0.022862	0.0127613
MAGEC3	0.00023589	0.0013807	0.0119337	1.36e-05	0.0105094	0.00957248	0
KRT7	0.11126	0.120717	0.0781065	0.117334	0.0870396	1.92621	0.104974
C16orf45	0.490395	0.379923	0.369153	0.162977	0.541937	0.191645	0.118767
PWRN1	0.0900866	0.0452809	0.00650266	0.0719493	1.45798	0.0515348	0.000415867
AL031123.1	0.00521748	0.000740851	0.000667805	0.0103698	0.0010922	-9.7e-06	0
PTPN7	0.0131502	0.0146986	0.0143304	0.0484162	0.0208313	0.0230652	0.719413
HS3ST1	0.00988128	0.0150875	0.0771069	0.0951429	0.00148932	0.1693	-0.000929444
IFIT2	0.0636211	0.0815119	0.0735609	0.145659	0.0270079	0.0907883	0.0407423
SUN3	0.00910196	0.00958597	0.0335899	0.00912768	0.0104588	0.00761871	-0.00646254
TMX2-CTNND1	0.762772	0.537569	0.559074	0.689361	0.718399	0.738081	0.342546
HIST2H2AA3	0.00886524	0.358632	0.146311	0.106828	0.0734493	0.053324	0.193245
RAB9B	0.00192766	0.00266652	0.0308343	-0.00232635	0.0481554	0.00333992	0.0409634
CHODL-AS1	0.001179	0.000965498	-1.41e-05	-2.94e-05	0.00443618	-0.000972867	0.0297879
AC087482.1	3.63179	1.9176	0.294924	0.42872	0.590396	0.654072	0.269601
VAT1L	0.0201861	0.0113758	0.00759964	0.0214675	0.0633568	0.215114	-5.17e-06
UPB1	4.46899	3.13469	0.4318	0.610726	1.11457	0.689908	0.632056
NBPF14	1.28087	1.09685	0.257387	2.36799	1.29533	1.98091	0.657684
THSD7A	0.725644	0.487695	2.41719	0.1769	0.413178	1.63117	0.275854
ISY1-RAB43	0.206002	0.19133	0.264588	0.265266	0.194563	0.175096	0.215496
PDK1	0.250065	0.377788	0.979804	0.41736	0.235402	0.11676	0.320361
ECHDC2	10.0854	7.22434	1.26247	1.77018	3.26837	3.65759	2.00081
ADGRL4	0.0946286	0.226588	3.00918	0.210131	0.176517	0.120288	0.169934
LINC00578	0.052291	0.052894	0.00871132	0.200271	0.0994863	0.0202059	0.0137648
SERPINB2	0.00101927	0.00286695	0.0024333	1.05e-06	-0.000372983	0.0166089	-3.01e-05
PKD1L3	0.115019	0.1433	0.0786526	0.104947	0.0906713	0.0498623	0.0828344
PYHIN1	0.0188109	0.0263054	0.018222	0.0296783	0.0406441	0.0384275	2.34309
ITK	0.0160117	0.0222413	0.0152459	0.0232689	0.0241328	-0.000841316	2.05903
ANKHD1-EIF4EBP3	1.5383	1.07223	1.35986	1.39286	1.28559	1.35397	1.45947
KIAA1211L	0.0126182	0.00252275	0.143474	0.00570723	0.000504361	0.0321424	0.112306
LINC02069	0.00282679	0.0017142	0.00246598	-1.8e-05	0.0117311	-0.000139189	-2.71e-06
AC068631.1	0.815174	0.457304	0.0891502	0.153009	0.119246	0.124835	0.0330687
AC079226.2	0.0021365	0.0115123	0	1.87e-05	1.16e-05	0.0341613	2.19e-05
AC023905.1	0.00192795	0.0012062	0.0012046	-9.31e-07	0.00536489	0.0373095	0
ATXN7	0.601817	0.373388	0.549288	0.646474	0.608252	0.556719	0.774448
GPR149	0.00352214	0.00165412	0.00468962	0.00165983	2.44e-05	-0.00169698	0.00302834
NEK10	0.42606	0.186421	0.0687864	0.228274	0.120429	0.681604	0.124445
KRTDAP	0.000259156	4.16e-05	0	0	0.00943709	0.0434956	0
NPSR1-AS1	0.017892	0.0710852	0.0109823	0.0304615	0.0322351	0.0170958	0.013951
PAG1	0.305489	0.457328	0.389844	1.99553	3.41374	0.246826	2.20121
RHOJ	0.0902171	0.149952	2.67706	0.0510049	0.259756	0.163646	0.0996845
SLC22A25	4.36305	2.53023	0.234097	0.289999	0.436701	0.517734	0.370815
AC079340.1	0.00228432	0.0155619	0.00491745	0.00590661	0.000934314	0.000151245	-2.66e-06
ERRFI1	6.53401	4.51655	0.740639	1.08604	1.65252	3.94133	0.788412
AC005358.1	0.00186187	0.0055037	0.00318222	-5.78e-05	0.0370636	0.0070975	0.000844675
AP003501.1	0.00067735	0.00380234	0.0216372	-0.000128783	-0.000197148	0.000253453	-0.000163829
LINC01791	9.17e-06	-0.000897785	0.00361677	-4.61e-05	0.0201057	0.00276135	0
SYNE2	2.69654	1.66623	3.77999	0.914391	2.73034	7.19896	4.93488
VCAN-AS1	0.00217773	0.00536791	0.0024572	0.0490676	0.0090283	0.0047472	0.0204988
AC125793.1	0.000770817	0.00108424	0.0319246	-0.000457511	0.0269007	-0.000622429	-4.9e-05
FAM84A	0.0131503	0.0317314	0.315936	0.0175006	0.00728621	0.0365592	0.0320306
ADGRF1	0.000837675	-0.000319326	0.00340296	0.00130443	0.00203979	0.0264957	0
DGKI	0.0444552	0.034749	0.173522	0.0343833	0.086297	0.0109888	0.0400748
PAK5	0.0370475	0.0217639	0.0153904	0.013601	0.00978932	0.971308	0.0365422
SYNDIG1	0.0154275	0.00543337	0.0165103	0.00272906	0.050958	0.00580553	0.00101532
MZB1	0.00322995	0.00461903	0.124347	0.0131118	0.0206922	0.0165275	0.0221409
HUNK	0.0469563	0.0387617	0.00790363	0.0563648	0.108385	1.42786	0.0439883
KCNJ18	0.00119981	0.00019614	0.00209802	0	0.00311426	0	0
AC022816.1	0.403036	0.281774	0.0398732	0.0524092	0.0735063	0.0486777	0.0521162
AC008703.1	0.00938456	0.011827	0.000866625	0.0230074	0.00105749	0.00666518	0.0131789
MNDA	0.00999825	0.0367079	0.0092092	0.297825	0.0445836	0.018886	0.0842076
AC079015.1	0.0239079	0.00499451	0.00598776	0.66332	0.00200474	0.00577696	0.0133159
AL162726.3	0.501956	0.206785	0.0491537	0.050548	0.0721684	0.154875	0.110377
PTCHD1-AS	0.0454639	0.108529	0.0642965	0.0391055	0.0921018	0.0301816	0.0610245
AC012613.1	0.136215	0.12694	0.137534	0.0329927	0.0553347	0.11015	0.0191216
SLC26A7	0.0419085	0.0321484	0.0927141	0.0410241	0.0425681	0.00231154	0.019386
AC090518.1	0.170287	0.114968	0.106986	0.0442578	0.060349	0.0666673	0.0238359
VIPR1	0.0714384	0.045776	0.041602	0.0607209	1.60894	0.0440557	0.145793
ADCYAP1R1	0.00252294	8.55e-05	0	1.28e-05	0.0588873	-1.09e-05	0
GALNT13	0.015033	0.00850732	0.0259206	0.0210113	0.0624595	0.00357989	0.00467659
PTPRE	0.139651	0.178615	2.55479	2.33582	0.210553	0.122963	0.559203
FAT4	0.585431	0.348896	4.65217	0.138563	1.25184	0.506907	0.173964
LUC7L2	1.04156	0.691534	0.732422	0.594094	0.719214	1.09033	0.6283
FAM167A-AS1	0.00243084	0.00166434	0.00893526	0.000117384	0.00501072	0.00943986	-1.81e-06
AL606760.3	0	0.00102465	0.00471619	0	0	0	0
GNG2	0.0642796	0.107521	0.263244	1.04844	0.740158	0.0988864	3.8492
LINC00487	0.0063262	0.00371137	0.00767523	0.0237216	-3.02e-05	8.88e-06	3.2e-05
MSRB3	0.0891673	0.0883899	0.223363	0.0847811	2.08554	0.208003	0.0768725
LINC00621	0.00226028	0.000851774	0.00260489	0.00290554	0.0106956	0.000231822	0
AP003032.2	0.00113698	0.000390162	0	-1.18e-05	0.00805814	-2.66e-05	0
KCNJ16	0.0241009	0.0157543	0.0181468	0.0113001	0.017561	1.55491	0.000227982
AL133166.1	0.000433448	0.000286541	0	0.00502143	-1.11e-05	0.00879621	0
AC137723.2	0.00410094	0.00180155	0	0	0	0	0
AC008083.1	0.00266801	0.00777143	0.0117802	0.0124512	0.0156161	0.0305874	0.0508124
HES5	-5.23e-07	0.000293388	0.00371879	-3.78e-07	-2.42e-06	-6.42e-06	0
AC239802.2	0.00362965	0.00343048	-1.41e-05	0.0100354	-3.3e-06	0.0168529	-1.1e-05
ACTA1	0.00143633	0.00167552	0	-1.45e-05	0	-2.24e-05	0
AC017104.1	0	0.00020785	0.00305537	0	0.00163849	0	0
AC080013.6	0.00348191	0.00371619	0.00796805	-3.09e-06	-8e-06	-3.81e-05	-0.000130847
AC093142.1	0.00131488	0.00220983	-0.00083022	0	0.00371849	-0.000145912	0
AC023154.1	0.0065559	0.00433144	0.000123731	-0.000341645	0.00764284	0.00465259	0.00590182
HOPX	0.00167593	0.00331384	0.00923284	0.00351143	0.0321301	0.0152639	0.0278931
TRAM1L1	0.00161837	0.00298322	0.00451121	0.0103003	-6.69e-06	-0.000210536	-8.34e-05
NHLRC1	0.00817381	0.0231078	0.00903365	0.00715909	0.00760455	0.0103109	0.012044
AL139330.1	0.00134004	0.00830125	0.00265664	0.00230854	0.0496	0.0467142	0.036289
LTA	0.00120446	0.00101681	0	0	0	0	0
CLEC5A	0.00206237	0.00692993	-0.000480894	0.157066	0.00838734	0.000310219	0.00701884
CRISP3	0.000599592	0.000322363	-0.00808406	0.0161741	5.84e-05	0.00180339	-0.00012396
HMGB3P21	-1.6e-06	-0.000234643	0	0.00247561	-3.19e-05	-4.19e-05	0
PNMA2	0.00122808	0.00284757	0.0067902	0.0222189	0.0137409	0.00110548	0
EFCAB1	0.0159006	0.0129222	0.00239794	-0.000151284	0.00621761	0.0121951	0.000115792
RN7SL798P	0.00698659	0.00313714	0.00495747	0.0151026	4.14e-06	0.00818747	0
AC027373.1	0.00128568	0.000270729	-0.000182354	0.000420326	-0.000140455	-5.21e-05	-0.000702196
WASHC5-AS1	0.00600965	0.00148723	0.0124934	0.00149145	0.000834579	0.0184198	-0.000129294
AC073863.1	0.00311427	-0.000604988	0.00397974	0.0216889	-6.54e-05	0.0134845	0.0144579
GRM5-AS1	0.00154496	-0.000535415	-1.01e-05	-0.000294855	-2.52e-05	-0.00389094	-2.77e-05
LINC01551	0.00505775	0.00407896	0.000933119	0.000951093	-1.53e-05	-2.31e-05	0
AC023034.2	0.00178251	3.69e-05	0	0	0.00537413	0.00550492	0
AL118556.1	0.00121145	0.00376506	0.0174229	0.000642019	0.00779545	0.0186672	0.00907953
FAM30A	0.00054024	0.00251974	0.0378271	0.00013084	0.0011462	0	0
AC010547.1	0.00323242	0.000948158	1.52e-05	0.00482271	0.0156859	-0.000371196	-2.15e-05
AC132872.2	-0.000339868	0.00167285	-1.09e-05	-0.000178843	-4.81e-05	0.00922355	0
AP001029.3	0	0.000660525	0.00271296	0	0	0	0
RN7SL368P	0	0.00220605	0.0110807	0.0545642	0.00561708	0	0
AC009831.4	0.00116862	-0.000558125	8.36e-06	0.000954186	-2.1e-05	0.000311853	-1.13e-05
LINC00494	1.33e-05	0.000450159	0.00798884	0	9.93e-06	0.0375679	0
AL356515.1	0.00241078	0.000907402	0.00322679	-5.6e-07	0.0175919	0.0189699	2.47e-06
PPFIBP1	1.44783	1.08625	7.27842	0.409057	2.90506	1.75838	0.670114
WFDC1	0.0153252	0.025775	0.0152281	0.0450383	0.417823	0.0124823	0.0266671
PHLDB2	5.31015	3.31393	3.22741	0.619114	2.2273	3.62312	1.01823
AC007161.3	0.824351	0.424723	0.660808	0.643151	0.586978	1.01935	1.78424
ATP13A3	1.72496	1.06235	2.25985	0.77903	1.12088	2.18574	1.01953
ADD3-AS1	0.0175279	0.0236008	0.144242	0.0115441	0.0310534	0.0612594	0.0907978
SLC2A3	0.0640961	0.263671	0.762619	0.925407	0.54398	0.0908561	0.850601
AC114689.3	0.064234	0.0432185	0.0472587	0.0344277	0.110074	0.201686	0.00212624
HYAL4	0.00706721	0.000773624	0.00235512	0	0.00182514	0	0
BBS12	0.00749057	0.00619432	0.0302752	0.00071697	0.0105275	0.0358156	0.00897207
C6orf141	0.0139075	0.0263923	0.0185987	0.0128546	0.0199151	0.0950923	-0.000712037
EGR3	-6.66e-07	0.00233608	0.00178312	0.0437938	0.00937752	-2.32e-06	-5.71e-05
FBXO43	0.00249884	0.00130408	0.00179427	0.00540678	-5.75e-05	0.00881935	-9.05e-05
AC134312.4	0.00576396	0.00906256	0.0177456	0.00578545	0.0271753	-0.000382257	1.05e-05
CPB1	0.00437334	0.0138081	0.0178902	0.000102495	0.0284415	0.0227699	-1.89e-05
AC092813.1	0.0023368	0.00910351	0.00402277	0.0101825	0.0165928	0.000276191	-7.74e-05
SRGAP1	0.439285	0.408699	3.16241	2.66786	0.829223	3.21189	0.142873
AC015687.1	1.48771	0.646745	0.115294	0.176945	0.184264	0.30747	0.142352
REEP1	0.0387139	0.0501398	0.595626	0.0196155	0.0679731	0.0120448	0.00369226
AC243967.1	0.00580683	0.00465627	-0.000329617	0.000302046	0.000986389	0.0183172	-8.19e-06
AC093423.3	0.691143	0.45214	0.796634	1.83713	0.320414	0.44408	1.88143
CPM	1.41505	0.79961	1.03722	3.84566	0.434484	4.4031	0.240402
GINS3	0.0338205	0.0167333	0.0191705	0.0373257	0.112268	0.0208023	0.0438274
MST1L	0.386497	0.536844	0.131041	0.0887826	0.120541	0.677359	0.12723
RUNX3	0.00973077	0.0133812	0.0123759	0.109042	0.0430232	0.00199871	1.46044
FAAH2	0.822798	0.566069	0.241429	0.152047	0.202032	1.03748	0.338468
PPFIA2	0.0380565	0.0270099	0.0344226	0.0343012	0.387129	0.0461049	0.0100984
AL391704.2	0.00728806	0.00886679	0.00902468	0.00188535	0.0253247	0.00470943	6.45e-05
AC109466.1	0.0259713	0.000636942	0.0676943	0.031169	0.143936	0.0250536	0.0356531
KCTD16	0.0330393	0.0153006	0.0318728	0.01206	0.0375871	0.0806044	0.0153956
AC022414.1	0.770577	0.344271	0.0908644	0.861046	1.23474	0.149258	0.0259748
AC044810.2	0.0103455	-0.00305222	0.00368659	0.00628197	0.0198063	0.364155	0.0385726
AC004870.2	0.00374957	0.0033576	-0.000156253	0.000156884	-0.000231591	0.0249576	5.03e-06
ADCY5	0.127019	0.0818244	0.0285433	0.0337669	1.62602	0.539546	0.0641782
PPM1E	0.158989	0.158427	0.0532297	0.0786819	0.087642	0.0396056	0.0914246
AL138799.4	0.00835178	0.0185428	0.0161008	-0.000715204	0.069275	0.0490374	1.22e-05
MACROD2	5.25482	3.05494	3.04017	0.675634	0.99068	3.12565	0.488882
CH25H	0.00429057	0.013557	0.00910788	0.0176221	0.0779137	0.000545956	0.0124569
ARHGEF3	0.125381	0.225185	1.04089	0.939296	0.396348	0.770657	3.88655
CDCA7	0.00349317	0.00191366	0.0032025	0.0032767	0.00218792	0.0116205	0.0463408
CSNKA2IP	0.00752404	0.00195082	0.000806195	0	-4.19e-05	-2.29e-05	0
SORCS2	0.101832	0.120496	0.0367434	0.0889811	0.129838	0.057527	0.0229005
GXYLT2	0.0259985	0.0302294	0.0123165	0.0368796	0.103596	0.00829762	-0.000735419
RORA	32.153	24.2108	4.16238	2.65575	13.5141	18.7521	7.68244
AC092920.1	0.036891	0.0782122	0.0161193	0.0166665	0.0348603	0.11272	0.0490817
GABRP	0.0120085	0.00272694	0.0131696	0.0144778	-5.64e-05	0.331874	-3.8e-05
LINC01091	0.0441106	0.0333939	0.062413	0.0486187	0.634555	0.101643	0.000129114
SPDYE6	0.118218	0.092849	0.141134	0.122564	0.129085	0.199948	0.126152
C5orf46	0.00619888	0.00480952	0.00303042	0.00781608	0.0166318	0.0446014	-6.02e-05
HBA1	0.224983	0.56242	0.388321	0.45421	0.34231	0.267676	0.664241
AC105052.3	0.238604	0.173654	0.414593	0.405352	0.347461	0.524098	0.318151
AC099548.2	0.222042	0.158619	0.186498	0.0922892	0.166908	0.155055	0.569717
CD2	0.00856444	0.0201749	0.0109675	0.0125214	0.00784667	0.015204	1.35972
LINC02532	3.87817	2.45768	0.401588	0.587383	0.806607	10.8425	0.552656
PPARG	0.940509	0.632338	3.50266	3.17003	0.436246	0.513114	0.337973
BTBD9	1.52094	1.10671	7.72805	1.9094	2.74292	1.90843	3.46612
SLC28A3	0.00814913	0.00919626	0.0070545	0.00324728	0.00476103	0.431396	0.0267878
FBLN2	0.0141996	0.0169208	0.146171	0.0224041	0.0691194	0.0140809	0.0341952
POLR2J3	0.255173	0.191319	0.40621	0.402586	0.272863	0.441296	0.374843
AL928921.2	0.0419381	0.101325	0.0210822	0.0146502	0.0290878	0.0226225	0.0274916
CHSY3	0.833257	0.693178	3.53782	1.21336	2.79671	0.218013	0.187573
RASGRP1	0.0487885	0.0609397	0.0546638	0.0105044	0.0426564	0.223531	1.37887
RGCC	0.0116403	0.0148542	0.0611344	0.0655861	0.0281325	0.0166264	0.0203303
SLC16A12	0.0450734	0.0184417	0.019261	-0.000585158	0.0257845	0.0450948	0.0241385
PCDHGA5	0.0293348	0.0231292	0.0492179	0.0129591	0.139768	0.050024	0.0108675
CHST15	0.295326	0.274205	3.0333	3.18092	2.403	1.31208	0.146116
STS	0.106677	0.169082	0.102128	0.116769	0.0775127	0.160543	0.0572315
AL357507.1	0.0550697	0.0447608	0.0650931	0.0177929	0.0521691	0.426072	0.0766999
ADK	15.5469	10.5665	2.82242	6.26911	3.5179	5.30238	4.33612
CLEC14A	0.035192	0.0339073	0.241581	0.0689404	0.0645476	0.053194	0.0810962
BDNF	0.0134615	0.00887487	0.00353887	0.00536526	0.0919967	0.0305336	-0.000114544
FLVCR1-DT	0.0146627	0.0223029	0.0243401	0.03984	0.0131723	0.021317	0.0191504
CMKLR1	0.0502575	0.0563178	0.0841711	2.22311	0.0643734	0.0311951	0.12505
SKA1	-8.98e-06	0.00348051	0	-1.71e-05	0.00412003	0.00139818	0
AC034195.1	0.13032	0.0661009	0.240334	0.303125	0.171438	0.708128	0.0343929
TSHR	0.876399	0.527315	0.11314	0.125931	0.296614	0.250229	0.0477755
AC025280.3	0.0106507	0.00569219	0.0170228	0.0167402	0.173034	0.00300399	0
PLBD1	0.0304552	0.0260701	0.0243545	0.2404	0.0218856	0.0038051	0.0616979
SLC7A8	0.0653024	0.0457451	1.04699	0.926999	0.0584961	0.0891156	0.0457991
EPB41L3	0.110956	0.114228	0.345831	2.2445	0.423427	0.148539	0.060998
SPSB1	0.244892	0.358352	0.583783	0.228997	0.443856	0.566525	0.332657
BFSP2-AS1	0.00358544	0.0044848	0.0190115	0.000152649	0.000770898	0.00388624	0.113175
SLC7A5	1.03149	0.475298	0.10387	0.11379	0.148657	0.14925	0.532715
CARMIL1	0.62394	0.300278	1.2089	0.766852	1.19129	1.64446	0.534174
LINC00298	0.352909	0.369317	0.111227	0.248466	0.0977918	0.0955924	0.419696
LINC01701	-1.38e-06	0.000140008	0	-4.32e-06	-1.13e-05	0.00873277	0
CNMD	0.00557207	0.00325675	0.00250727	-1.36e-05	-4.39e-06	0.000276375	-1.6e-06
EPB41L2	0.496113	0.454073	1.90263	5.85501	2.24577	1.26269	0.477102
FAM160A1	0.668614	0.420725	0.0801435	0.0491373	0.0850194	1.64155	0.181046
TXNDC5	0.172037	0.165944	0.40369	0.191209	0.112428	0.122841	0.107199
SPP1	0.152519	0.395442	0.343861	0.761699	0.225665	0.9977	0.413713
TXNRD1	0.85509	1.02078	1.00302	0.803504	0.911096	0.732681	0.553335
FGGY	5.031	3.37832	0.777204	1.17749	1.19221	5.42274	1.04882
RASSF9	0.0590395	0.0265561	0.799173	0.0141992	0.0119409	0.495508	0.0252399
AC025822.2	0.00249832	0.000709434	0.00236032	0.0174871	0.0554543	2.47e-05	-3.38e-05
EGLN3	0.507872	0.326462	0.731193	0.262859	0.326902	0.320316	0.179616
AC011824.2	0.013596	0.0759995	0.0141892	0.0179977	0.0156472	0.00456282	0.00104047
AC090531.1	0.00486492	0.000427624	0.0179837	0.00491113	0.0435773	-1.92e-05	0.000330995
PAM	0.446289	0.442584	3.48626	0.798902	2.75307	0.250368	3.73154
TM4SF19	0.00231772	-0.000832016	0.00334492	0.0185558	0.00592725	0.00144242	-0.000734495
TSC22D1	0.303763	0.279163	2.36814	0.426723	2.97381	1.16624	1.34801
AC007879.3	0.0196843	0.0108498	0.00475597	0.00177009	0.000286839	7.04e-05	3.79e-05
PCDHGA8	0.0389558	0.0315933	0.0672451	0.0224492	0.164308	0.0874268	0.0176569
PRAMEF10	0.00248639	0.0018526	0.00587449	-0.00111765	-0.000160437	-0.00117071	-0.000304556
AC079781.5	0.238966	0.249531	0.41358	0.376326	0.431113	0.669239	0.980851
PCA3	0.0270207	0.0356663	0.78382	0.0257437	0.0414732	0.0304512	0.00180445
AL353148.1	0.675379	0.294094	0.0214763	0.0133621	0.0793879	0.0505882	0.0131768
DLEU7-AS1	0.0262461	0.0361682	0.0202884	1.23933	0.0272943	0.0609907	0.0650228
C12orf42	0.0325099	0.0474022	0.761355	0.0157624	0.0345281	0.0285016	0.168501
CSF1R	0.0370242	0.0725789	0.0495039	1.9125	0.105538	0.00979952	0.0367564
AL354956.1	0	0.000462171	0	0	0.00890948	0	0
SRGAP2	0.436523	0.466847	3.02457	3.34292	1.06629	0.982806	0.759861
IGSF21-AS1	0.00109489	-0.000307501	-2.81e-06	0.00359198	-6.9e-06	-8.22e-06	-5.08e-06
PTCHD1	0.00970294	0.0183335	0.00259526	0.00207883	0.135582	0.00532794	0.000443195
AL078590.2	0.0465757	0.0250002	0.841078	0.0254872	0.0257697	0.00747089	0.0335304
AL512288.2	0.00127961	4.56e-05	0	0	0	0	0
CNTNAP3	0.0968561	0.11277	1.01566	0.0762805	0.0759939	0.259218	0.0388095
RNU6-1237P	0	0.000452949	0.00938875	6.98e-05	0	0	0
AL603839.1	0	0.000423964	0	0	0.00165123	0	0
LINC00880	0.018091	0.0167947	0.0277538	0.00963983	0.0106726	0.0106566	0.00718012
AL109659.2	0	0.000246052	0.00919015	3.77e-06	8.39e-06	0	0
EML1	0.171886	0.169944	3.32152	0.199048	0.575675	0.119295	0.0784645
PECAM1	0.103383	0.212968	2.31085	0.985863	0.230632	0.115434	0.386803
RNU6-1281P	-7.97e-05	-0.000417142	0	-2.86e-06	-1.22e-05	-3.08e-05	0
AL590440.2	0	0.000706055	0	0	0	0	0
EGFLAM	0.0271748	0.0219846	0.017412	0.0271396	0.884975	0.0379962	0.0405253
AC104837.2	0.000610782	0.000874057	0.00631759	1.67e-06	-2.63e-07	-3.02e-05	3.7e-05
TRPS1	0.616634	0.400601	0.244275	4.10907	2.0956	0.273037	1.16758
AC099062.1	0.00165963	-0.00110049	-8.3e-05	0.0102007	-1.59e-05	-6.6e-05	0
AC099568.2	-2.86e-06	0.000210889	0	-2.21e-06	-1.99e-05	-1.4e-05	0.020034
ACER2	0.103941	0.143875	2.08821	0.140631	0.42084	0.0795616	0.168405
AL355310.2	-2.94e-06	-0.00020492	0	0	-0.0017576	-2.98e-05	0
LCK	0.00678174	0.0160223	0.0276567	0.0109398	0.0378536	0.0481573	1.47929
REG4	0	0.000308012	0	0	0	0	0
SPART-AS1	0.0306544	0.0197162	0.0523644	0.00190666	0.0451338	0.756188	0.0216108
AC002070.1	0.13658	0.100428	0.924671	0.0482236	0.0400816	0.0722102	0.0139861
AL590133.2	-1.18e-05	-0.000190492	0.00211198	5.82e-05	-2.11e-07	0.00855145	0.0209144
AL391069.4	0	0.000387681	0	0	0	0	0
PPP1R16B	0.0744256	0.107772	1.63506	0.0851702	0.155655	0.0870296	2.23541
TRGC2	0.00292617	0.0123979	0.00314927	0.00373679	0.0291222	0.00430672	0.943875
LINC01483	0.0291722	0.0237144	0.130919	0.0111561	0.0331136	0.0160596	0.238412
AL139042.1	0.0154979	0.0206684	0.013572	0.0560354	0.0189878	0.0194114	0.00174848
CADM3	0	0.000121896	0.00312517	0	0.00424041	0	0
IGLC2	0.165659	0.308284	0.324445	0.362186	0.366012	0.161126	0.377597
NAV1	0.229873	0.210718	2.08202	1.04174	0.622331	0.107396	0.0695858
QRSL1P1	0.0089155	0.00572945	2.33e-05	6.01e-05	2.19e-05	7.99e-06	1.12e-05
AL445673.1	0	5.03e-05	-2.81e-05	-1.54e-05	0	-0.000742747	0
C17orf99	0.0121171	0.0434124	0.00111239	0.014055	0.0168132	0.00964276	-2.25e-05
GALNT14	0.0331396	0.0462886	0.785363	0.0399843	0.029702	0.0284392	0.0271622
AL136380.1	0.00424882	0.000113899	0	0.011765	0.00160246	0.0167706	0
AL513217.1	0.00131749	0.0206392	1.29e-05	0.000149537	0.000148045	0.00987865	0.000138742
PLAC8	0.0827721	0.0526046	1.09594	0.570725	0.0500464	0.0625447	1.0026
AL606516.1	0.00822529	0.00558601	0.0343935	0.000186801	0.00604261	0.00214686	-0.000124171
LINC01698	0.000537859	0.00733645	0.000995031	0.00137285	0.000549589	0.000847767	0.00122394
MIR2052HG	0.0316779	0.00672314	0.0251676	0.112736	0.0621716	0.0450176	0.0419502
SNAP47-AS1	0.00389019	0.00103864	0	0.000212172	2.39e-06	8.01e-06	0
AL139288.1	0	2e-05	0	0	0	0	0.00400042
AL445426.1	0.0540972	0.0253233	0.0393004	0.0243836	0.602796	0.037952	0.0201225
MIPEPP2	-7.01e-06	-0.000165425	0	0	0	-2.62e-05	0
AL591623.2	0	5.75e-05	0	0	0	0.0080477	0
UBASH3B	0.10287	0.14574	0.282987	2.13236	0.620146	0.280673	1.69543
AL591848.2	0	4.4e-05	0	0	0.00168985	0	0
APBA2	0.0197149	0.0230982	0.149642	0.0124852	0.0473724	0.0552558	1.49819
LHX2	0.0185814	0.011339	0.00298938	0.0212106	0.763017	0.00976789	0.0170268
AC106870.1	0	0.000172529	0	0	0	0.0073479	0
AC007610.1	0.00519492	0.00247056	0.000349349	-0.00625862	-0.000188003	0.0149698	-0.000272172
AL133244.1	0	0.000185697	0	0	0	0	0
GAP43	0.00389576	0.0115105	0.0026781	0.00701204	0.00439209	0.00826842	-4.65e-05
AC009303.1	0.000131611	-0.0024886	0	-6.17e-05	-8.22e-06	-4.2e-05	0
ALLC	0.0282992	0.0165346	0.016677	0.000369892	0.962539	0.0329971	0.0146695
AC096649.2	0.00249209	0.00583284	1.58e-06	0.000211468	0.00341108	0.000282268	0.000109198
ADAMTS13	0.113178	0.0573993	0.0621577	0.0218407	2.37004	0.0737151	0.0336989
AC009336.3	0	0.000584235	0	0	0	0	0
FAM171A1	0.360862	0.378374	1.89887	0.0845939	1.03099	4.68677	0.309291
ADAM33	0.00402527	0.00793948	0.00805006	0.00378564	0.151124	0.00269685	0.00140834
RF00017.27	0.00215917	0.000769832	0	0	0	0	0
AC078850.2	-5.66e-05	0.00426573	-2.57e-06	-4.44e-05	0.00144173	0.0627373	-8.82e-06
AC007557.3	0	0.000952567	0	0	0	0	0
AC012640.4	0.00583655	0.00760099	0.00386954	0.00230032	0.00751904	0.000146708	0.00108966
AC008937.3	0.0104622	0.00179206	0.00574099	-1.66e-05	0.00246296	0.00262945	-4.34e-05
RN7SL764P	0.000202253	0.000658317	1.03e-05	-1.62e-05	-3.25e-05	-5.75e-05	0.0291799
AC010735.1	0.00114741	7.35e-05	0	0	0.00364461	-3.41e-05	0
AL606970.1	0.00591496	0.00169425	-3.22e-07	-4.3e-07	-1.1e-05	0.0168704	0
AL139407.1	0.0017272	0.00402236	0.00606115	0.000936113	0.0181011	0.018842	-2.87e-05
SCARNA6	0.00437431	0.000280918	0.00247635	0	9.76e-06	0.0159453	0
AC005104.2	-0.000109849	0.000976526	0	0	0	0	0
UCP3	0.00333595	0.00746423	0.0112184	0.00513653	0.0036109	0.0123146	0.0101341
AC104260.1	-6.66e-07	8.91e-05	0.0246964	4.22e-05	0.0141573	6.02e-05	0.000127013
SRGAP3-AS3	0.00378566	-0.000148766	0	-1.82e-06	-1.37e-06	-1.55e-05	0
AL121760.1	0.0049992	0.0045959	0.00946822	0.0239306	0.00197303	8.49e-05	4.89e-05
SEC13P1	0	7e-05	0	0.00278924	0	0	0
RPL12P44	0.00222143	5.82e-05	0.00724496	0	5.12e-05	0.0100184	5.28e-05
SLC38A5	0.000181441	0.0113987	0.0130017	0.00375415	0.00175908	6.34e-05	0.0550578
AC244394.2	0.00848913	0.000416614	0	0.00628939	0	0	0
BSN-AS1	0	1.66e-05	0.00274368	-0.000373774	-3.07e-05	0	0
POU1F1	0.00444198	6.96e-05	0	0	0	0	0
ZNF853	0.0048022	0.00157379	0.0117518	0.00471489	0.00322834	8.87e-05	0.010574
AC092692.1	-1.73e-06	-8.75e-07	0	-3.81e-06	0.00575068	-1.29e-05	0
AHSP	0.0163828	0.0231165	0.0347289	0.0320221	0.0341229	-0.00210304	0.0584261
AC007998.4	0.00968355	-0.000496378	-1.13e-05	-1.29e-05	-0.000616933	-0.000489628	0
ROPN1	-6.75e-05	0.000427081	-8.48e-06	0.000511811	-2.79e-05	-6.79e-05	0
ZNF812P	0.00210728	0.000163703	-1.87e-05	0.0457642	8.19e-06	0.00113946	-2.2e-05
AC024933.1	0	0.00195565	0	0	0	0	0
LINC01748	0.00816794	0.00208584	0.0103555	0.00203726	0.0547339	0.0010934	0
AC007919.1	0.00151549	-1.67e-05	0	-2.89e-07	-8.95e-06	-6.63e-05	-2.84e-06
FAM198B	0.0247781	0.0387482	0.427594	0.333612	0.0247822	0.0029711	0.0193764
AC009319.1	0.00555064	0.000146253	0	0	0.000482387	0	0
STK17B	0.0689652	0.134768	0.0797723	0.864403	0.0759808	0.234359	2.76373
LINC02270	0.00183364	0.0048046	1.2e-05	8.04e-05	0.00020665	0.000205584	0
LINC01085	0	0.000122881	0.00125012	-9.28e-05	-9.58e-05	-0.000345218	0
SMIM35	0.0317452	0.0216252	0.0108507	0.576255	0.0303666	0.0208476	-0.000338491
ADGRE5	0.0718373	0.0892355	0.171421	0.808443	1.37076	0.0495514	1.76759
RN7SL16P	0	0.000320558	0	0	0	0	0
AC133963.2	0.00125884	-9.71e-05	0	0	0	-6.95e-06	0
CALD1	4.22326	3.85401	2.40828	1.71577	17.1465	3.22765	1.59393
LHFPL2	0.167924	0.154111	2.06798	0.985746	0.422084	0.178981	0.0912181
UGT2A3P7	0.00281906	0.00115554	0	2.8e-06	0	0.000105751	2.27e-05
AC025554.1	0	0.00124851	0	0	0	0	0
NOX4	0.0169202	0.0145882	0.269941	0.0128386	0.0485489	-0.00155216	0.0133096
TCF7L1	0.707679	0.530832	6.10836	1.50166	1.85628	0.516234	0.107704
LINC02273	0.000688423	0.00193479	-2.98e-06	0	-1.32e-05	-1.33e-05	0.0259535
TIAM1	1.33137	0.905929	7.03219	1.02763	0.912561	0.325334	0.571735
SLC6A3	0.00141308	0.000866219	0.0090339	0.00424774	0.000145782	0.000995427	2.83e-05
SLC8A3	0.00955077	0.00338576	0.0123589	0.0380472	0.0136874	-0.000369015	0.0438358
AC010266.2	0	0	0.0015362	0	0	0.00187315	0
PODXL	0.0275945	0.0325853	0.283235	0.0600457	0.0405853	0.0315802	0.00899615
AC093218.1	0.000859453	2.27e-05	0.000883929	-4.04e-05	0.00926884	0	0
ADAM32	0.0258543	0.0191296	0.226466	0.0251683	0.0751738	0.057792	0.000159361
HMOX1	0.109006	0.288167	0.205945	1.2097	0.160431	0.219935	0.204959
BRINP1	0.0188278	0.0134159	0.165542	0.0045136	0.0569539	-0.000353314	0.0118713
GJA1P1	0	0.000140608	0.0021288	0	0	0	0
NTNG1	0.00722226	0.00946527	0.0467471	0.000700841	0.00651629	0.018937	7.68e-06
RN7SL68P	0.00063852	-0.000858002	0	-8.02e-06	0.000493977	-4.45e-05	0
MARK2P11	0.00213914	0.00263314	0.000416024	1.04e-05	3.88e-05	0	4.28e-05
TUBB8	0.00133388	0.00330053	0.112008	0.0145125	0.00346325	-0.000191041	0.000837337
AC091973.1	0.00207239	-0.000719499	-1.13e-05	-2.17e-06	0.00659327	-9.57e-05	-1.47e-05
AIF1L	0.00442894	0.00305174	0.0395897	0.00905471	0.0208342	-0.000158769	-0.000256638
AC027309.1	0.00129192	0.00014552	0	0	0.00548654	0	0
FABP5P2	0.00734446	0.00126625	0.00194841	0.00571925	-1.51e-05	6.84e-05	-3.42e-06
AC091393.1	0.0019178	0.000295733	0.00377371	0	0	0	0
AC136632.2	0.00099247	-3.81e-05	0	-5.68e-06	-2.13e-06	0.00803752	0
CX3CR1	0.00404775	0.00592609	0.00646153	0.0521692	5.42e-05	8.09e-05	0.173304
DOCK4	3.20696	2.24174	9.68195	7.2379	3.10356	1.22946	0.762293
RPS4XP7	0.000518858	0.000584978	0.00225493	0	0	0	0
EPB41L4A	0.509228	0.480501	4.20517	0.646528	1.18303	5.14027	0.172139
HIST1H3I	0.000720362	0.000306399	-4.57e-07	-6.69e-06	-1.79e-06	-6.68e-06	0
HMGCLL1	0.035652	0.00551037	0.0463327	0.0111925	0.938164	0.0306618	0.000309221
OR2B6	0.000677099	0.0019463	-7.2e-08	8.47e-07	6.54e-06	0.000161553	-8.48e-06
AL662844.2	0	0.0001363	0	0	0	0	0
LINC02249	0.00321526	0.00151971	2.14e-05	0.00643908	-1.22e-05	-1.28e-05	0.0835803
AC124861.1	0.00769205	0.000145546	3.38e-06	-5.58e-06	0.012768	0.344784	0
SNORD117	0.00518004	0.00530454	0.00631954	0.000536834	0.0167021	8.56e-05	0.000105965
AL033519.1	0.014108	0.00340198	2.31e-05	5.33e-05	0.0198951	0.000121108	0.0239689
PDE1C	0.039605	0.0211981	0.0651179	0.0294034	0.309609	0.0103736	0.00363124
AL353597.2	0	0.000273663	0	0	0	0	0
ERV3-1	0.160279	0.122744	1.49495	0.236545	0.138922	0.228362	0.0534616
GSTA7P	0.00640146	0.00040675	0	0	0	0	0
AL353747.3	0.00111363	0.0064889	0.000272907	0.000697884	0.00019298	0	0.00122738
HHIPL2	0.00566846	0.00241096	-1.13e-06	0.00179929	0.00428613	-0.000548898	0
AL021331.1	0	0.00081952	0	0	0	0	0
NRCAM	0.0317372	0.0147849	0.370248	0.0115254	0.0172449	0.064188	-0.000458568
AL049612.1	-4.14e-05	-0.000847989	-1.06e-06	-9.31e-07	-1.4e-05	-0.000134007	0
SASH1	1.07111	0.916424	6.405	4.33102	1.39812	0.714931	0.230768
CYP2W1	0.000678289	7.16e-05	0	0	0	-7.45e-06	0
SLC44A3-AS1	0.111015	0.13206	0.136115	0.0334353	0.3143	1.7802	0.191722
AC004130.1	0.0015964	9.16e-05	0	0	8.01e-06	0.0160549	0
FGD2	0.0510228	0.0666789	0.0462358	2.28024	0.0419018	0.0336794	0.0418169
UST	0.116223	0.0955605	0.0751554	0.883417	1.79027	0.0626023	1.76335
AC073521.1	0.00116941	0.000385191	0	0	0	0	0
AL163932.1	0.00224216	0.000109868	0.00561346	0.0011194	0.0176307	0.000218899	0.0607091
RF00017.51	-2.78e-07	-7.06e-05	0	-4.82e-06	-1.39e-05	-7.6e-06	0
LINC02144	9.02e-06	0.000355655	0.0239019	0	0.00773237	0	0.000113787
RNU6-1104P	0	0.000559398	0	0	0	0	0
TMEM52B	0.00283636	0.00313336	0.00706256	0.02339	0.00650238	0.010489	0
RNF148	0.00253781	0.000279024	0.00453299	0	0.00453108	0	0
RXYLT1-AS1	0.00784765	-0.0012355	0	-3.53e-05	-7.72e-06	-0.000217766	0
AC010655.1	-1.54e-05	0.000197106	-1.44e-05	-2.12e-06	0	-9.72e-06	0
CCDC74A	0.00159758	0.00761052	0.0036275	0.0211741	0.0238135	0.00858278	0.00015134
AC022173.1	-2.46e-06	-0.000350866	-8.16e-07	0	-1.11e-05	-1.82e-05	0
TMEM26-AS1	0.00217995	0.000740836	0.016445	0.0331851	0.00208601	-4.12e-05	3.77e-05
AC013429.2	0.00042543	-0.000282401	0	-8.23e-06	-0.000269369	-1.52e-05	0
IGF2BP2	0.166634	0.169247	2.85663	0.186793	0.387846	1.86038	0.140653
RF00017.55	1.36e-05	-0.000503353	-3.32e-07	-4.18e-07	-1.8e-05	-4.92e-06	-1.95e-06
TPM4	0.138134	0.228075	1.21483	0.434949	1.33683	0.651034	0.398259
DNAH7	0.0462939	0.0255858	0.0398697	0.0501369	0.034355	1.12909	-0.00369718
AC011726.1	0.00153341	0.000193075	0	0	0	0	0
AC131254.1	0.00388767	0.00246449	5.28e-06	0	0	0.00607275	0
FGF23	0.0285548	0.0961492	0.340035	0.0633016	0.060526	0.0599924	0.094697
AC079760.2	0.0243628	0.00875885	0.0168339	0.0171166	0.0221864	0.18653	0.000229146
SRPX	0.0386962	0.0443564	0.541893	0.0547889	0.454275	0.0013028	0.0817271
AC120036.4	0	0.000498125	0	0	0.00345007	0	0
DAPP1	0.0108482	0.0194032	0.0291983	0.296065	0.00942996	0.0115139	0.100144
AL160290.2	0.0138496	0.0126781	0.306314	0.0185289	0.0709068	0.0374724	0.245203
BHLHE22	0.000277657	0.00494635	5.47e-05	0.000282698	0.00852882	5.55e-05	9.05e-06
MAPRE1P1	9.8e-06	-0.000277306	0.000280016	0.0103404	1.19e-05	0.000231828	0.000128189
AL135786.2	-3.35e-07	-0.000159007	-6.5e-07	0.00565637	-8.69e-06	-7.43e-05	0
NPR3	0.0658567	0.0429672	0.147613	0.0136507	1.19353	0.0328049	0.0793147
AC004160.1	6.02993	3.67237	11.3101	0.581199	0.705728	0.799831	0.6161
ZSWIM5	0.195694	0.134194	1.09072	0.0449801	0.1382	0.543097	1.212
C10orf90	0.0248615	0.00745232	0.0137978	0.0134548	0.0325664	1.02026	0.0984695
AL050403.2	0.0796091	0.0549045	0.370552	0.0481296	0.223848	0.209505	0.0304037
AL354928.1	0	0.000103908	0	0	0	0.000396786	0
FGFR1	0.0813266	0.0951553	1.79463	0.257556	0.625465	0.402043	0.228246
RN7SL560P	0.00138118	0.00480594	-8.15e-06	2.05e-05	9.41e-05	0.000233628	-0.0017974
HPR	1.80739	0.823155	0.433057	0.893778	0.733768	0.59718	0.91628
AL445645.1	-1.54e-06	0.000262573	0	-2.23e-06	-1.74e-05	-4.35e-05	0
TESC	0.0446261	0.144854	0.0400339	0.0746321	0.0803547	1.16427	0.216237
KCNMB2-AS1	0.0594891	0.0344466	0.236849	0.0600181	0.125752	0.0400393	0.0344695
LCN15	0.000278348	0.000645003	0.00570914	-7.74e-07	-2.05e-07	-5.25e-06	0
AFAP1L1	0.0622002	0.0656519	1.99106	0.233935	0.123619	0.0857597	0.0390089
AL365356.5	0	0.000298715	0	0	0	0	0
AC004987.3	0.00331709	0.00675159	0.00260075	0.0107695	0.00454965	-4.25e-06	-3.46e-05
AL355798.1	0	9.63e-05	0	0	0	-0.00193809	0
PTPN22	0.0210835	0.0316687	0.0409141	0.405422	0.00474286	0.0219545	1.70963
ATP6V1G1P4	0.00148708	0.000458821	0	0	0	0	0
NDC80	0.00590809	0.0295658	0.0208563	0.0266434	0.0186926	0.00383446	0.0469833
CLIC5	0.0199778	0.0113804	0.050122	0.00164652	0.0494199	0.0904334	0.511174
LINC01553	0.000235272	-0.000122054	0	-3.31e-06	0	-2.58e-05	-1.06e-05
KRT19P4	0.00189298	-5.93e-05	0	-9.31e-07	-7.36e-06	-7.67e-06	0
AL157400.1	0.000214665	-0.000192553	-2.08e-06	-0.00032475	0.0105487	-8.07e-05	-4.8e-05
EDA	0.696399	0.480228	2.92052	2.72104	2.50573	0.717449	0.412821
AL139339.2	0	5e-05	0.00211832	0	0	0	0
MLLT3	0.349714	0.27819	1.21347	0.236343	1.15766	3.0553	2.93302
AL354950.1	0.00347927	6.43e-05	0.00248654	0	0	0	0
COL4A6	0.0058016	0.00965393	0.00840562	0.021544	0.0858192	-0.00068146	-5.04e-05
AC009107.2	0.015114	0.0111007	0.039327	0.0143572	0.0214953	0.0064294	0.0600666
FP565171.1	0	0.000377189	0	0	0	0	0
KIAA1217	1.66348	1.0387	4.73835	4.63744	3.45956	6.82281	0.387347
KCNQ1-AS1	0.00315685	9.88e-05	0	0	0	0	0
SYN2	0.00647811	0.00484316	0.0299738	0.00252178	0.00673588	0.000498628	0.0125669
OR52P1P	0.00115873	0.00208203	0.00179629	0.000108921	5.62e-06	0.000121074	5.9e-06
OR52E5	0.00113985	-3.24e-05	0	-1.82e-06	-1.37e-06	0.0127948	0
OR10A2	0.00126136	0.00119364	-5.92e-07	0.0104446	0.00497978	-2.17e-06	0
AC013549.1	0.000704759	-0.000396494	-3.32e-07	0	-1.8e-05	-4.14e-06	0
FGR	0.0201813	0.0175133	0.0181781	0.398872	0.0231048	0.0230418	0.237557
AC073172.1	0.00100292	0.00161775	-4.31e-07	0.00212072	0.006225	0.00686396	0
AC097478.1	0.0207919	0.00983428	0.145015	0.000173598	0.000599268	0.00129212	0.0122413
AC107956.2	0.00114406	-0.0054024	-0.000275149	-0.000950032	-0.000247373	-0.000321089	-0.0013913
FILIP1	0.162561	0.121736	1.9931	0.0378637	1.84273	0.150999	0.0374432
AP006587.1	0.00172027	0.000148553	3.62e-06	0.00716205	0	-8.99e-06	0
SOX6	3.78474	2.21754	0.30372	0.444721	10.8008	9.62368	0.275711
AP001803.2	0.00152327	-0.000255232	0.00373596	-2.36e-06	-8.93e-06	-8.33e-06	-1.88e-06
AP003419.2	0.00161915	0.000385522	0	0	0	0	0
GAL	0.00162323	0.000252767	0	0	0	0.00962896	0
LPCAT2	0.0908928	0.0564167	0.17809	1.47387	0.182886	0.136636	0.0259339
AC020637.1	0.0548131	0.0355086	0.356416	0.0129205	0.693499	0.0233757	0.0105483
MRGPRF-AS1	0.000844293	0.000132708	0	0	0.00132291	0	0
TBX20	0.0284868	0.017437	0.0101519	0.00666376	0.508362	0.0077095	0.0259589
PRIMA1	0.00829992	0.00556959	0.0150235	0.0003452	0.115915	0.00527188	0.00148917
RN7SL225P	0	0.000388616	0.00106077	0	0	0	0
AP003063.2	0.00450019	9.62e-05	0	0	0	0.00678035	0
AL390036.1	0.00928123	0.0137796	0.012029	0.436067	0.0097652	0.00297499	0.000556962
AP006216.1	0	0.00195312	0	0	0	0.00299242	0
AC007569.1	0.00158476	0.00617153	0.0225848	0.0053514	0.00810602	0.00364619	-8.02e-06
AP000757.2	0.000486515	-8.45e-05	-5.99e-07	-2.33e-06	-2.03e-05	0.0118797	-5.87e-06
PTGDR	0.00854962	0.00428496	0.00642732	0.00618424	0.0285876	0.000115909	1.57235
HERC2P4	0.0372617	0.0219319	0.107802	0.00498785	0.0391744	0.0821639	0.0218231
OR8B9P	0.00166855	0.000402235	0	0	0	0	0
C11orf45	0.00147226	-0.00105986	0.00295583	0.0229673	0.000147086	-4.04e-05	-1.82e-06
NDFIP1P1	0.0024559	0.0033269	0	0	0	0	0
TACC1	1.09311	0.771001	7.92688	1.11699	1.79845	3.70169	1.09213
AC009975.1	0.0474381	0.0222248	0.0526461	0.0302327	0.461575	0.0494099	0.0145729
AC090503.1	0.000683116	0.000196975	0	0	0	0	0
MRC2	0.0162586	0.0533709	0.0426131	0.324448	0.391083	0.0349055	0.0842969
AC130415.1	0.00236245	0.000739693	0	0	0	0	0
BMX	0.0422604	0.0329375	0.285018	0.0191047	0.0306723	0.0781705	0.0115386
AC073569.1	0.000811356	0.000422016	0	0	0	0.0106828	0
SELP	0.00521669	0.00454326	0.120332	0.00259947	0.0154779	0.00253475	6.59e-05
FAM71C	0.000615055	2.95e-05	0	-1.95e-06	0.00727227	-2.34e-05	0
FPR1	0.00915491	0.0133519	0.00975318	0.068644	0.0226009	0.0193259	2.31e-05
VSIG4	0.0297603	0.0250468	-0.000697426	1.23235	0.0244579	0.0319262	0.0153499
AC098829.1	0.320327	0.181401	0.237961	0.075668	1.06044	0.406008	0.232181
AC131238.1	0.00121437	0.00013041	0	0	0	0	0.00330711
PGF	0.00556129	0.0111307	0.0474069	0.0130552	0.201985	0.00182703	3.07e-05
AC079949.1	0	0.000387648	0	0	0	0	0
EBI3	0.00112541	-0.000335856	0.00802865	0.197145	0.00256639	-0.000679717	0.0149979
LINC02369	0.00154141	0.000186939	0	0	0	-0.00188112	0
RPL21P23	0.0123817	0.0114116	0.0286689	0.00345512	0.00220265	0.00700418	-0.000425528
AC087164.1	0.00567929	0.00740866	-0.000235129	0.00893145	0.0271272	0.00311428	5.47e-05
LINC00566	0	0	0	0.00105038	0	0.00386457	0
AC016229.2	0.0017951	0.000930579	0.000499526	-2.01e-05	0.0355387	-0.000286648	-5.8e-06
AL353633.1	0.00155552	-0.00011469	0	-2.23e-06	-1.74e-05	-4.35e-05	0
HENMT1	0.000981725	0.00786776	0.00926172	0.0153162	0.00608274	0.0220285	0.111877
FCRL6	0.00122449	0.00156471	0.00073817	0.00409111	0.000760267	0.00513132	0.222568
AC093642.2	0.00505155	0.000266331	0.00239464	0.000178688	0.0136814	0.00247537	0.0150907
AC024560.1	0.0146963	0.00900486	0.00928674	0.00280647	0.0048628	0.00482581	0.0251927
AC019131.2	0.0086487	0.00915604	0.00384644	0.000585226	5.13e-05	0.00762573	1.31e-05
AC063976.1	0.00739575	0.00520346	-4.72e-06	0.000257938	-3.45e-05	-0.000409536	0.0370009
FUT8-AS1	0.000749339	0.00159574	-3.65e-06	0	-0.00168001	0	0
AC004817.3	0.00103553	0	0.00223293	0.00362799	0.00131569	0	0
ANTXRL	0.00104877	0.000668172	0.0375327	4.38e-05	0.000100091	4.84e-06	0.000189615
GPRIN2	-0.000279259	0.00180739	0.00234574	-5.97e-05	0.00655224	0.05532	-0.000262891
TCN1	0.00724886	0.0103219	0.00375721	0.00513742	0.000758497	0.0125835	-0.00135027
AC091057.4	0	0.00014526	0	0	0	0	0
AC140847.2	0.00138431	-0.00231789	0.0232638	0.00586409	-0.000138989	0.0144863	0.0164076
RN7SL288P	0.00121872	0.00143815	9.63e-06	0.0446664	-1.9e-05	-2.82e-05	0.0700412
AC012379.1	0.00954246	0.00811391	0.000378079	0.00206282	0.000137095	0.00114156	0.000635954
AL138689.1	0.00298845	0.00274691	0.0248179	8.88e-06	5.18e-05	0.00170971	0
AC023855.1	0.00255934	0.000220402	0.0107408	0.00872945	0.0173157	-0.000186966	-6.83e-06
AC100830.2	0	0.000141064	0	0	0	0	0
ST6GALNAC1	0.00301205	0.00497947	0.013546	9.81e-05	2.08e-05	0.0215518	0.0203336
AC104758.2	0.00132675	5.97e-05	0	0	0.00114145	0	0
AK5	0.0121749	0.00705689	0.0329009	0.00782951	0.0805268	0.000319097	0.144159
AC015871.1	0.00168593	6.29e-05	0	0	0	0	0
AC015660.1	0	0.000635658	0	0	0	0	0
GFRA2	0.0293412	0.0295092	0.00539419	0.905215	0.0395552	-0.00171323	0.0338849
AC005736.2	0.00356607	-0.000117481	0.0063816	0	5.26e-06	-1.64e-05	0.000123158
AC012173.1	0.000978574	0.000126222	0.00101211	0	0	1.57e-05	0.00958728
DENND3	0.0597521	0.0972032	0.564062	2.27309	0.208185	0.102737	0.328117
AC133565.1	0	0	0	0	0	0.0265858	0
FUT8	0.432216	0.288905	1.28789	1.46225	1.03208	0.701895	1.6332
AC025262.1	0.0128795	0.0184879	0.011457	0.00579494	0.0414285	0.0339201	0.0417665
AC092119.1	0.00359683	0	0	0	0	0	0.00314699
AC099482.2	0.00107238	0.000507804	0	0	0.00834697	0	0
RNF144A	0.0777133	0.109679	1.8667	0.0951204	0.189848	0.288456	1.20348
LINC02191	0	0.00154744	0	0	0	0	0
SMAD9	0.0921416	0.0640736	1.45743	0.0520983	0.179666	0.308564	0.0799225
AC007225.1	0	0.00049897	0	0	0.0039958	0	0
ZNF366	0.0692089	0.0701397	1.18738	0.475724	0.0456555	0.0752334	0.0188481
AC044802.1	0.00177961	-0.000404946	-8.94e-06	0	-6.58e-06	-6.18e-05	0.00320078
RPS3P7	0.000768291	0	0.000939247	-0.000145869	0	0.0200244	-0.000240433
AC136285.3	0.000868118	0.000445671	0	0	0	0	0
MYO1F	0.0965021	0.165079	0.112448	3.98062	0.148782	0.102716	1.60438
LINC02091	-0.000109482	4.68e-05	0	-1.01e-05	0	-1.34e-05	0
MID1	0.328972	0.339893	3.15882	0.16627	0.522188	0.588386	0.15212
SNORD91A	0.00258189	7.05e-05	0	0	0	0	0
AC087742.1	0	0.000360849	0	0.00225101	0	0	0
TNFRSF9	0.00551305	-8.48e-05	0.000752549	0.00254816	-0.00017924	-0.00400232	0.105654
ARGFXP2	0.00268195	0.000103929	0	0	0	0	0
FPR3	0.0177172	0.021663	0.0122047	0.687617	0.0026767	0.0145781	0.0173628
ALK	0.0739511	0.0381028	0.0177634	0.0331053	0.156482	0.0461922	0.030186
OSBPL3	0.0724923	0.14024	0.210016	0.96802	0.12288	0.401101	2.24754
AL136018.1	0.00855614	0.0159603	0.00295176	0.00404104	0.010555	0.00427246	0.0510226
KRT24	0.00089925	-0.00203557	-6.34e-07	-3.95e-05	-1.71e-05	-0.000128456	0
AC005180.2	0.00408033	0.000812668	9.65e-06	-2.36e-06	0.000116039	8.48e-05	-1.88e-06
CTBP2	0.236447	0.269706	4.04555	1.76338	1.68779	2.84701	0.995309
AC002401.3	0.00269164	0.00264504	0	3.38e-05	3.3e-05	4.41e-05	0
GAS7	0.0796359	0.129737	0.100802	2.38642	0.381958	0.0563598	0.241766
MRPS21P9	0.00189098	0.0021441	-3.32e-07	4.56e-05	-1.8e-05	-4.14e-06	0
PTGER4	0.0115358	0.0157536	0.021127	0.175019	0.0313827	0.00223693	0.117759
AC046185.2	0.00035346	0.00112374	0	1.93e-05	2.54e-06	4.34e-05	0
AC097641.2	-5.1e-05	-0.000111366	-5.42e-07	-2.39e-05	0	0.00790872	-7.19e-06
NHSL2	0.0878225	0.107474	1.65582	0.0589757	0.187508	0.0647784	0.0918213
AC016888.1	0	2.19e-05	-1.73e-06	0.00329731	-3.95e-06	0.00573212	-8.82e-06
AP005057.1	0.00541964	0.00181469	0	0	0	0	0
FHL2	0.0999894	0.0853021	0.044587	0.130703	1.2457	0.0935517	0.0167603
AC011815.3	0	6.25e-05	0	0.00467568	0	0	0
STYK1	0.00894073	0.0107425	0.00725097	-0.0015067	0.000485234	0.00201578	0.286664
EPB41L1	0.0817783	0.0651858	0.231145	0.110834	0.227418	2.50504	0.0221559
LINC01929	0	0.000140342	0	0	0	0	0.0126063
WIPF1	0.182973	0.185654	1.77965	2.69397	0.94318	0.262683	3.75967
AC099850.1	0.0139194	0.00821926	0.0344441	0.00981194	0.0600869	0.0288924	-0.006494
AC114341.1	0	0.00313702	0	0	0	0	0
ADRA1B	0.853064	0.352578	0.0636666	0.113499	3.01953	0.12618	0.050762
AC006538.1	0	5.64e-05	0.00503896	0	3.9e-06	0	1.85e-05
COL5A2	0.432045	0.390403	0.239293	0.208767	2.74439	0.254075	0.237048
ANKRD55	0.0469333	0.111639	0.731291	0.0222096	0.0398992	0.0970936	0.229636
AC008759.3	0	0.000125316	0	0.00348711	0	0	0
LAMP3	0.00330846	0.00780171	0.0121775	0.0131882	0.0127939	-0.000118596	6.7e-05
HRASLS	-4.98e-06	0.00412458	0.019246	0.00628768	0.0180784	0.00251804	-1.74e-07
THEGL	0.00463746	0.0057312	0.00263844	0.0108038	0.0462969	0.0120749	0.00834235
AC011383.1	0.00535514	0.0116567	0.00984185	0.000106979	0.00138796	0.000535705	0
AC104241.1	0.00323007	0.00192493	0.0317206	1.85e-06	0.00168714	-2.09e-05	0.00800682
CYS1	0.0135991	0.00424839	0.00944822	0.00312646	0.0395883	0.576154	0.00426289
PSG7	0.0042158	4.03e-05	0.00209627	0	0	0	0.0150313
AC011466.2	0.00198211	0.000222515	0.00264874	0	0	0	0
AC006116.6	0.00205492	-0.00045666	0	0	0	0	0
PHACTR1	0.146973	0.167981	2.07733	1.26999	0.448521	0.822547	0.239914
AL157378.1	0.0016782	0.00068029	0.00559773	-6.54e-05	0.0275408	4.1e-05	5.95e-06
AL031658.1	0	2.47e-05	0.00202058	0	0	0	0
HAND2	0.0349768	0.0384489	0.0272637	0.0334166	0.838175	0.0551715	0.0337257
FAM83C	0	0.000488764	0	0	0	0	0
PPP1R36	0.0148541	0.00264284	0.0189658	0.00281757	0.0214329	0.0390319	0.000148219
HIGD1AP16	8.93e-06	-0.000368229	-3.22e-07	-2.25e-06	-1.24e-05	-9.71e-05	0
OR5G5P	0.0119977	0.00318734	0.0817077	0.00898414	0.00335114	-0.000316129	0.000118361
AL031659.1	0	0.00139929	0.00203609	0	0	0	0
GABRG3	0.0327096	0.0393016	0.257212	0.0266004	0.0371185	0.017257	0.0336982
AL049812.2	0.00120939	0.000123996	0	0	0.0233886	0	0
LINC01152	0.0088611	0.00393433	0.00982892	0.00193206	0.00682043	0.288707	-2.44e-05
COL20A1	0.00191505	0.000229454	0	0	0	0	0
SOBP	0.213479	0.146801	0.0683692	0.949866	1.43132	1.42918	0.0980536
CD160	0.00925572	0.0121965	0.00390736	0.00736112	-0.00057103	0.0072659	0.338151
SFTA2	0.00778628	0.0111074	0.0153667	0.0222553	0.00845797	0.0735717	-0.000372284
UBE3AP2	0.00188116	-0.000696205	0.00608041	0.00541415	0	0.00871334	0
AP000695.3	0	6.2e-05	0	0	0	0	0
GPR20	0.00385659	0.00309525	8.07e-05	2.28e-05	0.0814478	6.14e-05	0.0224233
C1orf21	0.700211	0.446768	3.95104	0.17469	3.32136	0.909852	0.646734
SLC7A4	0	0.000779905	0.00738793	2.43e-05	4.16e-05	0	0.0312316
AL020994.2	0.000253546	-0.000101609	0	0	-5.56e-07	-5.49e-06	0
EMP1	0.0246371	0.0558601	0.155165	0.0948666	0.129286	0.0140423	-0.00240072
APCDD1	0.0146294	0.0227122	0.014113	0.0169734	0.0918362	0.439845	0.0134772
Z82244.2	0.00118559	0.000253827	0.00450663	-4.9e-07	0	0	0
RNU12-2P	0	0.000337071	0	0	0	0	0
OSBPL10	0.166215	0.14927	2.34374	0.0943115	2.22654	0.179949	0.0377006
MIR646HG	0.17702	0.311185	0.0681348	0.584451	0.186082	0.349145	0.769032
RAB40AL	0.0034965	0.00373767	0.00203527	-5.68e-06	-2.13e-06	-1.38e-05	0
STOX2	0.864311	0.542406	4.99668	0.981286	0.817006	4.19122	0.229286
NCBP2L	0.00202614	0.000255576	-1.89e-06	-2.17e-06	-1.9e-06	0	-3.65e-05
PLPP4	0.0256203	0.0223567	0.011208	0.00767604	0.133244	0.897432	0.0263003
GIPR	0.00533107	0.00283114	0.0147631	0.011457	0.000433299	0.139494	0.0129689
RF00019.754	-5.54e-08	8.65e-05	-1.35e-07	0	-1.51e-06	-2.27e-06	0
RTKN2	0.0134766	0.0031662	0.00513112	0.0266356	0.00423359	0.0295377	0.198337
LINC01739	0.00553687	0.00686805	5.52e-05	0.0203448	7.42e-05	0.000750679	0.000125737
AC010880.1	0.00649374	0.00740885	8.51e-05	0.000115715	0.000936992	0.000369513	0.000207726
FIGN	1.7969	0.954968	0.255234	0.222898	8.37904	2.49986	0.323587
ASB18	0.00362238	0.00576273	0	0.00324887	2.96e-05	0.0111908	0
LINC01511	6.02e-06	0.000244816	0.00511225	0.000602699	0.00726302	1.36e-05	7.8e-05
MTCYBP18	0.000527208	-0.000209395	0	-1.24e-05	-2.47e-06	-8.78e-05	0
ARHGAP10	0.568287	0.36443	0.399268	1.03505	4.3277	0.778007	1.05498
LINC02577	0.00232472	3.95e-05	0	0	0	0.00136117	0
AP000436.1	0.000997749	0.000168808	4.45e-05	0.00977134	0.014788	7.01e-05	0.0485628
LINC01094	0.00342414	0.0105215	0.0342769	0.134731	0.00915435	0.0147098	0.000228513
HNRNPA1P72	0.000170747	-0.000851849	0	0	0	-2.5e-05	0
SAT1	2.98311	2.45336	1.98569	14.6033	1.21947	1.34405	1.06143
AP003171.2	0	0.000468452	0	0	0	0	0
CLDN10	0.0440041	0.0378029	0.0652491	0.000149944	0.0342842	1.08789	0.020156
AL592429.2	0.0639229	0.0429318	0.138861	0.128207	0.0576936	0.0188946	0.000227464
EEF1A1P33	0	-0.000214343	0.000868295	-8.23e-06	0.00479308	-1.52e-05	0
LINC01467	0.000892296	0.00140863	3.88e-06	0	1.96e-05	0	1.5e-05
PRCP	0.240236	0.234452	2.16876	0.881484	0.302	0.197318	0.275671
GCNT1	0.168533	0.141766	0.278314	2.38796	0.0927099	0.131687	0.300245
SHLD2P2	0.00307786	4.88e-05	0	0.00485281	0	0	0
AC018521.3	0.000559637	-0.00116298	0	-1.13e-06	-2.28e-05	-0.000144557	0
PALLD	0.545136	0.612288	0.925359	0.509494	2.91062	1.06113	0.607939
ZNF114-AS1	0.00383514	0.000111308	0	0.0103225	0	0.00787252	0
CECR3	0.00319668	0.000130609	0.000656411	0	0.00351037	0	0.00570461
AL590763.1	0	0.000778807	0.00273535	2.63e-05	3.41e-05	4.61e-05	0
CLDN10-AS1	0.00802874	0.000848621	0.0259573	0.00162926	0.0114948	8.29e-05	0
AC018709.1	0.00527529	-0.00283969	0.00988906	0.00726077	0.00607567	0.0675204	0.000293948
AL135923.1	0.000258384	0.000304443	0	0	0.00257927	0.00671488	0
ANKRD7	0.0110844	0.0160216	0.0685338	0.016613	0.00147885	0.00110832	0.0111737
HNRNPCP8	0	0.000102431	0	0	0	0	0
RARRES1	0.0836916	0.107898	0.088258	0.0802599	0.175228	0.243356	0.120555
UTRN	2.37629	1.73322	9.30936	11.1951	5.9868	4.4536	7.68837
AC011586.2	0.0161892	0.0195768	0.0212781	0.0747188	0.0718741	0.0350849	0.0552516
SHANK3	0.253577	0.228951	4.43594	0.0832699	0.11897	0.140984	0.0850311
AC023590.1	0.249148	0.243442	0.113316	0.412384	0.104112	0.526709	0.126909
FBN2	0.0370793	0.031143	0.0332616	1.0336	0.0537955	0.025847	0.0677287
AL031705.1	0.00358584	0.000621768	0.0016579	7.09e-06	0.016459	0.00871237	1.57e-05
SOX4	0.0854108	0.169957	0.251229	0.209593	0.195151	0.452461	0.18719
KIAA1024	0.00616645	0.00607504	0.0621148	0.0112072	0.0131872	0.000126719	2.42e-05
LINC01644	0.00345539	0.00338342	0.00359888	0.00480426	0.0009926	-0.000173144	0.0240509
CD38	0.0464728	0.0932804	0.364217	0.729231	0.0623152	0.0521334	0.490367
TPRG1	13.0548	9.08267	0.792075	7.96872	1.77989	1.23583	1.10487
AC020915.5	0.140413	0.168299	0.276316	0.138386	0.195159	0.243296	0.175817
FAM72D	0.00354894	0.0122288	0.0077184	0.0119415	0.00345724	0.00832417	0.0159084
ZC3H3	0.307595	0.282267	0.200971	0.204331	0.251247	0.319468	0.432152
LINC01967	0.00957445	0.00260186	0.00382537	2.56e-05	0.0229482	0.0103839	0.0743572
PDXDC2P-NPIPB14P	1.07527	0.671068	0.63832	0.621079	0.485104	0.667953	0.446612
NPIPA1	0.14566	0.105615	0.181443	0.142785	0.239251	0.278968	0.0438576
PCDH11Y	0.0365795	0.0161616	0.100555	0.0509736	0.0594851	0.0144133	0.0320477
PCCA	7.60259	4.71441	2.42469	3.85749	2.95776	10.0509	1.67547
SLA	0.0741365	0.0841645	0.0531658	1.31281	0.0758137	0.0708594	2.76728
[truncated: 1 more rows]
