# Supplementary material for: Single-cell multi-omics data reveal heterogeneity in liver tissue microenvironment induced by hypertension
Source: Mol Ther Nucleic Acids. 2025 Aug 23;36(4):102696. doi: 10.1016/j.omtn.2025.102696 (PMC12450633; doi:10.1016/j.omtn.2025.102696)
Supplement: Table S5. Differential genes from the finally annotated cell types in scRNA-seq [file mmc4.xlsx]

## Sheet: Table S5
p_val	avg_log2FC	pct.1	pct.2	p_val_adj	cluster	gene
0	1.88847	0.69	0.716	0	Hepatocytes_1	AC011604.2
0	1.80752	0.803	0.728	0	Hepatocytes_1	LINC00907
0	1.20163	0.709	0.575	0	Hepatocytes_1	ALDH1A2
0	1.12963	0.956	0.755	0	Hepatocytes_1	SOX5
0	1.10448	0.796	0.717	0	Hepatocytes_1	TPRG1
0	1.10222	0.843	0.662	0	Hepatocytes_1	GHR
0	1.07896	0.592	0.444	0	Hepatocytes_1	SLCO1B1
0	1.04527	0.839	0.78	0	Hepatocytes_1	ADK
0	1.03451	0.958	0.829	0	Hepatocytes_1	RORA
0	1.0293	0.726	0.662	0	Hepatocytes_1	ECHDC2
0	0.967449	0.874	0.733	0	Hepatocytes_1	SORBS2
0	0.928307	0.813	0.6	0	Hepatocytes_1	CYP3A5
0	0.833723	0.763	0.617	0	Hepatocytes_1	TSHZ2
0	0.315517	0.235	0.713	0	Hepatocytes_1	TXLNGY
0	-0.287616	0.072	0.511	0	Hepatocytes_1	EHD3
0	-0.321028	0.083	0.504	0	Hepatocytes_1	CRISPLD2
0	-0.357982	0.248	0.739	0	Hepatocytes_1	PDK4
0	-0.392091	0.089	0.497	0	Hepatocytes_1	NCAM1
0	-0.400934	0.083	0.469	0	Hepatocytes_1	PDZRN3
0	-0.44057	0.094	0.475	0	Hepatocytes_1	LINC00924
0	-0.452502	0.101	0.537	0	Hepatocytes_1	MEF2C-AS1
0	-0.458939	0.137	0.597	0	Hepatocytes_1	MAP2
0	-0.482256	0.251	0.718	0	Hepatocytes_1	PBX1
0	-0.484496	0.075	0.471	0	Hepatocytes_1	CAMK4
0	-0.505555	0.14	0.562	0	Hepatocytes_1	PDZRN4
0	-0.512218	0.099	0.512	0	Hepatocytes_1	ANKRD20A11P
0	-0.547266	0.214	0.676	0	Hepatocytes_1	STOX2
0	-0.565929	0.082	0.447	0	Hepatocytes_1	MRO
0	-0.571732	0.199	0.634	0	Hepatocytes_1	MERTK
0	-0.592306	0.115	0.489	0	Hepatocytes_1	CARMN
0	-0.63263	0.161	0.627	0	Hepatocytes_1	MAPK10
0	-0.664018	0.146	0.596	0	Hepatocytes_1	EML1
0	-0.696171	0.152	0.562	0	Hepatocytes_1	PLCXD3
0	-0.698366	0.172	0.668	0	Hepatocytes_1	DSCAML1
0	-0.71165	0.159	0.68	0	Hepatocytes_1	PLA2G5
0	-0.715296	0.22	0.695	0	Hepatocytes_1	ARHGAP24
0	-0.725549	0.133	0.592	0	Hepatocytes_1	TOX2
0	-0.765323	0.209	0.66	0	Hepatocytes_1	SRGAP2
0	-0.774957	0.188	0.618	0	Hepatocytes_1	TCF7L1
0	-0.794894	0.095	0.545	0	Hepatocytes_1	ADAMTS2
0	-0.85798	0.147	0.638	0	Hepatocytes_1	GRAPL
0	-0.864441	0.118	0.549	0	Hepatocytes_1	NR2F1-AS1
0	-0.878831	0.133	0.618	0	Hepatocytes_1	AC007100.1
0	-0.906943	0.105	0.5	0	Hepatocytes_1	LINC01197
0	-0.924997	0.187	0.663	0	Hepatocytes_1	SMAD6
0	-0.942006	0.094	0.539	0	Hepatocytes_1	PCDH7
0	-0.972971	0.131	0.559	0	Hepatocytes_1	BTNL9
0	-0.991126	0.277	0.737	0	Hepatocytes_1	PLXDC2
0	-1.00307	0.192	0.661	0	Hepatocytes_1	ADGRB3
0	-1.0061	0.164	0.607	0	Hepatocytes_1	SEMA6A
0	-1.05248	0.167	0.655	0	Hepatocytes_1	RIPOR3
0	-1.05491	0.11	0.583	0	Hepatocytes_1	CTBP2
0	-1.09829	0.162	0.603	0	Hepatocytes_1	FYN
0	-1.1108	0.291	0.737	0	Hepatocytes_1	ANKS1A
0	-1.21375	0.139	0.603	0	Hepatocytes_1	IGF1R
0	-1.25919	0.261	0.783	0	Hepatocytes_1	NR2F2-AS1
0	-1.27151	0.196	0.666	0	Hepatocytes_1	FRMD4A
0	-1.27379	0.212	0.676	0	Hepatocytes_1	ASAP1
0	-1.33194	0.129	0.606	0	Hepatocytes_1	GPM6A
0	-1.33684	0.141	0.665	0	Hepatocytes_1	AKT3
0	-1.3485	0.223	0.711	0	Hepatocytes_1	ANK3
0	-1.38637	0.15	0.62	0	Hepatocytes_1	TCF4
0	-1.41263	0.116	0.602	0	Hepatocytes_1	SLC9A9
0	-1.4395	0.209	0.697	0	Hepatocytes_1	ZEB2
0	-1.45376	0.196	0.754	0	Hepatocytes_1	LINC02388
0	-1.46245	0.231	0.729	0	Hepatocytes_1	ZFPM2
0	-1.46924	0.209	0.685	0	Hepatocytes_1	MAML2
0	-1.58449	0.202	0.742	0	Hepatocytes_1	ITGA9
0	-2.14789	0.379	0.851	0	Hepatocytes_1	RBMS3
0	-2.26488	0.223	0.651	0	Hepatocytes_1	ST6GALNAC3
6.4e-305	-0.756212	0.176	0.607	1.28e-301	Hepatocytes_1	CNTN4
1.45e-301	0.383816	0.204	0.558	2.89e-298	Hepatocytes_1	PURPL
1.45e-299	1.07923	0.538	0.463	2.9e-296	Hepatocytes_1	PCSK6
6.08e-298	-0.98066	0.198	0.629	1.22e-294	Hepatocytes_1	PRKCH
1.56e-297	-0.702702	0.152	0.558	3.13e-294	Hepatocytes_1	EPHA3
1.91e-294	1.07312	0.402	0.344	3.83e-291	Hepatocytes_1	GREM2
1.98e-294	-0.463436	0.107	0.498	3.97e-291	Hepatocytes_1	CLSTN2
1.02e-293	-0.593523	0.136	0.564	2.04e-290	Hepatocytes_1	PELI2
2.61e-290	-1.29044	0.163	0.603	5.22e-287	Hepatocytes_1	LIFR
2.68e-288	-1.0221	0.202	0.632	5.36e-285	Hepatocytes_1	FRMD4B
1.75e-285	-0.771883	0.204	0.643	3.5e-282	Hepatocytes_1	TACC1
2.16e-283	-0.879757	0.174	0.594	4.32e-280	Hepatocytes_1	RARB
2.72e-274	-1.0995	0.14	0.572	5.44e-271	Hepatocytes_1	ADAMTS9-AS2
3.1e-274	0.509235	0.973	0.916	6.21e-271	Hepatocytes_1	NEAT1
3.81e-273	-1.62848	0.255	0.662	7.62e-270	Hepatocytes_1	PRKG1
8.49e-272	0.901306	0.665	0.611	1.7e-268	Hepatocytes_1	C9orf3
1.33e-267	0.299654	0.278	0.687	2.65e-264	Hepatocytes_1	AC022414.1
4.6e-264	0.269061	0.185	0.542	9.2e-261	Hepatocytes_1	BRIP1
1.44e-262	0.435828	0.271	0.66	2.88e-259	Hepatocytes_1	ESRRG
3.04e-261	-0.910968	0.297	0.73	6.08e-258	Hepatocytes_1	UTRN
1.11e-260	-0.330719	0.362	0.802	2.22e-257	Hepatocytes_1	CRP
5.62e-259	-0.808294	0.118	0.541	1.12e-255	Hepatocytes_1	WIPF1
7.61e-257	-1.88777	0.19	0.607	1.52e-253	Hepatocytes_1	RELN
1.32e-256	-1.10207	0.145	0.559	2.63e-253	Hepatocytes_1	RIPOR2
2.2e-252	-0.631947	0.233	0.663	4.4e-249	Hepatocytes_1	BTBD9
7.26e-251	-0.747116	0.216	0.628	1.45e-247	Hepatocytes_1	MRC1
9.12e-249	-0.345376	0.112	0.462	1.82e-245	Hepatocytes_1	PKHD1L1
9.26e-249	-1.18948	0.202	0.608	1.85e-245	Hepatocytes_1	CCBE1
5.68e-248	-0.800309	0.169	0.581	1.14e-244	Hepatocytes_1	ADAMTSL1
2e-247	-0.623657	0.15	0.522	4.01e-244	Hepatocytes_1	PTH1R
2.14e-247	-1.72489	0.104	0.551	4.28e-244	Hepatocytes_1	PTPRB
1.62e-246	1.96192	0.647	0.709	3.25e-243	Hepatocytes_1	ZNF385D
9.43e-245	-0.625799	0.095	0.515	1.89e-241	Hepatocytes_1	PDE3A
6.84e-244	-0.419397	0.119	0.458	1.37e-240	Hepatocytes_1	RNF150
1.13e-243	-1.1034	0.074	0.525	2.26e-240	Hepatocytes_1	SH3RF3
5.97e-243	-1.02876	0.11	0.533	1.19e-239	Hepatocytes_1	SFMBT2
1.18e-242	0.780447	0.695	0.641	2.36e-239	Hepatocytes_1	PTGR1
1.02e-234	-0.666334	0.124	0.523	2.04e-231	Hepatocytes_1	PTPRT
2.67e-233	-0.450742	0.169	0.576	5.33e-230	Hepatocytes_1	KAZN
7.69e-229	-1.11832	0.099	0.516	1.54e-225	Hepatocytes_1	MEG3
4.71e-227	-1.62754	0.168	0.582	9.43e-224	Hepatocytes_1	BMPER
6.57e-226	-0.402486	0.052	0.409	1.31e-222	Hepatocytes_1	MS4A4E
5.2e-225	-0.735458	0.211	0.617	1.04e-221	Hepatocytes_1	SASH1
6.17e-224	-1.18464	0.133	0.551	1.23e-220	Hepatocytes_1	CHST11
1.36e-222	-0.516805	0.292	0.689	2.73e-219	Hepatocytes_1	KIAA1217
1.84e-220	-0.273849	0.129	0.466	3.67e-217	Hepatocytes_1	CDH19
3.5e-219	-0.308166	0.047	0.382	7.01e-216	Hepatocytes_1	RERG
8.52e-218	-0.394469	0.118	0.488	1.7e-214	Hepatocytes_1	AC008050.1
1e-215	-1.40073	0.188	0.604	2.01e-212	Hepatocytes_1	KALRN
2.48e-213	-0.561483	0.111	0.479	4.96e-210	Hepatocytes_1	AC092422.1
1.72e-210	-0.938615	0.171	0.564	3.45e-207	Hepatocytes_1	DACH1
1.81e-208	-0.923968	0.074	0.508	3.62e-205	Hepatocytes_1	SEC14L1
2.76e-207	-1.03422	0.15	0.574	5.52e-204	Hepatocytes_1	GRK5
1.23e-205	0.540417	0.219	0.507	2.47e-202	Hepatocytes_1	AL353148.1
3.14e-205	-0.590605	0.108	0.492	6.29e-202	Hepatocytes_1	DGKG
1.16e-198	-0.805047	0.128	0.531	2.32e-195	Hepatocytes_1	INPP4B
2.19e-197	-0.757154	0.088	0.471	4.37e-194	Hepatocytes_1	P3H2
2.09e-193	-0.984659	0.343	0.716	4.18e-190	Hepatocytes_1	AUTS2
8.75e-192	-1.3023	0.241	0.636	1.75e-188	Hepatocytes_1	ST6GAL1
4.98e-191	-0.279385	0.058	0.467	9.95e-188	Hepatocytes_1	CCDC102B
8.13e-191	-1.20093	0.113	0.537	1.63e-187	Hepatocytes_1	FLI1
5.61e-190	-1.04718	0.122	0.529	1.12e-186	Hepatocytes_1	CALCRL
1.92e-189	-0.797829	0.111	0.511	3.83e-186	Hepatocytes_1	PRKCB
1.47e-186	-0.271519	0.057	0.329	2.93e-183	Hepatocytes_1	NGF
3.23e-184	-0.489888	0.147	0.524	6.46e-181	Hepatocytes_1	NAV1
5.5e-183	-0.325572	0.018	0.332	1.1e-179	Hepatocytes_1	HS3ST3A1
6.94e-182	0.338641	0.196	0.536	1.39e-178	Hepatocytes_1	ST18
4.05e-179	-0.458941	0.111	0.496	8.09e-176	Hepatocytes_1	TSPAN5
3.57e-178	-0.930546	0.102	0.504	7.14e-175	Hepatocytes_1	CD36
1.51e-176	-1.44771	0.185	0.596	3.03e-173	Hepatocytes_1	PDE4D
2.81e-176	-0.763184	0.279	0.658	5.63e-173	Hepatocytes_1	SYNE1
2.12e-173	-1.04749	0.183	0.564	4.23e-170	Hepatocytes_1	LAMA2
6.21e-173	-1.10471	0.126	0.518	1.24e-169	Hepatocytes_1	CELF2
3.78e-170	-1.79234	0.211	0.603	7.57e-167	Hepatocytes_1	PLCB1
1.31e-168	-0.958271	0.148	0.556	2.63e-165	Hepatocytes_1	MYO10
5.75e-168	-1.06171	0.124	0.532	1.15e-164	Hepatocytes_1	SLCO3A1
1.06e-166	0.934307	0.543	0.548	2.11e-163	Hepatocytes_1	AC090912.1
2.74e-163	-2.6691	0.383	0.704	5.48e-160	Hepatocytes_1	LDB2
6.68e-161	-1.43009	0.182	0.561	1.34e-157	Hepatocytes_1	ARHGAP15
7.56e-161	-1.11655	0.193	0.589	1.51e-157	Hepatocytes_1	ANKRD44
8.3e-160	-0.769049	0.218	0.594	1.66e-156	Hepatocytes_1	PLEKHG1
7.15e-158	-0.427884	0.061	0.459	1.43e-154	Hepatocytes_1	SLIT2
9.23e-155	-0.518688	0.062	0.462	1.85e-151	Hepatocytes_1	FGFR1
2.79e-152	-0.965109	0.159	0.543	5.57e-149	Hepatocytes_1	MEG8
3.77e-152	-1.42454	0.137	0.54	7.54e-149	Hepatocytes_1	MEF2C
7.83e-151	-0.812455	0.13	0.519	1.57e-147	Hepatocytes_1	MEIS1
1.65e-150	0.512697	0.284	0.64	3.3e-147	Hepatocytes_1	SLC16A10
3.54e-149	-0.377094	0.063	0.411	7.09e-146	Hepatocytes_1	PGM5
1.19e-148	-0.568148	0.197	0.566	2.38e-145	Hepatocytes_1	C1orf21
5.68e-144	-1.56024	0.149	0.533	1.14e-140	Hepatocytes_1	ROBO2
3.16e-143	-0.567423	0.108	0.471	6.33e-140	Hepatocytes_1	FGF12
2.44e-142	-0.560495	0.171	0.548	4.87e-139	Hepatocytes_1	EDA
1.29e-141	-0.919199	0.096	0.489	2.58e-138	Hepatocytes_1	TBXAS1
1.56e-141	0.940891	0.303	0.665	3.11e-138	Hepatocytes_1	TAT-AS1
1.82e-141	-0.952071	0.086	0.492	3.63e-138	Hepatocytes_1	NPL
4.63e-141	0.986152	0.515	0.52	9.26e-138	Hepatocytes_1	AL583836.1
9.25e-141	-1.41397	0.168	0.526	1.85e-137	Hepatocytes_1	MECOM
4.8e-140	-0.255296	0.148	0.481	9.61e-137	Hepatocytes_1	ERBB4
3.68e-139	-0.860348	0.14	0.516	7.36e-136	Hepatocytes_1	BCL2
5.31e-139	0.314747	0.211	0.56	1.06e-135	Hepatocytes_1	AC027796.3
1.49e-138	-1.27103	0.154	0.528	2.98e-135	Hepatocytes_1	HDAC9
3.26e-138	-0.736375	0.136	0.518	6.53e-135	Hepatocytes_1	RGL1
5.06e-136	-0.669691	0.14	0.483	1.01e-132	Hepatocytes_1	PRICKLE2
7e-136	-0.802585	0.14	0.518	1.4e-132	Hepatocytes_1	HECW2
1.07e-135	-0.867597	0.36	0.703	2.15e-132	Hepatocytes_1	INSR
4.24e-135	-0.459085	0.157	0.522	8.49e-132	Hepatocytes_1	MLLT3
2.87e-133	0.345759	0.183	0.517	5.74e-130	Hepatocytes_1	LRP1B
3.97e-133	0.701992	0.432	0.456	7.93e-130	Hepatocytes_1	LINC02532
2.98e-131	-0.780818	0.14	0.514	5.97e-128	Hepatocytes_1	EPB41L4A
1.11e-130	-0.43038	0.042	0.391	2.22e-127	Hepatocytes_1	XYLT1
1.2e-126	0.994644	0.593	0.647	2.4e-123	Hepatocytes_1	ERRFI1
5.8e-126	-0.346464	0.071	0.443	1.16e-122	Hepatocytes_1	AL357060.1
8.5e-126	-1.06328	0.107	0.506	1.7e-122	Hepatocytes_1	ETS1
1.47e-124	-0.294568	0.089	0.399	2.94e-121	Hepatocytes_1	FRAS1
2.02e-124	0.922581	0.317	0.37	4.04e-121	Hepatocytes_1	WDR72
5.95e-124	-0.498223	0.184	0.54	1.19e-120	Hepatocytes_1	DOCK10
1.18e-122	-0.699227	0.091	0.482	2.37e-119	Hepatocytes_1	SH3BP5
5.27e-122	-1.19013	0.221	0.577	1.05e-118	Hepatocytes_1	PCDH9
5.16e-119	-0.399402	0.085	0.442	1.03e-115	Hepatocytes_1	PLCL1
2.04e-118	0.825093	0.56	0.598	4.08e-115	Hepatocytes_1	EGFR
2.52e-117	1.1423	0.426	0.477	5.05e-114	Hepatocytes_1	AC087482.1
3.04e-117	-1.42649	0.143	0.527	6.08e-114	Hepatocytes_1	SLC8A1
3.98e-116	-0.945147	0.088	0.489	7.95e-113	Hepatocytes_1	CHST15
7.71e-115	-0.672294	0.139	0.501	1.54e-111	Hepatocytes_1	NAV3
6.67e-114	-1.35964	0.108	0.468	1.33e-110	Hepatocytes_1	AC010737.1
2.7e-113	-0.942389	0.084	0.481	5.4e-110	Hepatocytes_1	PCED1B
1.88e-110	-2.30323	0.26	0.595	3.75e-107	Hepatocytes_1	NRG3
6.8e-110	-0.576172	0.108	0.455	1.36e-106	Hepatocytes_1	ZFPM2-AS1
4.2e-109	-0.594998	0.114	0.477	8.41e-106	Hepatocytes_1	ARHGEF3
8.68e-109	-0.606656	0.085	0.458	1.74e-105	Hepatocytes_1	ZNF117
8.77e-109	-0.837493	0.125	0.473	1.75e-105	Hepatocytes_1	ATRNL1
1.4e-107	-0.29091	0.12	0.461	2.8e-104	Hepatocytes_1	ERV3-1
2.16e-105	-0.302536	0.041	0.32	4.31e-102	Hepatocytes_1	NHS
2.78e-104	-0.991188	0.122	0.497	5.56e-101	Hepatocytes_1	F8
2.85e-104	-1.07179	0.082	0.46	5.7e-101	Hepatocytes_1	VAV3
9.85e-104	-0.377258	0.075	0.421	1.97e-100	Hepatocytes_1	MGAT4C
1.85e-103	-0.418793	0.251	0.587	3.7e-100	Hepatocytes_1	TIAM1
1.51e-101	-0.762435	0.105	0.468	3.02e-98	Hepatocytes_1	PTPRE
2.99e-101	0.372994	0.32	0.661	5.99e-98	Hepatocytes_1	PTPRD
1.43e-100	-0.278875	0.618	0.878	2.85e-97	Hepatocytes_1	NPIPB5
1.69e-100	-1.08442	0.09	0.488	3.38e-97	Hepatocytes_1	CMAHP
1.69e-99	-0.328894	0.05	0.313	3.37e-96	Hepatocytes_1	CMKLR1
4.23e-99	-0.643833	0.074	0.418	8.45e-96	Hepatocytes_1	TEK
7.55e-98	-0.702363	0.224	0.56	1.51e-94	Hepatocytes_1	GATA4
1.13e-97	-0.261769	0.083	0.383	2.26e-94	Hepatocytes_1	FHOD3
2.11e-96	-0.661089	0.085	0.417	4.22e-93	Hepatocytes_1	OSBPL10
2.74e-95	-0.652717	0.063	0.441	5.48e-92	Hepatocytes_1	PECAM1
1.64e-94	-0.842251	0.125	0.447	3.28e-91	Hepatocytes_1	IKZF1
3.15e-93	0.407783	0.187	0.491	6.31e-90	Hepatocytes_1	AL162726.3
3.29e-93	-1.34368	0.14	0.51	6.59e-90	Hepatocytes_1	GNA14
3.82e-90	-0.609033	0.123	0.436	7.64e-87	Hepatocytes_1	HAND2-AS1
1.86e-88	0.696213	0.24	0.338	3.73e-85	Hepatocytes_1	HPR
2.43e-87	0.85925	0.476	0.542	4.86e-84	Hepatocytes_1	FGGY
4.29e-86	-0.338889	0.157	0.483	8.59e-83	Hepatocytes_1	TRPS1
5.04e-86	-0.549684	0.118	0.419	1.01e-82	Hepatocytes_1	PDE1A
6.45e-86	-0.337032	0.138	0.491	1.29e-82	Hepatocytes_1	FUT8
9.34e-86	-1.21593	0.152	0.534	1.87e-82	Hepatocytes_1	NRP1
1.75e-85	-0.265284	0.068	0.407	3.49e-82	Hepatocytes_1	PPP1R9A
1.86e-85	-1.30155	0.124	0.497	3.72e-82	Hepatocytes_1	FMNL2
2.11e-85	-0.350037	0.14	0.5	4.21e-82	Hepatocytes_1	SLC25A37
3.46e-85	-0.618179	0.081	0.452	6.93e-82	Hepatocytes_1	PHACTR1
1.68e-84	-0.707235	0.105	0.48	3.36e-81	Hepatocytes_1	GALNT18
2.85e-84	0.757716	0.638	0.741	5.7e-81	Hepatocytes_1	PCCA
5.15e-82	0.268018	0.17	0.476	1.03e-78	Hepatocytes_1	NEK10
6.24e-82	-0.938682	0.06	0.257	1.25e-78	Hepatocytes_1	PTPRC
4.22e-81	-0.351308	0.182	0.517	8.45e-78	Hepatocytes_1	ARHGAP10
2.26e-80	-0.702902	0.134	0.429	4.52e-77	Hepatocytes_1	UNC5C
4.18e-80	-0.794026	0.182	0.523	8.35e-77	Hepatocytes_1	DOCK8
8.43e-80	-0.338555	0.384	0.691	1.69e-76	Hepatocytes_1	DOCK4
2.62e-79	0.281628	0.111	0.256	5.24e-76	Hepatocytes_1	LINC02015
1.11e-78	0.491566	0.207	0.323	2.21e-75	Hepatocytes_1	SLC13A5
2.29e-78	-0.572411	0.352	0.662	4.58e-75	Hepatocytes_1	ARL15
1.25e-77	-0.432545	0.091	0.406	2.5e-74	Hepatocytes_1	CD96
3.93e-77	0.683241	0.235	0.551	7.86e-74	Hepatocytes_1	DLGAP2
1.04e-76	-0.703044	0.11	0.443	2.09e-73	Hepatocytes_1	SHANK3
6.08e-76	-0.482196	0.079	0.351	1.22e-72	Hepatocytes_1	SLCO2A1
2.51e-75	0.76415	0.292	0.571	5.01e-72	Hepatocytes_1	AC080128.1
5.98e-75	-0.874386	0.044	0.41	1.2e-71	Hepatocytes_1	LHFPL6
7.17e-75	-0.517879	0.111	0.447	1.43e-71	Hepatocytes_1	LHFPL2
1.42e-74	0.317265	0.803	0.797	2.84e-71	Hepatocytes_1	MAGI1
3.86e-73	-0.82621	0.127	0.493	7.72e-70	Hepatocytes_1	EPB41L2
5.03e-73	0.489135	0.227	0.54	1.01e-69	Hepatocytes_1	LINC01554
1.08e-72	-0.998123	0.094	0.463	2.15e-69	Hepatocytes_1	DISC1
7.22e-72	0.528731	0.197	0.328	1.44e-68	Hepatocytes_1	KMO
9.29e-71	-0.276154	0.076	0.38	1.86e-67	Hepatocytes_1	JAM2
1.75e-70	-0.503448	0.095	0.436	3.51e-67	Hepatocytes_1	DCLK2
1.77e-70	0.395765	0.263	0.371	3.53e-67	Hepatocytes_1	ST20-MTHFS
1e-69	0.880341	0.539	0.63	2.01e-66	Hepatocytes_1	MACROD2
3.48e-69	-0.411906	0.3	0.609	6.96e-66	Hepatocytes_1	PKHD1
5.17e-69	-0.890763	0.094	0.468	1.03e-65	Hepatocytes_1	TGFBR3
1.32e-68	-0.838701	0.127	0.466	2.65e-65	Hepatocytes_1	HGF
3.8e-68	-0.270252	0.096	0.41	7.59e-65	Hepatocytes_1	ADAMTS13
2.8e-67	-0.399411	0.114	0.432	5.61e-64	Hepatocytes_1	UST
6.57e-67	-0.903088	0.11	0.45	1.31e-63	Hepatocytes_1	ARHGAP31
6.71e-67	-0.642796	0.306	0.616	1.34e-63	Hepatocytes_1	RAPGEF5
4.7e-66	-0.610393	0.121	0.449	9.4e-63	Hepatocytes_1	CCDC26
4.84e-66	-0.617485	0.1	0.455	9.68e-63	Hepatocytes_1	ROBO1
1.31e-64	-0.727916	0.113	0.416	2.63e-61	Hepatocytes_1	ST8SIA6
4.08e-63	-0.270484	0.38	0.681	8.15e-60	Hepatocytes_1	ADGRL2
4.36e-63	-0.472481	0.176	0.511	8.71e-60	Hepatocytes_1	CHSY3
4.58e-63	-0.52882	0.068	0.395	9.16e-60	Hepatocytes_1	FGF13
6.32e-63	0.293346	0.166	0.3	1.26e-59	Hepatocytes_1	AC083837.2
1.04e-62	-0.319355	0.134	0.373	2.08e-59	Hepatocytes_1	BMPR1B
1.74e-62	-0.295331	0.097	0.43	3.47e-59	Hepatocytes_1	GCNT1
2.24e-61	0.749451	0.584	0.657	4.48e-58	Hepatocytes_1	PHLDB2
4.91e-61	0.520064	0.188	0.311	9.82e-58	Hepatocytes_1	AC068631.1
8.07e-61	-0.701521	0.1	0.436	1.61e-57	Hepatocytes_1	ADAP2
9.35e-61	-1.06233	0.226	0.557	1.87e-57	Hepatocytes_1	APP
2.43e-60	-0.536947	0.096	0.45	4.85e-57	Hepatocytes_1	FAM171A1
3.44e-60	-0.507419	0.11	0.44	6.87e-57	Hepatocytes_1	PDGFD
1.03e-58	-0.756543	0.092	0.459	2.06e-55	Hepatocytes_1	SRGAP1
3.79e-58	-0.827367	0.061	0.405	7.59e-55	Hepatocytes_1	ERG
1.62e-57	-0.352394	0.11	0.408	3.24e-54	Hepatocytes_1	KCNMB4
6.26e-57	-0.536939	0.053	0.267	1.25e-53	Hepatocytes_1	CTSL
6.91e-57	-0.428439	0.062	0.361	1.38e-53	Hepatocytes_1	NDST3
1.52e-56	-0.770827	0.051	0.399	3.03e-53	Hepatocytes_1	NRP2
2.3e-56	-1.03826	0.101	0.441	4.61e-53	Hepatocytes_1	CCSER1
4.25e-56	0.548703	0.639	0.785	8.49e-53	Hepatocytes_1	CP
4.45e-55	-0.3836	0.057	0.257	8.91e-52	Hepatocytes_1	EPB41L3
6.94e-55	-0.522357	0.123	0.435	1.39e-51	Hepatocytes_1	PDGFRA
1.28e-52	0.456696	0.524	0.614	2.56e-49	Hepatocytes_1	NR1H4
7.38e-52	-0.633389	0.052	0.274	1.48e-48	Hepatocytes_1	COL4A2
2.07e-51	0.480517	0.452	0.54	4.14e-48	Hepatocytes_1	UGT1A10
9.83e-51	-0.360078	0.102	0.384	1.97e-47	Hepatocytes_1	PRICKLE1
1.34e-50	0.363614	0.155	0.309	2.68e-47	Hepatocytes_1	AP002518.2
1.67e-50	-0.940565	0.102	0.427	3.34e-47	Hepatocytes_1	PREX2
1.7e-50	-0.823233	0.147	0.468	3.39e-47	Hepatocytes_1	CACNA2D1
9.62e-50	-0.339912	0.04	0.354	1.92e-46	Hepatocytes_1	PLAC8
1.39e-49	-0.363131	0.06	0.266	2.77e-46	Hepatocytes_1	CASC15
3.66e-49	-0.519788	0.222	0.543	7.31e-46	Hepatocytes_1	PPFIBP1
4.92e-49	-0.446129	0.076	0.272	9.83e-46	Hepatocytes_1	2025-03-03
2.3e-48	-0.482061	0.114	0.436	4.61e-45	Hepatocytes_1	ARHGAP6
2.38e-48	-0.54083	0.058	0.253	4.77e-45	Hepatocytes_1	DCDC2
2.8e-48	0.706067	0.281	0.4	5.6e-45	Hepatocytes_1	ADAMTS17
6.56e-48	-0.543934	0.17	0.485	1.31e-44	Hepatocytes_1	FAT4
3.72e-47	-0.848866	0.064	0.285	7.43e-44	Hepatocytes_1	OIT3
7.38e-47	0.820911	0.425	0.533	1.48e-43	Hepatocytes_1	SLC4A4
3.63e-46	-0.576564	0.136	0.452	7.25e-43	Hepatocytes_1	AGBL4
3.64e-46	0.963613	0.383	0.692	7.28e-43	Hepatocytes_1	CYP2B7P
5.99e-46	0.732676	0.286	0.414	1.2e-42	Hepatocytes_1	G6PC
1.7e-45	-0.324646	0.096	0.361	3.4e-42	Hepatocytes_1	FGD2
2.24e-45	-0.330047	0.058	0.349	4.49e-42	Hepatocytes_1	AC100849.1
1.28e-44	0.708827	0.473	0.58	2.57e-41	Hepatocytes_1	PALM2-AKAP2
1.4e-44	-0.481993	0.041	0.347	2.79e-41	Hepatocytes_1	AFAP1L1
5.31e-44	0.345146	0.172	0.325	1.06e-40	Hepatocytes_1	PDE11A
5.39e-44	-0.512151	0.074	0.38	1.08e-40	Hepatocytes_1	EMCN
3.43e-43	0.642976	0.236	0.527	6.85e-40	Hepatocytes_1	SLC7A5
1.49e-42	-0.818806	0.066	0.391	2.98e-39	Hepatocytes_1	NOSTRIN
2.88e-42	0.381582	0.278	0.576	5.76e-39	Hepatocytes_1	MICAL3
2.91e-41	-0.499756	0.07	0.277	5.82e-38	Hepatocytes_1	STEAP4
9.48e-41	-0.271469	0.058	0.271	1.9e-37	Hepatocytes_1	NCEH1
4.75e-40	0.353241	0.3	0.587	9.49e-37	Hepatocytes_1	PDXDC2P-NPIPB14P
5.1e-40	0.809161	0.421	0.54	1.02e-36	Hepatocytes_1	CYP3A4
1.12e-39	-0.28925	0.099	0.372	2.24e-36	Hepatocytes_1	MIR503HG
1.12e-39	0.67695	0.201	0.458	2.25e-36	Hepatocytes_1	CFAP57
2.54e-39	-0.686752	0.125	0.408	5.07e-36	Hepatocytes_1	SLC1A3
3.23e-39	1.2065	0.501	0.638	6.45e-36	Hepatocytes_1	SLC22A25
3.95e-39	-0.949779	0.079	0.444	7.91e-36	Hepatocytes_1	ADD3
2.34e-38	-0.276902	0.107	0.392	4.69e-35	Hepatocytes_1	PIK3R3
1.36e-37	-0.566723	0.084	0.392	2.72e-34	Hepatocytes_1	SYTL2
4.52e-37	-0.961041	0.304	0.574	9.03e-34	Hepatocytes_1	PLPP3
1.08e-36	-0.809807	0.077	0.428	2.16e-33	Hepatocytes_1	PAM
1.95e-36	-0.374589	0.075	0.286	3.91e-33	Hepatocytes_1	IGKC
2.44e-36	-0.323019	0.08	0.285	4.89e-33	Hepatocytes_1	DTNA
3.95e-36	-0.773547	0.101	0.44	7.9e-33	Hepatocytes_1	TIMP3
4.07e-36	-0.322983	0.057	0.272	8.13e-33	Hepatocytes_1	SPP1
6.15e-36	-0.928184	0.31	0.585	1.23e-32	Hepatocytes_1	MEIS2
1.36e-35	-0.524589	0.047	0.27	2.72e-32	Hepatocytes_1	HIF1A-AS2
1.5e-35	-0.268206	0.074	0.354	3e-32	Hepatocytes_1	EBF1
1.67e-35	-0.576191	0.028	0.259	3.34e-32	Hepatocytes_1	AKAP12
3.27e-35	0.975693	0.508	0.643	6.53e-32	Hepatocytes_1	UPB1
4.63e-35	-0.319487	0.066	0.304	9.27e-32	Hepatocytes_1	AC092155.1
7.05e-35	-0.476976	0.058	0.33	1.41e-31	Hepatocytes_1	PIK3R5
2.93e-34	-0.870034	0.064	0.416	5.86e-31	Hepatocytes_1	ENG
3.68e-34	0.870822	0.304	0.552	7.37e-31	Hepatocytes_1	CYP3A43
1.3e-33	-0.486994	0.081	0.293	2.6e-30	Hepatocytes_1	LDLRAD3
3.73e-33	0.725832	0.284	0.424	7.47e-30	Hepatocytes_1	PLIN5
8.98e-33	-0.452105	0.114	0.41	1.8e-29	Hepatocytes_1	NEURL1B
1.54e-32	-0.325109	0.091	0.322	3.08e-29	Hepatocytes_1	ZNF366
3.28e-32	0.668201	0.234	0.494	6.56e-29	Hepatocytes_1	LINC01344
4.8e-32	-0.348718	0.082	0.371	9.61e-29	Hepatocytes_1	SLC7A8
4.85e-32	-0.402911	0.071	0.287	9.7e-29	Hepatocytes_1	GUCY1A1
5.01e-32	-0.271264	0.042	0.252	1e-28	Hepatocytes_1	TC2N
4.96e-31	-0.499635	0.087	0.365	9.91e-28	Hepatocytes_1	KDR
5.45e-31	1.02085	0.371	0.497	1.09e-27	Hepatocytes_1	AC004053.1
5.59e-31	-0.663888	0.127	0.462	1.12e-27	Hepatocytes_1	HIF1A
5.94e-31	0.259356	0.168	0.347	1.19e-27	Hepatocytes_1	GOT1
7.73e-31	-0.553936	0.042	0.255	1.55e-27	Hepatocytes_1	MARCO
1.47e-30	0.387198	0.153	0.324	2.94e-27	Hepatocytes_1	AL109930.1
4.65e-30	0.591044	0.276	0.556	9.3e-27	Hepatocytes_1	SNX29P2
5.68e-30	-1.55699	0.138	0.466	1.14e-26	Hepatocytes_1	FBXL7
6.02e-30	-0.279354	0.166	0.34	1.2e-26	Hepatocytes_1	SKAP1
7.95e-30	-0.804739	0.068	0.405	1.59e-26	Hepatocytes_1	ADGRF5
1.04e-29	0.863456	0.348	0.481	2.07e-26	Hepatocytes_1	PNPLA3
2.95e-29	-0.49163	0.086	0.287	5.91e-26	Hepatocytes_1	THEMIS
6.07e-29	-0.352734	0.084	0.316	1.21e-25	Hepatocytes_1	MSC-AS1
2.73e-28	-2.17163	0.126	0.438	5.46e-25	Hepatocytes_1	STAB2
3.14e-28	-0.331891	0.078	0.357	6.27e-25	Hepatocytes_1	SMAD9
4.44e-28	-0.39209	0.058	0.29	8.88e-25	Hepatocytes_1	GRK3
7.52e-28	-0.257469	0.052	0.335	1.5e-24	Hepatocytes_1	COL4A4
8.68e-28	-0.719818	0.114	0.406	1.74e-24	Hepatocytes_1	ADAMTS12
9.92e-28	-0.602399	0.065	0.383	1.98e-24	Hepatocytes_1	MYO1F
1.48e-27	-0.39039	0.097	0.315	2.95e-24	Hepatocytes_1	SDK1
2.14e-27	-0.727958	0.117	0.43	4.28e-24	Hepatocytes_1	IL33
2.58e-27	0.618457	0.258	0.53	5.15e-24	Hepatocytes_1	IL1RAPL2
5.7e-27	-0.858112	0.087	0.409	1.14e-23	Hepatocytes_1	DOCK2
1.81e-26	-0.329406	0.065	0.339	3.62e-23	Hepatocytes_1	STXBP6
2.07e-26	-0.346946	0.176	0.477	4.14e-23	Hepatocytes_1	PPARG
3.38e-26	-0.530739	0.091	0.417	6.76e-23	Hepatocytes_1	MID1
5.62e-26	-0.409589	0.114	0.394	1.12e-22	Hepatocytes_1	DSCAM
6.51e-26	-0.355879	0.079	0.393	1.3e-22	Hepatocytes_1	FAR2
6.83e-26	-0.411067	0.123	0.383	1.37e-22	Hepatocytes_1	RALYL
6.89e-26	-1.07883	0.095	0.366	1.38e-22	Hepatocytes_1	BMP6
1.4e-25	-0.387555	0.082	0.382	2.8e-22	Hepatocytes_1	NHSL2
1.68e-25	-0.325488	0.045	0.31	3.37e-22	Hepatocytes_1	PTPN13
2.41e-25	0.439538	0.587	0.722	4.82e-22	Hepatocytes_1	AC004160.1
5.05e-25	0.455797	0.385	0.671	1.01e-21	Hepatocytes_1	R3HDM2
5.58e-25	-0.404628	0.07	0.282	1.12e-21	Hepatocytes_1	MSR1
7.23e-25	-0.262449	0.061	0.331	1.45e-21	Hepatocytes_1	SLC24A3
3.9e-24	-0.60033	0.142	0.439	7.79e-21	Hepatocytes_1	DIRC3
9.72e-24	0.412181	0.177	0.356	1.94e-20	Hepatocytes_1	RGPD3
1.92e-23	-0.712034	0.141	0.461	3.84e-20	Hepatocytes_1	WWTR1
2.51e-23	0.712532	0.452	0.578	5.02e-20	Hepatocytes_1	SDS
3.56e-23	0.497653	0.145	0.3	7.12e-20	Hepatocytes_1	TSHR
1.94e-22	-0.474562	0.064	0.377	3.88e-19	Hepatocytes_1	DENND3
5.21e-22	0.254479	0.26	0.428	1.04e-18	Hepatocytes_1	LUC7L2
1.03e-21	-0.567174	0.066	0.403	2.06e-18	Hepatocytes_1	ANKRD36C
1.44e-21	-0.55175	0.222	0.51	2.88e-18	Hepatocytes_1	PLPP1
1.61e-21	-0.740462	0.095	0.399	3.22e-18	Hepatocytes_1	EFNB2
1.67e-21	-0.657774	0.096	0.378	3.34e-18	Hepatocytes_1	FLRT2
3.48e-21	-0.469597	0.047	0.375	6.96e-18	Hepatocytes_1	SEL1L3
3.8e-21	0.48784	0.248	0.521	7.6e-18	Hepatocytes_1	LBP
6.58e-21	-0.281778	0.078	0.271	1.32e-17	Hepatocytes_1	RUNX2
2.4e-20	-0.403585	0.089	0.385	4.79e-17	Hepatocytes_1	SVEP1
3.68e-20	-0.697242	0.056	0.297	7.36e-17	Hepatocytes_1	ADGRL4
4.74e-20	-0.497965	0.083	0.296	9.49e-17	Hepatocytes_1	2025-03-01
1.22e-19	0.538146	0.332	0.487	2.45e-16	Hepatocytes_1	GBE1
2.2e-19	-0.455469	0.106	0.314	4.4e-16	Hepatocytes_1	FGF14
3.37e-18	-0.415116	0.072	0.353	6.74e-15	Hepatocytes_1	ITPRIP
9.13e-18	-0.276179	0.115	0.385	1.83e-14	Hepatocytes_1	ADGRL3
6.63e-17	-0.282917	0.071	0.313	1.33e-13	Hepatocytes_1	LAMC3
9.45e-17	-0.662403	0.109	0.414	1.89e-13	Hepatocytes_1	FGFR2
1.82e-16	-0.32665	0.074	0.351	3.65e-13	Hepatocytes_1	SLA
2.03e-16	-0.406836	0.236	0.515	4.07e-13	Hepatocytes_1	CEMIP2
3.49e-16	-0.511756	0.058	0.361	6.98e-13	Hepatocytes_1	RNF144A
3.68e-16	1.14955	0.49	0.665	7.37e-13	Hepatocytes_1	TENM2
9.04e-16	-0.354825	0.066	0.275	1.81e-12	Hepatocytes_1	KLHL4
1.04e-15	0.806352	0.269	0.522	2.08e-12	Hepatocytes_1	AC096577.1
1.24e-15	-0.518523	0.044	0.304	2.48e-12	Hepatocytes_1	CD247
1.46e-15	0.517155	0.351	0.51	2.92e-12	Hepatocytes_1	ASGR1
1.91e-15	-0.785419	0.146	0.423	3.82e-12	Hepatocytes_1	FMN1
2.62e-15	-0.510151	0.097	0.354	5.25e-12	Hepatocytes_1	EFNA5
2.86e-15	-0.298073	0.074	0.374	5.73e-12	Hepatocytes_1	ENTPD1
5.46e-15	-0.355904	0.133	0.421	1.09e-11	Hepatocytes_1	C5orf17
7.89e-15	-0.551891	0.065	0.341	1.58e-11	Hepatocytes_1	FILIP1
1.42e-14	-0.324654	0.08	0.287	2.85e-11	Hepatocytes_1	COL25A1
1.54e-14	-0.351728	0.101	0.299	3.09e-11	Hepatocytes_1	TLL1
1.9e-14	-0.344513	0.065	0.293	3.8e-11	Hepatocytes_1	STAT4
2.44e-14	0.330178	0.203	0.448	4.87e-11	Hepatocytes_1	CYP2C19
4.38e-14	-1.08649	0.029	0.294	8.75e-11	Hepatocytes_1	STAB1
6.43e-14	-0.543908	0.04	0.336	1.29e-10	Hepatocytes_1	CYYR1
7.78e-14	-0.658983	0.088	0.355	1.56e-10	Hepatocytes_1	RUNX1T1
1.22e-13	-0.396761	0.103	0.381	2.44e-10	Hepatocytes_1	GAS7
9.54e-13	-0.863838	0.082	0.333	1.91e-09	Hepatocytes_1	IGFBP7
1.61e-12	-0.812723	0.079	0.408	3.23e-09	Hepatocytes_1	CRIM1
1.91e-12	-0.288512	0.027	0.336	3.81e-09	Hepatocytes_1	LRRC1
3.16e-12	-0.657988	0.226	0.492	6.32e-09	Hepatocytes_1	AC119674.2
5.58e-12	-0.256267	0.06	0.363	1.12e-08	Hepatocytes_1	XIST
6.49e-12	-0.656285	0.077	0.378	1.3e-08	Hepatocytes_1	IGF2BP2
1.11e-11	-0.647296	0.147	0.418	2.21e-08	Hepatocytes_1	CTNND2
1.13e-11	-0.80914	0.132	0.429	2.25e-08	Hepatocytes_1	C7
3.05e-11	-0.461758	0.043	0.343	6.1e-08	Hepatocytes_1	LRRK1
9.82e-11	-0.371033	0.158	0.43	1.96e-07	Hepatocytes_1	PDE4B
5.9e-10	-0.878007	0.138	0.43	1.18e-06	Hepatocytes_1	NTN4
1.02e-09	-0.51203	0.035	0.295	2.04e-06	Hepatocytes_1	TPM4
2.21e-09	-0.385803	0.074	0.315	4.41e-06	Hepatocytes_1	HBB
2.51e-09	0.706013	0.329	0.567	5.01e-06	Hepatocytes_1	AL033397.1
2.77e-09	-0.317194	0.118	0.403	5.53e-06	Hepatocytes_1	HBA2
4.23e-09	-0.557472	0.078	0.379	8.46e-06	Hepatocytes_1	CSGALNACT1
5.22e-09	0.653212	0.515	0.68	1.04e-05	Hepatocytes_1	CU633967.1
1.05e-08	-0.323434	0.092	0.291	2.09e-05	Hepatocytes_1	COL23A1
1.55e-08	-0.262169	0.07	0.253	3.1e-05	Hepatocytes_1	ITGB8
2.46e-08	0.602912	0.306	0.481	4.93e-05	Hepatocytes_1	ARHGEF10L
3.57e-08	-0.501088	0.073	0.322	7.14e-05	Hepatocytes_1	PPP1R16B
4.92e-08	-0.473522	0.064	0.285	9.83e-05	Hepatocytes_1	RCAN2
8.41e-08	-0.389133	0.188	0.456	0.000168101	Hepatocytes_1	AC119674.1
2.18e-07	-0.559797	0.097	0.326	0.000435377	Hepatocytes_1	MS4A7
4.74e-07	-0.520958	0.039	0.295	0.000947276	Hepatocytes_1	SGK1
4.98e-07	0.693973	0.231	0.446	0.00099644	Hepatocytes_1	AP002026.1
5.2e-07	0.779251	0.472	0.656	0.00103946	Hepatocytes_1	TMEM56-RWDD3
5.25e-07	1.07633	0.38	0.618	0.00104925	Hepatocytes_1	MIR100HG
1.79e-06	-0.504938	0.041	0.291	0.00358869	Hepatocytes_1	NOVA1
1.88e-06	0.745021	0.284	0.52	0.00375518	Hepatocytes_1	PPARGC1A
3.44e-06	-0.317113	0.044	0.291	0.00688598	Hepatocytes_1	STK17B
3.83e-06	-0.648214	0.082	0.36	0.00766209	Hepatocytes_1	SLC26A5
7.09e-06	-0.525025	0.08	0.387	0.0141714	Hepatocytes_1	NCALD
2.28e-05	-0.660515	0.07	0.376	0.0456117	Hepatocytes_1	PAG1
2.5e-05	-0.381334	0.07	0.348	0.0499804	Hepatocytes_1	PPP4R4
2.72e-05	-0.365879	0.101	0.304	0.0544351	Hepatocytes_1	RXFP1
2.99e-05	-0.271467	0.104	0.348	0.0598582	Hepatocytes_1	NAIP
3.16e-05	-0.28179	0.091	0.349	0.0632204	Hepatocytes_1	LRRC7
4.29e-05	-0.675705	0.087	0.364	0.0858962	Hepatocytes_1	ZNF521
4.44e-05	0.587442	0.441	0.686	0.088869	Hepatocytes_1	PCK1
5.87e-05	0.32453	0.478	0.716	0.117312	Hepatocytes_1	DMD
5.92e-05	-0.471359	0.074	0.364	0.118324	Hepatocytes_1	SYNPO2
6.46e-05	-0.870911	0.062	0.369	0.129115	Hepatocytes_1	CRHBP
0.000100503	-0.890811	0.106	0.391	0.201006	Hepatocytes_1	FYB1
0.00010158	-0.534138	0.073	0.332	0.20316	Hepatocytes_1	DCN
0.00014952	-0.526857	0.099	0.377	0.29904	Hepatocytes_1	CNTNAP3P2
0.00020804	-0.737331	0.107	0.348	0.416079	Hepatocytes_1	CACNA1C
0.00023321	-0.609745	0.052	0.334	0.466421	Hepatocytes_1	RHOJ
0.000343552	-0.488399	0.032	0.279	0.687104	Hepatocytes_1	PDE10A
0.000580831	-0.299883	0.256	0.457	1	Hepatocytes_1	ANXA4
0.000616712	-0.373131	0.079	0.318	1	Hepatocytes_1	BNC2
0.00129804	0.266916	0.142	0.364	1	Hepatocytes_1	CAPN12
0.00190659	0.43286	0.399	0.599	1	Hepatocytes_1	MBNL2
0.00261131	-0.306799	0.045	0.261	1	Hepatocytes_1	CSF1R
0.00346429	-0.632699	0.063	0.361	1	Hepatocytes_1	TNFAIP8
0.00371484	-0.267995	0.111	0.383	1	Hepatocytes_1	HBA1
0.0041678	0.634496	0.332	0.524	1	Hepatocytes_1	MLXIPL
0.00454849	0.292951	0.472	0.705	1	Hepatocytes_1	ITIH4
0.00537806	0.516294	0.157	0.348	1	Hepatocytes_1	CPB2-AS1
0.00565154	-0.262481	0.056	0.342	1	Hepatocytes_1	SOBP
0.00698511	-0.312811	0.046	0.309	1	Hepatocytes_1	SPECC1
0.00826151	-0.380339	0.091	0.352	1	Hepatocytes_1	CALN1
0.00968467	-0.386522	0.106	0.388	1	Hepatocytes_1	P4HA1
0.0097509	-0.726726	0.056	0.371	1	Hepatocytes_1	TSC22D1
0	0.329563	0.892	0.393	0	Hepatocytes_2	SDS
0	-0.268385	0.883	0.39	0	Hepatocytes_2	PTPRD
0	-0.288057	0.848	0.283	0	Hepatocytes_2	ANOS2P
0	-0.289837	0.753	0.228	0	Hepatocytes_2	AL163541.1
0	-0.295988	0.897	0.379	0	Hepatocytes_2	TAT-AS1
0	-0.302579	0.89	0.385	0	Hepatocytes_2	AC022414.1
0	-0.311581	0.253	0.196	0	Hepatocytes_2	ADGRE5
0	-0.331344	0.878	0.356	0	Hepatocytes_2	SLC16A10
0	-0.356346	0.87	0.394	0	Hepatocytes_2	MIR100HG
0	-0.391189	0.665	0.194	0	Hepatocytes_2	RNF150
0	-0.411099	0.871	0.282	0	Hepatocytes_2	TOX
0	-0.453606	0.673	0.219	0	Hepatocytes_2	SEMA6D
0	-0.468668	0.252	0.192	0	Hepatocytes_2	RASGRP3
0	-0.479977	0.891	0.359	0	Hepatocytes_2	ESRRG
0	-0.547315	0.902	0.466	0	Hepatocytes_2	SLCO1B3
0	-0.633721	0.881	0.439	0	Hepatocytes_2	FIGN
0	-0.637897	0.787	0.309	0	Hepatocytes_2	MAPK10
0	-0.652337	0.78	0.289	0	Hepatocytes_2	AC007100.1
0	-0.727189	0.741	0.265	0	Hepatocytes_2	EPHA3
0	-1.05035	0.823	0.359	0	Hepatocytes_2	PKHD1
0	-1.07755	0.767	0.271	0	Hepatocytes_2	DACH1
4.26e-304	-0.393845	0.277	0.229	8.51e-301	Hepatocytes_2	PRCP
3.86e-294	-0.793562	0.809	0.343	7.73e-291	Hepatocytes_2	PLA2G5
4.32e-281	-1.4331	0.888	0.394	8.64e-278	Hepatocytes_2	LINC02388
7.7e-276	-0.545841	0.301	0.238	1.54e-272	Hepatocytes_2	IGF2BP2
2.78e-275	-0.371615	0.263	0.228	5.57e-272	Hepatocytes_2	RNF144A
1.17e-265	-0.528336	0.653	0.221	2.33e-262	Hepatocytes_2	CARMN
1.07e-260	-0.421252	0.722	0.255	2.14e-257	Hepatocytes_2	HMCN1
2.01e-259	-0.359722	0.651	0.213	4.02e-256	Hepatocytes_2	NCAM1
4.47e-258	-0.439243	0.296	0.227	8.93e-255	Hepatocytes_2	SYNPO2
2.38e-252	-0.27442	0.839	0.361	4.77e-249	Hepatocytes_2	SLC4A4
3.66e-248	0.405807	0.922	0.513	7.32e-245	Hepatocytes_2	CRP
2.79e-246	-0.867343	0.331	0.282	5.58e-243	Hepatocytes_2	ADD3
3.24e-244	0.420322	0.95	0.644	6.48e-241	Hepatocytes_2	CP
2.34e-238	-0.641052	0.265	0.22	4.68e-235	Hepatocytes_2	NPAS3
2.97e-230	-0.495459	0.319	0.22	5.93e-227	Hepatocytes_2	SLC26A5
3.28e-229	-0.832124	0.365	0.31	6.55e-226	Hepatocytes_2	CHST15
3.78e-223	-0.304247	0.286	0.166	7.56e-220	Hepatocytes_2	GUCY1A1
8.62e-223	-1.90623	0.36	0.292	1.72e-219	Hepatocytes_2	STAB2
2.93e-221	-0.306201	0.281	0.203	5.86e-218	Hepatocytes_2	NUAK1
5.21e-211	-0.32115	0.295	0.2	1.04e-207	Hepatocytes_2	SOBP
2.88e-201	-1.259	0.722	0.294	5.77e-198	Hepatocytes_2	LAMA2
1.37e-194	-0.676349	0.303	0.244	2.75e-191	Hepatocytes_2	LHFPL6
1.1e-190	-0.4217	0.264	0.154	2.21e-187	Hepatocytes_2	COL4A2
7.02e-187	-0.516307	0.274	0.166	1.4e-183	Hepatocytes_2	OIT3
3.62e-185	-0.361973	0.643	0.236	7.24e-182	Hepatocytes_2	ERBB4
1.17e-181	-0.395417	0.364	0.281	2.35e-178	Hepatocytes_2	C5orf17
1.17e-180	-0.641012	0.69	0.254	2.34e-177	Hepatocytes_2	PTH1R
2.28e-179	-0.420239	0.294	0.218	4.56e-176	Hepatocytes_2	ITPRIP
1.77e-178	-0.523599	0.691	0.272	3.53e-175	Hepatocytes_2	SEMA5A
5e-174	-0.830572	0.368	0.295	1e-170	Hepatocytes_2	TGFBR3
1.35e-173	-0.317109	0.637	0.233	2.71e-170	Hepatocytes_2	DPP10
1.12e-172	-0.806884	0.798	0.344	2.24e-169	Hepatocytes_2	DSCAML1
2.83e-172	-0.808261	0.384	0.295	5.65e-169	Hepatocytes_2	PCED1B
8.14e-171	-0.360415	0.585	0.211	1.63e-167	Hepatocytes_2	PDZRN3
1.06e-163	-0.464191	0.639	0.236	2.13e-160	Hepatocytes_2	PDE3A
7.21e-162	-1.54242	0.832	0.395	1.44e-158	Hepatocytes_2	ANK3
8.54e-162	-0.334702	0.315	0.194	1.71e-158	Hepatocytes_2	UBASH3B
3.94e-160	-0.578293	0.72	0.289	7.88e-157	Hepatocytes_2	TOX2
5.28e-158	-1.80904	0.816	0.379	1.06e-154	Hepatocytes_2	PRKG1
1.02e-155	-0.781594	0.317	0.209	2.04e-152	Hepatocytes_2	HSPG2
2.33e-150	-0.432573	0.322	0.207	4.65e-147	Hepatocytes_2	TANC2
2.74e-150	-0.352759	0.38	0.267	5.48e-147	Hepatocytes_2	DCLK2
5.94e-147	0.450415	0.927	0.6	1.19e-143	Hepatocytes_2	CYP3A5
4.97e-145	-1.11115	0.439	0.355	9.94e-142	Hepatocytes_2	NRP1
1.37e-144	-0.714818	0.86	0.421	2.74e-141	Hepatocytes_2	PDK4
4.83e-143	-0.567929	0.343	0.226	9.66e-140	Hepatocytes_2	CNTNAP3B
1.15e-142	-1.38533	0.893	0.452	2.29e-139	Hepatocytes_2	NR2F2-AS1
2.27e-141	-0.815582	0.92	0.598	4.55e-138	Hepatocytes_2	ZNF385D
2.59e-137	-0.282087	0.299	0.157	5.19e-134	Hepatocytes_2	RCAN2
2.38e-136	-0.557169	0.331	0.186	4.75e-133	Hepatocytes_2	AF165147.1
1.82e-135	-0.597042	0.359	0.226	3.65e-132	Hepatocytes_2	NCALD
1.97e-133	-1.35496	0.412	0.303	3.95e-130	Hepatocytes_2	FBXL7
6.27e-132	-0.285959	0.587	0.188	1.25e-128	Hepatocytes_2	GCNT1
6.99e-132	-0.412597	0.317	0.121	1.4e-128	Hepatocytes_2	DCDC2
1.25e-131	-0.536692	0.655	0.293	2.49e-128	Hepatocytes_2	PDZRN4
2.98e-131	-0.404995	0.328	0.191	5.97e-128	Hepatocytes_2	STXBP6
4.69e-130	-0.935268	0.812	0.423	9.38e-127	Hepatocytes_2	PBX1
1.52e-129	-0.64487	0.559	0.217	3.04e-126	Hepatocytes_2	HAND2-AS1
4.83e-128	0.398789	0.916	0.571	9.67e-125	Hepatocytes_2	PTGR1
2.29e-127	-0.321691	0.338	0.208	4.58e-124	Hepatocytes_2	SMAD9
3.63e-126	-0.346511	0.624	0.241	7.25e-123	Hepatocytes_2	ANKRD20A11P
7.31e-126	-0.922766	0.368	0.283	1.46e-122	Hepatocytes_2	VAV3
1.34e-125	-1.08491	0.762	0.363	2.69e-122	Hepatocytes_2	ADGRB3
2.49e-123	-0.688445	0.366	0.255	4.97e-120	Hepatocytes_2	PAM
8.23e-123	-1.13633	0.47	0.375	1.65e-119	Hepatocytes_2	GRK5
2.49e-122	-0.584753	0.35	0.215	4.98e-119	Hepatocytes_2	ZNF521
2.56e-122	-0.264715	0.515	0.218	5.12e-119	Hepatocytes_2	SYT1
1.22e-120	-0.665218	0.329	0.173	2.45e-117	Hepatocytes_2	DNASE1L3
1.4e-120	-0.302577	0.351	0.234	2.81e-117	Hepatocytes_2	ANKRD36C
3.38e-118	-1.52111	0.826	0.416	6.76e-115	Hepatocytes_2	ZFPM2
6.51e-118	-1.34589	0.45	0.341	1.3e-114	Hepatocytes_2	SLC8A1
6.32e-116	-0.524685	0.316	0.196	1.26e-112	Hepatocytes_2	FILIP1
4.73e-115	0.302006	0.944	0.661	9.46e-112	Hepatocytes_2	GHR
1.85e-113	-0.833103	0.43	0.311	3.7e-110	Hepatocytes_2	ETS1
1.21e-112	0.370184	0.298	0.073	2.41e-109	Hepatocytes_2	AP001043.1
1.52e-112	-0.65744	0.642	0.248	3.03e-109	Hepatocytes_2	NAV3
2.01e-112	-0.675333	0.404	0.274	4.03e-109	Hepatocytes_2	SRGAP1
2.98e-112	-0.558002	0.866	0.47	5.95e-109	Hepatocytes_2	SOX6
1.22e-111	-0.303108	0.564	0.23	2.45e-108	Hepatocytes_2	PKHD1L1
2.1e-110	-1.4321	0.694	0.35	4.2e-107	Hepatocytes_2	CCBE1
1.16e-109	-0.774352	0.879	0.524	2.33e-106	Hepatocytes_2	DMD
2.7e-109	-0.883091	0.618	0.234	5.41e-106	Hepatocytes_2	CACNA2D1
5.69e-109	-1.23558	0.44	0.329	1.14e-105	Hepatocytes_2	GNA14
4.22e-108	-0.486295	0.54	0.225	8.45e-105	Hepatocytes_2	CAMK4
5.66e-108	-0.389823	0.606	0.214	1.13e-104	Hepatocytes_2	PDE4B
5.9e-108	-0.739935	0.353	0.212	1.18e-104	Hepatocytes_2	CACNA1C
9.79e-107	-0.634928	0.921	0.627	1.96e-103	Hepatocytes_2	AC011604.2
7.77e-105	-0.775011	0.687	0.277	1.55e-101	Hepatocytes_2	MEG8
1.42e-104	-0.748502	0.429	0.313	2.84e-101	Hepatocytes_2	EPB41L2
3.85e-103	-0.352668	0.36	0.211	7.7e-100	Hepatocytes_2	PAG1
5.61e-103	-0.347553	0.354	0.228	1.12e-99	Hepatocytes_2	FGF13
2.02e-99	-0.495557	0.359	0.213	4.03e-96	Hepatocytes_2	CARMIL1
4.81e-99	-0.435516	0.666	0.262	9.62e-96	Hepatocytes_2	NAV1
2.95e-98	-0.709975	0.727	0.332	5.9e-95	Hepatocytes_2	GRAPL
1.24e-95	-0.358311	0.361	0.208	2.48e-92	Hepatocytes_2	PRSS23
2.54e-95	-0.272628	0.294	0.15	5.07e-92	Hepatocytes_2	NOVA1
1.27e-94	-0.308117	0.312	0.168	2.55e-91	Hepatocytes_2	LDLRAD3
2.52e-92	-0.377005	0.317	0.169	5.05e-89	Hepatocytes_2	2025-03-01
7.04e-92	-0.923733	0.765	0.361	1.41e-88	Hepatocytes_2	SMAD6
1.92e-90	-0.92296	0.738	0.353	3.84e-87	Hepatocytes_2	RIPOR3
8.05e-90	-0.565602	0.383	0.232	1.61e-86	Hepatocytes_2	ENG
6.13e-89	-0.791019	0.671	0.294	1.23e-85	Hepatocytes_2	DOCK10
4.42e-88	-1.17361	0.711	0.302	8.83e-85	Hepatocytes_2	GPM6A
1.52e-87	-1.08327	0.848	0.44	3.04e-84	Hepatocytes_2	PLXDC2
3.62e-87	-0.344052	0.378	0.222	7.23e-84	Hepatocytes_2	CNTNAP3P2
1.85e-86	-0.582458	0.319	0.22	3.7e-83	Hepatocytes_2	RUNX1T1
6.34e-86	-0.787728	0.765	0.404	1.27e-82	Hepatocytes_2	ARHGAP24
1.36e-85	-1.18602	0.367	0.229	2.71e-82	Hepatocytes_2	FLT1
2.2e-84	0.254224	0.951	0.732	4.41e-81	Hepatocytes_2	SORBS2
2.85e-84	-0.942627	0.669	0.319	5.71e-81	Hepatocytes_2	ADAMTSL1
8.89e-84	-0.656436	0.372	0.202	1.78e-80	Hepatocytes_2	EGFL7
1.73e-82	-0.320633	0.751	0.392	3.46e-79	Hepatocytes_2	AC093423.3
4.17e-80	-0.547342	0.411	0.267	8.33e-77	Hepatocytes_2	ZNF117
9.94e-80	-1.10814	0.516	0.394	1.99e-76	Hepatocytes_2	ANKRD44
3.51e-79	0.721596	0.301	0.07	7.02e-76	Hepatocytes_2	CYP3A7
5.54e-79	-0.77425	0.639	0.259	1.11e-75	Hepatocytes_2	ADAMTS2
5.9e-79	-0.724305	0.39	0.227	1.18e-75	Hepatocytes_2	PARP8
1.08e-78	-0.252218	0.371	0.225	2.16e-75	Hepatocytes_2	FRMD3
1.83e-78	-0.758286	0.392	0.212	3.67e-75	Hepatocytes_2	AOAH
2.5e-78	-0.58935	0.379	0.227	5e-75	Hepatocytes_2	ADGRF5
1.03e-77	-0.252178	0.341	0.252	2.05e-74	Hepatocytes_2	PIK3R3
2.14e-77	-0.810509	0.705	0.32	4.28e-74	Hepatocytes_2	RARB
8.03e-77	-0.328863	0.385	0.22	1.61e-73	Hepatocytes_2	FAR2
1.02e-76	-0.58772	0.63	0.233	2.04e-73	Hepatocytes_2	CD36
3.27e-76	-0.846615	0.44	0.284	6.54e-73	Hepatocytes_2	NPL
3.45e-76	-0.785957	0.475	0.35	6.89e-73	Hepatocytes_2	AC119674.2
9.89e-76	-0.784651	0.48	0.36	1.98e-72	Hepatocytes_2	PLPP1
3.18e-75	-0.657681	0.402	0.261	6.35e-72	Hepatocytes_2	ADAP2
1.49e-74	-0.898876	0.687	0.338	2.98e-71	Hepatocytes_2	CNTN4
1.68e-74	-0.741156	0.625	0.296	3.37e-71	Hepatocytes_2	BTNL9
7.09e-74	-0.321752	0.336	0.222	1.42e-70	Hepatocytes_2	SLC7A8
2.29e-73	-0.331964	0.41	0.263	4.57e-70	Hepatocytes_2	AC068587.4
5.02e-72	-1.28678	0.517	0.362	1e-68	Hepatocytes_2	SLC9A9
1.08e-70	-0.442268	0.448	0.309	2.17e-67	Hepatocytes_2	AC119674.1
1.22e-68	-0.335021	0.313	0.13	2.43e-65	Hepatocytes_2	HIF1A-AS2
2.19e-68	-0.504563	0.587	0.248	4.38e-65	Hepatocytes_2	CLSTN2
6.75e-68	-1.27893	0.532	0.389	1.35e-64	Hepatocytes_2	PDE4D
2.15e-66	-0.579299	0.528	0.212	4.31e-63	Hepatocytes_2	PDE1A
4.9e-66	-0.559562	0.682	0.314	9.81e-63	Hepatocytes_2	EML1
4.97e-66	-0.413586	0.485	0.199	9.93e-63	Hepatocytes_2	BMPR1B
4.22e-65	-0.453737	0.918	0.576	8.44e-62	Hepatocytes_2	AC004160.1
6.28e-65	-0.348678	0.396	0.26	1.26e-61	Hepatocytes_2	PLCL1
4.08e-63	-0.495316	0.852	0.477	8.17e-60	Hepatocytes_2	NR1H4
5.26e-63	-0.843201	0.637	0.262	1.05e-59	Hepatocytes_2	BCL2
2.21e-62	-0.464859	0.343	0.189	4.41e-59	Hepatocytes_2	IGFBP7
5.99e-62	-0.333851	0.942	0.692	1.2e-58	Hepatocytes_2	LINC00907
2.63e-61	-0.840768	0.592	0.231	5.26e-58	Hepatocytes_2	HGF
8.54e-61	-0.926359	0.449	0.28	1.71e-57	Hepatocytes_2	CMAHP
9.6e-61	-0.425817	0.297	0.14	1.92e-57	Hepatocytes_2	CASC15
1.32e-59	-0.297755	0.589	0.225	2.64e-56	Hepatocytes_2	FGF12
2.73e-59	-0.35353	0.315	0.161	5.45e-56	Hepatocytes_2	COL25A1
9.36e-59	-0.272764	0.323	0.204	1.87e-55	Hepatocytes_2	TTN
1.23e-58	-0.27941	0.602	0.239	2.46e-55	Hepatocytes_2	ZSWIM5
1.04e-57	-0.281373	0.372	0.216	2.08e-54	Hepatocytes_2	MIR4435-2HG
3.64e-57	-0.863291	0.452	0.286	7.29e-54	Hepatocytes_2	WWTR1
3.78e-57	-1.21798	0.492	0.333	7.56e-54	Hepatocytes_2	MEF2C
6.97e-57	-0.82379	0.732	0.356	1.39e-53	Hepatocytes_2	MERTK
8.06e-57	-0.295549	0.787	0.469	1.61e-53	Hepatocytes_2	R3HDM2
1.55e-56	-0.784091	0.418	0.26	3.1e-53	Hepatocytes_2	CCSER1
2.72e-55	-0.544915	0.646	0.283	5.43e-52	Hepatocytes_2	ARHGAP10
3.15e-55	-0.696024	0.437	0.274	6.29e-52	Hepatocytes_2	DIRC3
1.48e-54	-0.295313	0.342	0.141	2.96e-51	Hepatocytes_2	GRK3
4.5e-54	-0.844123	0.734	0.36	9e-51	Hepatocytes_2	MRC1
1.96e-53	-0.412167	0.326	0.151	3.91e-50	Hepatocytes_2	CD247
1.62e-52	-0.76733	0.479	0.324	3.24e-49	Hepatocytes_2	SLCO3A1
1.66e-52	-0.259919	0.513	0.388	3.33e-49	Hepatocytes_2	AC105052.4
3.96e-52	-0.895258	0.69	0.33	7.92e-49	Hepatocytes_2	SEMA6A
6.6e-52	-0.609593	0.642	0.324	1.32e-48	Hepatocytes_2	MAP2
4.1e-51	-0.825446	0.436	0.267	8.19e-48	Hepatocytes_2	DISC1
9.23e-51	-0.391636	0.528	0.168	1.85e-47	Hepatocytes_2	SVEP1
1.04e-50	-1.02857	0.388	0.207	2.09e-47	Hepatocytes_2	BMP6
2.73e-50	-1.22073	0.581	0.433	5.45e-47	Hepatocytes_2	MEIS2
3.23e-50	-0.401638	0.365	0.161	6.46e-47	Hepatocytes_2	CYYR1
3.89e-50	-0.873892	0.451	0.284	7.79e-47	Hepatocytes_2	TBXAS1
4.97e-50	-0.426673	0.412	0.237	9.93e-47	Hepatocytes_2	MID1
6.46e-50	-0.575476	0.489	0.228	1.29e-46	Hepatocytes_2	MRO
1.63e-49	-0.276234	0.402	0.199	3.26e-46	Hepatocytes_2	LRRC4C
3.87e-49	-0.692493	0.451	0.328	7.74e-46	Hepatocytes_2	EPB41L4A
4.21e-49	-0.765979	0.646	0.303	8.42e-46	Hepatocytes_2	PLCXD3
4.23e-49	-0.674666	0.393	0.19	8.47e-46	Hepatocytes_2	CRHBP
8.41e-49	-1.06544	0.496	0.315	1.68e-45	Hepatocytes_2	FLI1
2.33e-48	-0.378516	0.342	0.146	4.67e-45	Hepatocytes_2	ADGRL4
4.09e-48	-0.27707	0.616	0.257	8.18e-45	Hepatocytes_2	AFF3
4.56e-48	-0.334741	0.417	0.255	9.12e-45	Hepatocytes_2	HPR
3.02e-47	-0.2863	0.297	0.154	6.03e-44	Hepatocytes_2	RUNX2
3.36e-47	-0.329389	0.369	0.205	6.72e-44	Hepatocytes_2	DENND3
4.4e-47	-0.342794	0.411	0.21	8.8e-44	Hepatocytes_2	CHST9
1.24e-46	-0.25096	0.412	0.22	2.48e-43	Hepatocytes_2	AC018742.1
1.34e-46	-0.767137	0.435	0.262	2.68e-43	Hepatocytes_2	C7
1.73e-45	-0.761823	0.684	0.317	3.46e-42	Hepatocytes_2	C1orf21
3.56e-45	-0.332502	0.307	0.196	7.13e-42	Hepatocytes_2	PLAC8
1.41e-44	-0.404657	0.359	0.236	2.82e-41	Hepatocytes_2	PRICKLE1
3.5e-44	-1.13528	0.684	0.505	7e-41	Hepatocytes_2	UTRN
3.83e-44	-0.35876	0.296	0.168	7.66e-41	Hepatocytes_2	PTPN13
3.91e-44	-0.366053	0.334	0.18	7.82e-41	Hepatocytes_2	RXFP1
6.4e-44	-1.1737	0.609	0.442	1.28e-40	Hepatocytes_2	ASAP1
1.57e-43	-0.251092	0.301	0.172	3.14e-40	Hepatocytes_2	AC092155.1
2.92e-43	-1.02528	0.474	0.297	5.85e-40	Hepatocytes_2	FMNL2
3.37e-43	-0.403754	0.564	0.207	6.75e-40	Hepatocytes_2	IL33
6.09e-43	-0.700376	0.624	0.269	1.22e-39	Hepatocytes_2	HECW2
1.86e-42	-0.82211	0.485	0.314	3.73e-39	Hepatocytes_2	MEIS1
6.75e-42	-0.601574	0.563	0.225	1.35e-38	Hepatocytes_2	IKZF1
1.35e-41	-0.676984	0.418	0.23	2.69e-38	Hepatocytes_2	ACSM3
2.35e-41	-0.73919	0.788	0.448	4.7e-38	Hepatocytes_2	AC098650.1
2.64e-41	-0.385346	0.418	0.216	5.29e-38	Hepatocytes_2	THSD7A
4.01e-41	-0.265704	0.303	0.2	8.03e-38	Hepatocytes_2	ZNF366
5.65e-41	-0.401456	0.601	0.27	1.13e-37	Hepatocytes_2	MEF2C-AS1
6.87e-40	-0.408023	0.441	0.247	1.37e-36	Hepatocytes_2	FGFR1
8.73e-40	0.255762	0.334	0.053	1.75e-36	Hepatocytes_2	VNN3
1.51e-39	-1.12733	0.454	0.273	3.02e-36	Hepatocytes_2	AC010737.1
5.65e-39	-0.624884	0.646	0.324	1.13e-35	Hepatocytes_2	KAZN
2.24e-38	-0.678575	0.504	0.318	4.48e-35	Hepatocytes_2	WIPF1
4.1e-38	-1.22556	0.631	0.282	8.21e-35	Hepatocytes_2	HDAC9
4.5e-38	-0.472719	0.395	0.206	9e-35	Hepatocytes_2	CSGALNACT1
1.15e-37	-1.03234	0.678	0.33	2.3e-34	Hepatocytes_2	LIFR
1.75e-37	-0.713846	0.717	0.359	3.49e-34	Hepatocytes_2	GLIS3
3.48e-37	-0.855594	0.529	0.339	6.95e-34	Hepatocytes_2	CTBP2
7.8e-37	-0.299989	0.455	0.206	1.56e-33	Hepatocytes_2	FRAS1
1.81e-36	-0.277202	0.479	0.153	3.62e-33	Hepatocytes_2	EBF1
4.33e-36	-0.478241	0.535	0.241	8.66e-33	Hepatocytes_2	LINC00924
1.57e-35	-0.793791	0.739	0.395	3.14e-32	Hepatocytes_2	STOX2
2.34e-35	-1.47325	0.628	0.441	4.67e-32	Hepatocytes_2	MAML2
3.03e-35	-1.51616	0.575	0.395	6.06e-32	Hepatocytes_2	PLCB1
5.24e-35	-0.395384	0.436	0.245	1.05e-31	Hepatocytes_2	SLIT2
7.44e-35	-0.267401	0.853	0.494	1.49e-31	Hepatocytes_2	CALD1
1.11e-34	-0.742075	0.491	0.307	2.22e-31	Hepatocytes_2	FAT4
1.18e-34	-0.899277	0.67	0.333	2.35e-31	Hepatocytes_2	FYN
4.33e-34	-0.517417	0.492	0.336	8.66e-31	Hepatocytes_2	CPM
8.66e-34	-0.331377	0.769	0.467	1.73e-30	Hepatocytes_2	STAG3L3
7.27e-33	-0.418737	0.432	0.214	1.45e-29	Hepatocytes_2	ADRA1B
1.02e-32	-0.472073	0.48	0.298	2.04e-29	Hepatocytes_2	FUT8
6.24e-32	-1.29769	0.63	0.283	1.25e-28	Hepatocytes_2	ROBO2
7.29e-32	-0.492896	0.535	0.222	1.46e-28	Hepatocytes_2	PDGFD
7.76e-32	-0.906932	0.521	0.329	1.55e-28	Hepatocytes_2	CHST11
2.91e-31	-0.710295	0.689	0.363	5.82e-28	Hepatocytes_2	TIAM1
3.45e-31	-0.326126	0.473	0.13	6.9e-28	Hepatocytes_2	COLEC10
7.47e-31	-0.781116	0.459	0.256	1.49e-27	Hepatocytes_2	NTN4
5.13e-30	-0.719121	0.533	0.368	1.03e-26	Hepatocytes_2	PPFIBP1
3.68e-29	-0.708314	0.429	0.218	7.37e-26	Hepatocytes_2	FYB1
5.06e-29	-1.07719	0.557	0.373	1.01e-25	Hepatocytes_2	APP
1.86e-26	-0.330556	0.412	0.176	3.73e-23	Hepatocytes_2	TNFAIP8
1.08e-25	-0.494931	0.375	0.172	2.17e-22	Hepatocytes_2	DCN
1.3e-25	-0.377743	0.427	0.227	2.6e-22	Hepatocytes_2	TMTC2
1.76e-25	-0.645262	0.441	0.269	3.51e-22	Hepatocytes_2	P3H2
2.61e-25	-2.05132	0.722	0.387	5.21e-22	Hepatocytes_2	ST6GALNAC3
5.53e-25	-0.727465	0.789	0.474	1.11e-21	Hepatocytes_2	ADGRL2
2.89e-24	-0.607657	0.716	0.388	5.78e-21	Hepatocytes_2	SRGAP2
2.99e-24	-0.955596	0.602	0.268	5.98e-21	Hepatocytes_2	CELF2
3.77e-24	-0.251157	0.413	0.175	7.53e-21	Hepatocytes_2	SLA
1.18e-23	-0.931662	0.699	0.368	2.36e-20	Hepatocytes_2	FRMD4B
2.39e-23	-0.54244	0.586	0.264	4.78e-20	Hepatocytes_2	TRPS1
1.3e-22	-0.67172	0.502	0.308	2.6e-19	Hepatocytes_2	PTPRT
1.65e-22	-0.756027	0.69	0.364	3.3e-19	Hepatocytes_2	SASH1
1.91e-22	-0.716421	0.478	0.277	3.82e-19	Hepatocytes_2	SEC14L1
2.6e-22	-1.07392	0.617	0.443	5.19e-19	Hepatocytes_2	RAPGEF5
4.89e-22	-0.365285	0.381	0.154	9.78e-19	Hepatocytes_2	MCTP1
7.62e-22	-0.579591	0.414	0.21	1.52e-18	Hepatocytes_2	ERG
2.16e-21	-0.452399	0.461	0.255	4.33e-18	Hepatocytes_2	LHFPL2
4.86e-21	-0.583193	0.469	0.257	9.71e-18	Hepatocytes_2	ZFPM2-AS1
6.14e-21	-0.539212	0.483	0.268	1.23e-17	Hepatocytes_2	HIF1A
1.89e-20	-0.490223	0.447	0.253	3.78e-17	Hepatocytes_2	ARHGAP6
2.22e-20	-0.338934	0.678	0.4	4.45e-17	Hepatocytes_2	AC007161.3
2.26e-20	-0.836001	0.544	0.349	4.53e-17	Hepatocytes_2	CEMIP2
2.84e-20	-0.566537	0.4	0.206	5.69e-17	Hepatocytes_2	NOSTRIN
3.29e-20	-0.765833	0.567	0.245	6.58e-17	Hepatocytes_2	ATRNL1
4.16e-20	-0.314242	0.498	0.2	8.32e-17	Hepatocytes_2	MGAT4C
1.05e-19	0.255584	0.375	0.074	2.1e-16	Hepatocytes_2	RASD1
1.68e-19	-1.13807	0.58	0.372	3.37e-16	Hepatocytes_2	TCF4
1.84e-19	-0.341794	0.457	0.231	3.68e-16	Hepatocytes_2	AL357060.1
7.08e-19	-0.342306	0.543	0.262	1.42e-15	Hepatocytes_2	AC008050.1
1.2e-18	-0.311052	0.317	0.124	2.4e-15	Hepatocytes_2	EPB41L3
1.29e-18	-0.601868	0.5	0.301	2.58e-15	Hepatocytes_2	PPARG
6.63e-18	-0.84374	0.544	0.225	1.33e-14	Hepatocytes_2	FMN1
1.03e-17	-0.665561	0.517	0.19	2.06e-14	Hepatocytes_2	DOCK2
1.08e-17	-0.678505	0.437	0.265	2.17e-14	Hepatocytes_2	ARHGAP31
1.85e-17	-0.278964	0.292	0.174	3.7e-14	Hepatocytes_2	NHS
2.22e-17	-0.281319	0.373	0.165	4.44e-14	Hepatocytes_2	BNC2
2.4e-17	-0.626388	0.624	0.284	4.81e-14	Hepatocytes_2	ANXA4
7.87e-17	-0.423572	0.468	0.246	1.57e-13	Hepatocytes_2	FAM171A1
2.42e-16	-1.28448	0.633	0.415	4.84e-13	Hepatocytes_2	FRMD4A
8.11e-16	-1.07779	0.544	0.341	1.62e-12	Hepatocytes_2	ADAMTS9-AS2
1.19e-15	-1.38126	0.715	0.508	2.38e-12	Hepatocytes_2	AUTS2
2.05e-15	-1.00756	0.462	0.255	4.09e-12	Hepatocytes_2	BICC1
2.69e-15	-0.658594	0.474	0.24	5.38e-12	Hepatocytes_2	RUNX1
3.46e-15	-0.340981	0.554	0.246	6.92e-12	Hepatocytes_2	ARHGEF3
5.11e-15	-0.522607	0.407	0.202	1.02e-11	Hepatocytes_2	NRP2
9.11e-15	-0.39805	0.512	0.208	1.82e-11	Hepatocytes_2	NEURL1B
5.49e-14	-0.392435	0.432	0.188	1.1e-10	Hepatocytes_2	MYO1F
6.59e-14	-0.791447	0.665	0.488	1.32e-10	Hepatocytes_2	ARL15
3.27e-13	-1.38176	0.717	0.496	6.54e-10	Hepatocytes_2	ANKS1A
1.27e-12	-0.373482	0.495	0.198	2.54e-09	Hepatocytes_2	CD96
2.17e-12	-0.280879	0.414	0.184	4.35e-09	Hepatocytes_2	CADM2
2.79e-12	-2.16806	0.685	0.376	5.59e-09	Hepatocytes_2	NRG3
4.59e-12	0.287665	1	1	9.18e-09	Hepatocytes_2	FP671120.1
5.04e-12	-0.374096	0.454	0.225	1.01e-08	Hepatocytes_2	PECAM1
5.99e-12	-0.336513	0.434	0.22	1.2e-08	Hepatocytes_2	GALNTL6
6.79e-12	-0.562278	0.429	0.184	1.36e-08	Hepatocytes_2	EFNA5
1.24e-11	-1.3656	0.737	0.41	2.49e-08	Hepatocytes_2	ZEB2
1.4e-11	-0.753793	0.566	0.255	2.79e-08	Hepatocytes_2	LINC01197
4.47e-11	-0.255319	0.889	0.63	8.94e-08	Hepatocytes_2	PCCA
5.58e-11	-0.6978	0.507	0.206	1.12e-07	Hepatocytes_2	ADAMTS12
1.64e-10	-0.580331	0.412	0.233	3.29e-07	Hepatocytes_2	OSBPL10
1.7e-10	0.352645	0.415	0.136	3.4e-07	Hepatocytes_2	SERPINE1
2.13e-10	-0.846246	0.713	0.405	4.27e-07	Hepatocytes_2	BTBD9
5.35e-10	-1.04369	0.671	0.373	1.07e-06	Hepatocytes_2	PRKCH
6.76e-10	-1.01415	0.683	0.384	1.35e-06	Hepatocytes_2	PLPP3
7.76e-10	-0.292752	0.397	0.122	1.55e-06	Hepatocytes_2	MSR1
8.45e-10	-0.729847	0.59	0.285	1.69e-06	Hepatocytes_2	INPP4B
9.93e-10	-1.37272	0.633	0.323	1.99e-06	Hepatocytes_2	ARHGAP15
2.63e-09	-2.34581	0.814	0.485	5.26e-06	Hepatocytes_2	LDB2
3.9e-09	-0.558034	0.617	0.306	7.8e-06	Hepatocytes_2	PELI2
6.6e-09	-0.640457	0.472	0.258	1.32e-05	Hepatocytes_2	CCDC26
8.6e-09	-0.598077	0.478	0.266	1.72e-05	Hepatocytes_2	AGBL4
8.65e-09	-0.411658	0.693	0.407	1.73e-05	Hepatocytes_2	SAT1
3.14e-08	-0.49217	0.456	0.192	6.29e-05	Hepatocytes_2	FLRT2
3.78e-08	-0.280508	0.725	0.468	7.57e-05	Hepatocytes_2	PALM2-AKAP2
3.84e-08	-0.329749	0.508	0.263	7.68e-05	Hepatocytes_2	CDH19
4.48e-08	-0.82176	0.401	0.274	8.96e-05	Hepatocytes_2	UNC5C
4.75e-08	-0.962299	0.547	0.324	9.51e-05	Hepatocytes_2	DOCK8
6.44e-08	-0.264787	0.374	0.219	0.00012888	Hepatocytes_2	FHOD3
7.94e-08	-1.13693	0.617	0.39	0.000158792	Hepatocytes_2	AKT3
9.38e-08	-0.437655	0.417	0.196	0.000187514	Hepatocytes_2	EMCN
1.02e-07	-0.790816	0.771	0.459	0.000203509	Hepatocytes_2	RBPMS
1.45e-07	-0.3873	0.375	0.163	0.000289653	Hepatocytes_2	LRRK1
2.83e-07	-0.395668	0.384	0.158	0.0005667	Hepatocytes_2	PIK3R5
4.5e-07	-0.77562	0.586	0.282	0.000899957	Hepatocytes_2	CALCRL
4.77e-07	-0.487549	0.538	0.261	0.000954164	Hepatocytes_2	DGKG
6.23e-07	-1.48934	0.76	0.435	0.00124679	Hepatocytes_2	ITGA9
8.26e-07	-0.552065	0.795	0.567	0.00165267	Hepatocytes_2	EXT1
1.11e-06	-0.388857	0.405	0.179	0.00221966	Hepatocytes_2	NDST3
1.45e-06	-2.25601	0.877	0.578	0.00289687	Hepatocytes_2	RBMS3
1.98e-06	-0.302912	0.486	0.198	0.00395594	Hepatocytes_2	ADGRL3
1.99e-06	-0.504084	0.454	0.201	0.0039865	Hepatocytes_2	SKAP1
2.53e-06	-0.403749	0.408	0.194	0.00506853	Hepatocytes_2	KDR
3.24e-06	-0.267132	0.274	0.178	0.00647209	Hepatocytes_2	HS3ST3A1
4.22e-06	-0.473394	0.514	0.262	0.00844613	Hepatocytes_2	AC092422.1
6.83e-06	-0.584804	0.64	0.421	0.0136571	Hepatocytes_2	SYNE2
6.87e-06	-0.668831	0.455	0.208	0.0137446	Hepatocytes_2	CRIM1
7.67e-06	-0.605022	0.871	0.597	0.015343	Hepatocytes_2	PARD3
7.82e-06	0.344463	1	1	0.0156341	Hepatocytes_2	FP236383.1
1.02e-05	-1.04104	0.567	0.324	0.0204147	Hepatocytes_2	MYO10
1.53e-05	-0.412335	0.431	0.141	0.0306398	Hepatocytes_2	RHOJ
2.62e-05	-0.345988	0.441	0.211	0.0523015	Hepatocytes_2	TXK
4.29e-05	-0.32406	0.333	0.176	0.0858377	Hepatocytes_2	NGF
8.6e-05	-0.577737	0.498	0.258	0.171932	Hepatocytes_2	SH3BP5
9.17e-05	-0.259702	0.316	0.165	0.18345	Hepatocytes_2	CMKLR1
0.000117187	-0.340636	0.494	0.239	0.234373	Hepatocytes_2	GALNT2
0.000118682	-0.265784	0.355	0.171	0.237364	Hepatocytes_2	SLC24A3
0.000143793	-0.735853	0.473	0.229	0.287586	Hepatocytes_2	PREX2
0.000205416	-0.773062	0.768	0.488	0.410833	Hepatocytes_2	INSR
0.000221047	-0.480212	0.579	0.298	0.442093	Hepatocytes_2	MLLT3
0.000234889	-1.0627	0.66	0.406	0.469778	Hepatocytes_2	ST6GAL1
0.000296274	-0.531174	0.484	0.181	0.592549	Hepatocytes_2	PTGIS
0.00031834	-0.339877	0.724	0.442	0.63668	Hepatocytes_2	MBNL2
0.000322151	-0.460384	0.462	0.213	0.644302	Hepatocytes_2	DSCAM
0.000364521	-0.534696	0.464	0.21	0.729043	Hepatocytes_2	TEK
0.000437692	-0.711355	0.563	0.332	0.875384	Hepatocytes_2	EDA
0.00061032	-0.505349	0.846	0.64	1	Hepatocytes_2	FOXP1
0.000811799	-0.680631	0.49	0.221	1	Hepatocytes_2	SLC1A3
0.000903991	0.321258	0.409	0.146	1	Hepatocytes_2	HBB
0.00114441	-0.504044	0.781	0.514	1	Hepatocytes_2	SORBS1
0.00145266	-0.556623	0.535	0.298	1	Hepatocytes_2	RGL1
0.00147378	-0.376526	0.36	0.166	1	Hepatocytes_2	TLL1
0.00186146	-0.258908	0.425	0.194	1	Hepatocytes_2	JAM2
0.0019162	-0.255901	0.487	0.189	1	Hepatocytes_2	PPP1R9A
0.00203227	-0.318002	0.449	0.221	1	Hepatocytes_2	ADAMTS13
0.00230354	-0.254692	0.66	0.436	1	Hepatocytes_2	HDAC8
0.00297617	-0.365218	0.52	0.283	1	Hepatocytes_2	ATP13A3
0.00475627	-0.430746	0.439	0.175	1	Hepatocytes_2	CALN1
0.00482012	0.279884	0.491	0.212	1	Hepatocytes_2	HBA2
0.00679337	-0.329427	0.365	0.205	1	Hepatocytes_2	XYLT1
0	4.69213	0.968	0.518	0	Endothelial	LDB2
0	4.52105	0.932	0.393	0	Endothelial	NRG3
0	4.37232	0.957	0.41	0	Endothelial	ST6GALNAC3
0	4.26346	0.894	0.23	0	Endothelial	STAB2
0	3.53066	0.903	0.296	0	Endothelial	PTPRB
0	3.44059	0.829	0.189	0	Endothelial	FLT1
0	3.34764	0.84	0.312	0	Endothelial	ROBO2
0	3.32786	0.869	0.377	0	Endothelial	RELN
0	3.29679	0.757	0.328	0	Endothelial	MECOM
0	3.13669	0.827	0.252	0	Endothelial	AC010737.1
0	3.11885	0.917	0.378	0	Endothelial	PLCB1
0	3.07878	0.833	0.355	0	Endothelial	BMPER
0	3.04209	0.852	0.261	0	Endothelial	FBXL7
0	2.87438	0.851	0.411	0	Endothelial	PLPP3
0	2.82414	0.894	0.371	0	Endothelial	KALRN
0	2.80545	0.91	0.415	0	Endothelial	ST6GAL1
0	2.80254	0.8	0.181	0	Endothelial	BMP6
0	2.78129	0.815	0.356	0	Endothelial	GPM6A
0	2.68999	0.795	0.299	0	Endothelial	GNA14
0	2.60585	0.862	0.362	0	Endothelial	APP
0	2.5999	0.823	0.278	0	Endothelial	F8
0	2.55706	0.788	0.173	0	Endothelial	EGFL7
0	2.53088	0.875	0.418	0	Endothelial	MEIS2
0	2.49677	0.805	0.161	0	Endothelial	HSPG2
0	2.47964	0.825	0.357	0	Endothelial	IGF1R
0	2.45578	0.793	0.328	0	Endothelial	BTNL9
0	2.43719	0.838	0.312	0	Endothelial	MEF2C
0	2.43614	0.765	0.248	0	Endothelial	NTN4
0	2.4313	0.758	0.231	0	Endothelial	PREX2
0	2.42127	0.758	0.24	0	Endothelial	CCSER1
0	2.41766	0.818	0.372	0	Endothelial	SEMA6A
0	2.40503	0.726	0.145	0	Endothelial	DNASE1L3
0	2.38829	0.75	0.109	0	Endothelial	STAB1
0	2.37062	0.893	0.518	0	Endothelial	INSR
0	2.34793	0.75	0.175	0	Endothelial	CRHBP
0	2.34772	0.902	0.517	0	Endothelial	AUTS2
0	2.34456	0.789	0.373	0	Endothelial	LIFR
0	2.33113	0.747	0.375	0	Endothelial	AC007100.1
0	2.30519	0.795	0.424	0	Endothelial	SMAD6
0	2.28667	0.78	0.39	0	Endothelial	GRAPL
0	2.25641	0.777	0.186	0	Endothelial	CNTNAP3B
0	2.23356	0.887	0.45	0	Endothelial	SYNE1
0	2.22977	0.773	0.375	0	Endothelial	RARB
0	2.22089	0.784	0.268	0	Endothelial	SEC14L1
0	2.21926	0.848	0.385	0	Endothelial	PLEKHG1
0	2.21618	0.759	0.302	0	Endothelial	PCDH7
0	2.20037	0.74	0.312	0	Endothelial	HECW2
0	2.18993	0.772	0.307	0	Endothelial	CALCRL
0	2.1873	0.728	0.286	0	Endothelial	CD36
0	2.17989	0.773	0.287	0	Endothelial	MEG3
0	2.17386	0.796	0.327	0	Endothelial	AC119674.2
0	2.16538	0.742	0.248	0	Endothelial	SHANK3
0	2.16425	0.726	0.233	0	Endothelial	ST8SIA6
0	2.12797	0.664	0.21	0	Endothelial	ERG
0	2.12622	0.911	0.428	0	Endothelial	ASAP1
0	2.10876	0.819	0.369	0	Endothelial	GATA4
0	2.10252	0.684	0.211	0	Endothelial	ADGRF5
0	2.08784	0.756	0.254	0	Endothelial	TGFBR3
0	2.08553	0.729	0.194	0	Endothelial	NOSTRIN
0	2.08257	0.795	0.227	0	Endothelial	ADD3
0	2.08066	0.69	0.086	0	Endothelial	FCN2
0	2.0501	0.843	0.412	0	Endothelial	TACC1
0	2.03023	0.79	0.348	0	Endothelial	CEMIP2
0	2.0227	0.689	0.282	0	Endothelial	ATRNL1
0	2.01622	0.867	0.474	0	Endothelial	ITGA9
0	1.99771	0.711	0.312	0	Endothelial	PTPRT
0	1.99228	0.819	0.391	0	Endothelial	TCF7L1
0	1.98328	0.754	0.267	0	Endothelial	NPL
0	1.94835	0.787	0.404	0	Endothelial	TIAM1
0	1.94746	0.627	0.227	0	Endothelial	EFNB2
0	1.94378	0.736	0.284	0	Endothelial	LINC01197
0	1.94296	0.757	0.25	0	Endothelial	ARHGAP31
0	1.91266	0.801	0.405	0	Endothelial	PRKCH
0	1.90703	0.683	0.245	0	Endothelial	MRO
0	1.90613	0.764	0.382	0	Endothelial	TCF4
0	1.90454	0.702	0.184	0	Endothelial	SLC26A5
0	1.90293	0.714	0.218	0	Endothelial	TEK
0	1.89627	0.749	0.303	0	Endothelial	FAT4
0	1.8664	0.717	0.154	0	Endothelial	MS4A6A
0	1.86456	0.835	0.398	0	Endothelial	AKT3
0	1.84574	0.724	0.369	0	Endothelial	EML1
0	1.84502	0.758	0.244	0	Endothelial	VAV3
0	1.84483	0.729	0.36	0	Endothelial	TOX2
0	1.83774	0.856	0.492	0	Endothelial	ARL15
0	1.83066	0.762	0.305	0	Endothelial	MEIS1
0	1.82516	0.618	0.207	0	Endothelial	NRP2
0	1.82383	0.697	0.28	0	Endothelial	WWTR1
0	1.82339	0.696	0.292	0	Endothelial	SH3RF3
0	1.8199	0.782	0.415	0	Endothelial	MRC1
0	1.81739	0.802	0.336	0	Endothelial	PLPP1
0	1.80711	0.789	0.36	0	Endothelial	PPFIBP1
0	1.77813	0.678	0.297	0	Endothelial	PRICKLE2
0	1.77001	0.83	0.373	0	Endothelial	PDE4D
0	1.76978	0.716	0.25	0	Endothelial	ZNF117
0	1.76917	0.667	0.218	0	Endothelial	ENG
0	1.76443	0.661	0.147	0	Endothelial	RASGRP3
0	1.76238	0.686	0.28	0	Endothelial	AC092422.1
0	1.76124	0.711	0.269	0	Endothelial	SH3BP5
0	1.74443	0.816	0.442	0	Endothelial	BTBD9
0	1.7068	0.792	0.404	0	Endothelial	SASH1
0	1.70465	0.748	0.288	0	Endothelial	ETS1
0	1.67476	0.787	0.446	0	Endothelial	STOX2
0	1.67237	0.72	0.201	0	Endothelial	CNTNAP3P2
0	1.66904	0.605	0.207	0	Endothelial	EMCN
0	1.66199	0.8	0.488	0	Endothelial	LINC02388
0	1.65384	0.669	0.275	0	Endothelial	FGF12
0	1.6465	0.752	0.34	0	Endothelial	CTBP2
0	1.63851	0.817	0.373	0	Endothelial	ANKRD44
0	1.63407	0.653	0.233	0	Endothelial	MID1
0	1.62423	0.665	0.199	0	Endothelial	IGF2BP2
0	1.62056	0.64	0.198	0	Endothelial	KDR
0	1.59451	0.704	0.328	0	Endothelial	NR2F1-AS1
0	1.58673	0.75	0.308	0	Endothelial	EPB41L4A
0	1.58191	0.729	0.343	0	Endothelial	RIPOR2
0	1.57606	0.639	0.294	0	Endothelial	DGKG
0	1.55754	0.749	0.378	0	Endothelial	FYN
0	1.54435	0.821	0.535	0	Endothelial	NR2F2-AS1
0	1.52617	0.65	0.184	0	Endothelial	SLCO2A1
0	1.50264	0.716	0.264	0	Endothelial	PCED1B
0	1.46704	0.695	0.295	0	Endothelial	ANKRD20A11P
0	1.46684	0.655	0.163	0	Endothelial	AFAP1L1
0	1.45842	0.811	0.427	0	Endothelial	FRMD4A
0	1.43995	0.781	0.352	0	Endothelial	SLC9A9
0	1.43298	0.638	0.238	0	Endothelial	PECAM1
0	1.41392	0.65	0.194	0	Endothelial	PRSS23
0	1.40413	0.644	0.275	0	Endothelial	PTPRE
0	1.39422	0.679	0.252	0	Endothelial	C5orf17
0	1.39006	0.655	0.181	0	Endothelial	ITPRIP
0	1.35755	0.612	0.17	0	Endothelial	NUAK1
0	1.34947	0.645	0.295	0	Endothelial	AC008050.1
0	1.329	0.639	0.218	0	Endothelial	PGM5
0	1.328	0.608	0.187	0	Endothelial	RNF144A
0	1.31017	0.678	0.203	0	Endothelial	LHFPL6
0	1.29827	0.639	0.265	0	Endothelial	LHFPL2
0	1.29507	0.641	0.275	0	Endothelial	PKHD1L1
0	1.29242	0.617	0.191	0	Endothelial	PRCP
0	1.26962	0.757	0.352	0	Endothelial	GRK5
0	1.2562	0.648	0.178	0	Endothelial	PPP4R4
0	1.22922	0.595	0.178	0	Endothelial	FILIP1
0	1.22387	0.692	0.275	0	Endothelial	CHST15
0	1.20445	0.645	0.243	0	Endothelial	AL357060.1
0	1.17269	0.573	0.137	0	Endothelial	KLHL4
0	1.17056	0.641	0.221	0	Endothelial	AC018742.1
0	1.16536	0.602	0.194	0	Endothelial	SMAD9
0	1.13238	0.62	0.15	0	Endothelial	AC092155.1
0	1.1233	0.896	0.625	0	Endothelial	RBMS3
0	1.12302	0.607	0.148	0	Endothelial	HS3ST3A1
0	1.11445	0.649	0.277	0	Endothelial	ERV3-1
0	1.07792	0.657	0.185	0	Endothelial	TSC22D1
0	1.05433	0.715	0.335	0	Endothelial	CHST11
0	1.04927	0.708	0.319	0	Endothelial	SLCO3A1
0	1.04607	0.638	0.215	0	Endothelial	AL078590.3
0	1.03789	0.623	0.1	0	Endothelial	ADCY4
0	1.01612	0.622	0.154	0	Endothelial	BACE2
0	1.0159	0.617	0.292	0	Endothelial	EHD3
0	0.994073	0.603	0.176	0	Endothelial	ZNF366
0	0.96201	0.585	0.246	0	Endothelial	KCNMB4
0	0.890178	0.601	0.255	0	Endothelial	DCLK2
0	0.886216	0.602	0.218	0	Endothelial	FAR2
0	0.881392	0.612	0.172	0	Endothelial	PLAC8
0	0.860999	0.597	0.206	0	Endothelial	SLC7A8
0	0.831283	0.604	0.149	0	Endothelial	AL078590.2
0	0.792215	0.538	0.09	0	Endothelial	PCA3
0	0.769016	0.61	0.213	0	Endothelial	MIR503HG
0	0.767052	0.599	0.065	0	Endothelial	RASSF9
0	0.760062	0.577	0.105	0	Endothelial	C12orf42
0	0.754904	0.583	0.158	0	Endothelial	LRRC1
0	0.749532	0.47	0.04	0	Endothelial	DUSP5
0	0.691964	0.529	0.089	0	Endothelial	ANKRD55
0	0.660774	0.59	0.224	0	Endothelial	PPP1R9A
0	0.638219	0.565	0.25	0	Endothelial	COL8A1
0	0.616158	0.563	0.142	0	Endothelial	REEP1
0	0.611037	0.552	0.171	0	Endothelial	DYNC1I1
0	0.521813	0.558	0.131	0	Endothelial	CLDN5
0	0.488811	0.538	0.09	0	Endothelial	IFI44L
0	0.473377	0.517	0.124	0	Endothelial	PTCHD4
0	0.43997	0.53	0.091	0	Endothelial	FAM198B
0	0.42021	0.527	0.06	0	Endothelial	NRCAM
0	0.378421	0.539	0.072	0	Endothelial	KCNH7
0	0.358368	0.528	0.12	0	Endothelial	ADARB2
0	0.347236	0.523	0.084	0	Endothelial	AL160290.2
0	0.336928	0.541	0.183	0	Endothelial	AL050403.2
0	0.306806	0.554	0.214	0	Endothelial	AC020637.1
0	-1.37597	0.166	0.533	0	Endothelial	SLC4A4
0	-1.71576	0.58	0.835	0	Endothelial	ADK
0	-1.79035	0.327	0.725	0	Endothelial	TSHZ2
0	-1.86293	0.223	0.626	0	Endothelial	NR1H4
0	-1.90824	0.34	0.736	0	Endothelial	ECHDC2
0	-2.24328	0.535	0.728	0	Endothelial	AC011604.2
0	-2.30874	0.692	0.908	0	Endothelial	RORA
0	-2.36176	0.188	0.69	0	Endothelial	ALDH1A2
0	-2.4347	0.307	0.795	0	Endothelial	GHR
0	-2.51725	0.564	0.821	0	Endothelial	SORBS2
0	-2.57508	0.468	0.788	0	Endothelial	TPRG1
0	-2.72166	0.571	0.785	0	Endothelial	LINC00907
0	-2.7263	0.226	0.75	0	Endothelial	CYP3A5
0	-3.16032	0.501	0.883	0	Endothelial	SOX5
2.15e-304	1.12329	0.693	0.436	4.3e-301	Endothelial	PLA2G5
6.02e-296	1.54373	0.732	0.329	1.2e-292	Endothelial	NRP1
5e-295	1.26627	0.603	0.257	1e-291	Endothelial	FGFR1
5.17e-295	0.988679	0.556	0.141	1.03e-291	Endothelial	SGK1
3.47e-291	1.11022	0.606	0.273	6.93e-288	Endothelial	ZFPM2-AS1
3.98e-291	1.34752	0.65	0.235	7.95e-288	Endothelial	PAM
5.76e-291	-1.39861	0.235	0.566	1.15e-287	Endothelial	SDS
1.65e-290	1.7548	0.678	0.346	3.29e-287	Endothelial	MEG8
4.85e-290	0.715019	0.522	0.164	9.71e-287	Endothelial	RGS7BP
1.81e-289	2.18415	0.592	0.14	3.61e-286	Endothelial	OIT3
1.3e-286	1.22237	0.762	0.414	2.61e-283	Endothelial	FRMD4B
6.86e-283	-1.88283	0.184	0.549	1.37e-279	Endothelial	SLCO1B1
1.36e-280	1.48805	0.672	0.302	2.72e-277	Endothelial	AC119674.1
2.78e-275	-1.86379	0.333	0.609	5.56e-272	Endothelial	SOX6
3.76e-275	1.27283	0.568	0.217	7.52e-272	Endothelial	NHSL2
3.87e-274	1.45344	0.705	0.376	7.74e-271	Endothelial	C1orf21
3.84e-273	1.26314	0.662	0.261	7.68e-270	Endothelial	SRGAP1
7.2e-267	1.19446	0.742	0.439	1.44e-263	Endothelial	SRGAP2
1.04e-265	0.367825	0.539	0.241	2.07e-262	Endothelial	ADAMTS6
2.3e-265	1.64497	0.56	0.168	4.59e-262	Endothelial	CYYR1
5.91e-265	-2.10521	0.553	0.701	1.18e-261	Endothelial	ZNF385D
4.03e-264	1.21075	0.689	0.308	8.06e-261	Endothelial	PPARG
2.02e-263	0.367356	0.433	0.08	4.04e-260	Endothelial	FAM84A
1.46e-262	-1.59727	0.389	0.7	2.91e-259	Endothelial	PTGR1
2.66e-260	1.16909	0.732	0.512	5.31e-257	Endothelial	PDK4
7.26e-260	0.831642	0.655	0.328	1.45e-256	Endothelial	WIPF1
1.61e-259	1.61196	0.675	0.321	3.22e-256	Endothelial	FLI1
1.26e-252	1.8996	0.606	0.261	2.53e-249	Endothelial	IL33
3.52e-252	1.39167	0.814	0.531	7.03e-249	Endothelial	DOCK4
7.71e-250	-1.54516	0.135	0.489	1.54e-246	Endothelial	LINC02532
3.13e-249	1.58775	0.628	0.257	6.26e-246	Endothelial	TIMP3
7.06e-248	-0.57969	0.147	0.386	1.41e-244	Endothelial	AP002026.1
2.81e-245	0.429882	0.471	0.111	5.62e-242	Endothelial	CDH11
1.01e-244	-1.47142	0.207	0.533	2.01e-241	Endothelial	PCSK6
1.23e-243	1.33428	0.671	0.35	2.45e-240	Endothelial	MYO10
7.46e-237	-0.931583	0.2	0.485	1.49e-233	Endothelial	CYP3A43
9.15e-234	-1.33945	0.164	0.494	1.83e-230	Endothelial	GLIS3
9.23e-233	1.07255	0.633	0.356	1.85e-229	Endothelial	PELI2
5.41e-232	-0.793495	0.162	0.447	1.08e-228	Endothelial	AC015687.1
2.14e-231	1.21973	0.827	0.515	4.27e-228	Endothelial	UTRN
3.78e-231	0.385444	0.522	0.168	7.56e-228	Endothelial	DISC1FP1
4.02e-231	-1.55761	0.389	0.614	8.03e-228	Endothelial	UPB1
4.88e-231	0.710824	0.574	0.235	9.76e-228	Endothelial	PIK3R3
5.58e-230	-1.4433	0.305	0.578	1.12e-226	Endothelial	AC090912.1
9.16e-228	1.08534	0.558	0.203	1.83e-224	Endothelial	RUNX1T1
1.62e-223	-1.65117	0.278	0.55	3.23e-220	Endothelial	AL583836.1
1.66e-223	-1.26074	0.398	0.605	3.32e-220	Endothelial	TMEM56-RWDD3
2.47e-221	-1.4839	0.425	0.704	4.94e-218	Endothelial	PARD3
3.76e-221	0.891052	0.598	0.265	7.51e-218	Endothelial	FAM171A1
2.44e-218	1.19293	0.508	0.149	4.87e-215	Endothelial	MMRN1
1.3e-214	-1.23767	0.423	0.604	2.6e-211	Endothelial	SLCO1B3
6.82e-213	1.20236	0.752	0.453	1.36e-209	Endothelial	RAPGEF5
1.98e-212	-0.939903	0.22	0.451	3.96e-209	Endothelial	PPARGC1A
2.5e-212	-0.441975	0.056	0.256	4.99e-209	Endothelial	MS4A7
6.95e-212	0.347739	0.568	0.285	1.39e-208	Endothelial	LINC00924
7.61e-212	0.750058	0.501	0.146	1.52e-208	Endothelial	TPM4
1.22e-211	-1.43159	0.249	0.551	2.45e-208	Endothelial	FGGY
1.87e-211	-1.51695	0.346	0.614	3.74e-208	Endothelial	EGFR
5.51e-209	1.33608	0.581	0.24	1.1e-205	Endothelial	OSBPL10
1.73e-208	-1.06101	0.418	0.639	3.47e-205	Endothelial	CU633967.1
2.26e-208	-1.73748	0.444	0.65	4.51e-205	Endothelial	ERRFI1
3.14e-208	1.62785	0.621	0.287	6.29e-205	Endothelial	GALNT18
3.3e-208	1.15795	0.647	0.321	6.59e-205	Endothelial	SFMBT2
7.04e-208	-1.49339	0.102	0.404	1.41e-204	Endothelial	GREM2
1.77e-206	0.354606	0.601	0.313	3.54e-203	Endothelial	PRKCB
1.83e-203	0.870307	0.523	0.197	3.65e-200	Endothelial	CNTNAP3
1.01e-200	1.09088	0.575	0.228	2.03e-197	Endothelial	THSD7A
1.21e-200	0.490231	0.574	0.251	2.42e-197	Endothelial	TMTC1
1.67e-198	1.79678	0.538	0.152	3.34e-195	Endothelial	ADGRL4
6.91e-197	0.58387	0.8	0.521	1.38e-193	Endothelial	ANKS1A
7.12e-196	1.53982	0.616	0.285	1.42e-192	Endothelial	HIF1A
2.59e-194	0.487501	0.66	0.359	5.18e-191	Endothelial	ADAMTS9-AS2
2.13e-193	-0.329674	0.167	0.468	4.27e-190	Endothelial	PDE8B
4.55e-193	0.80154	0.528	0.242	9.1e-190	Endothelial	AC002070.1
4.49e-192	0.447766	0.519	0.257	8.98e-189	Endothelial	NCAM2
2.69e-191	0.305371	0.531	0.213	5.38e-188	Endothelial	EGLN3
1.09e-189	-1.38665	0.222	0.488	2.17e-186	Endothelial	AC087482.1
2.8e-187	-1.65467	0.446	0.601	5.59e-184	Endothelial	SLC22A25
4.43e-187	0.540616	0.737	0.497	8.86e-184	Endothelial	ZFPM2
6.2e-187	0.57561	0.667	0.329	1.24e-183	Endothelial	SLC8A1
9.3e-187	1.40292	0.495	0.135	1.86e-183	Endothelial	PDE10A
2.06e-186	1.7945	0.549	0.21	4.12e-183	Endothelial	ZNF521
3.95e-186	-0.700207	0.164	0.36	7.91e-183	Endothelial	CACNA2D1
1.32e-185	0.381581	0.468	0.18	2.64e-182	Endothelial	KCNMB2
3.33e-184	0.99357	0.768	0.519	6.66e-181	Endothelial	PLXDC2
4.22e-183	-0.620243	0.133	0.383	8.44e-180	Endothelial	AFF3
8.34e-182	-1.12969	0.102	0.386	1.67e-178	Endothelial	ADAMTS17
1.75e-181	0.719633	0.742	0.456	3.49e-178	Endothelial	MAML2
4.09e-179	0.309329	0.432	0.128	8.17e-176	Endothelial	BMX
1.88e-178	-1.15149	0.101	0.382	3.76e-175	Endothelial	WDR72
3.83e-177	-0.776163	0.149	0.332	7.66e-174	Endothelial	FMN1
4.9e-177	1.36674	0.496	0.147	9.81e-174	Endothelial	NOVA1
1.36e-176	-1.70883	0.488	0.608	2.73e-173	Endothelial	TENM2
3.32e-173	0.808501	0.623	0.316	6.64e-170	Endothelial	SLC25A37
6.33e-171	0.362588	0.504	0.241	1.27e-167	Endothelial	ZSCAN31
5.49e-170	-1.03932	0.214	0.432	1.1e-166	Endothelial	ARHGAP15
1.25e-167	-0.266015	0.556	0.262	2.51e-164	Endothelial	LINC01320
7.25e-166	-1.05981	0.397	0.539	1.45e-162	Endothelial	PTPRD
5.13e-165	0.390834	0.656	0.444	1.03e-161	Endothelial	ADGRB3
2.58e-161	-1.15086	0.673	0.733	5.15e-158	Endothelial	CP
8.95e-161	-0.468389	0.157	0.304	1.79e-157	Endothelial	ADAMTS12
3.5e-158	-0.251884	0.186	0.389	7.01e-155	Endothelial	AC245041.2
1.45e-157	1.0074	0.57	0.33	2.9e-154	Endothelial	MEF2C-AS1
8.96e-157	-0.905358	0.254	0.485	1.79e-153	Endothelial	AC080128.1
1.04e-155	1.22488	0.624	0.34	2.08e-152	Endothelial	CHSY3
1.21e-154	0.317748	0.63	0.443	2.41e-151	Endothelial	DSCAML1
1.73e-154	1.23298	0.58	0.341	3.46e-151	Endothelial	NAV1
1.69e-153	1.29478	0.574	0.279	3.37e-150	Endothelial	P3H2
4.12e-152	-0.582549	0.248	0.434	8.23e-149	Endothelial	LINC01554
5.5e-149	-0.480616	0.221	0.428	1.1e-145	Endothelial	DACH1
6.66e-147	2.00036	0.547	0.244	1.33e-143	Endothelial	ACSM3
7.44e-147	0.79139	0.617	0.307	1.49e-143	Endothelial	FMNL2
2.96e-144	0.625763	0.596	0.33	5.92e-141	Endothelial	RGL1
1.35e-136	-1.71346	0.522	0.632	2.71e-133	Endothelial	DMD
1.87e-136	-0.882989	0.284	0.496	3.75e-133	Endothelial	NBPF14
1.3e-135	-0.870514	0.176	0.393	2.59e-132	Endothelial	PLIN5
1.66e-135	0.532019	0.532	0.312	3.31e-132	Endothelial	TSPAN5
1.28e-133	1.09493	0.486	0.224	2.56e-130	Endothelial	JAM2
6.45e-133	-1.19004	0.412	0.535	1.29e-129	Endothelial	MIR100HG
1.64e-132	1.27967	0.8	0.649	3.27e-129	Endothelial	AC004160.1
3.03e-132	-1.02079	0.545	0.72	6.06e-129	Endothelial	PCCA
3.25e-131	-0.395673	0.201	0.359	6.49e-128	Endothelial	SEMA6D
1.11e-130	-1.15921	0.467	0.656	2.21e-127	Endothelial	C9orf3
8.99e-130	-0.420684	0.072	0.353	1.8e-126	Endothelial	RNF150
1e-127	-1.54684	0.367	0.498	2e-124	Endothelial	PKHD1
6.6e-124	0.349367	0.561	0.297	1.32e-120	Endothelial	TBXAS1
1.33e-123	0.313905	0.353	0.059	2.66e-120	Endothelial	PODXL
4.95e-123	0.480207	0.601	0.309	9.9e-120	Endothelial	EPB41L2
2.86e-122	-0.758037	0.355	0.485	5.73e-119	Endothelial	AL033397.1
6.15e-122	-1.1266	0.494	0.575	1.23e-118	Endothelial	CYP2B7P
7.97e-120	1.59817	0.491	0.231	1.59e-116	Endothelial	FLRT2
3.41e-119	0.518444	0.43	0.134	6.83e-116	Endothelial	SRPX
9.17e-117	-0.264903	0.137	0.355	1.83e-113	Endothelial	ANO3
6.21e-113	-0.953024	0.455	0.651	1.24e-109	Endothelial	EXT1
3.95e-112	0.254256	0.369	0.057	7.9e-109	Endothelial	ADAM32
4.22e-110	0.783795	0.441	0.149	8.43e-107	Endothelial	GALNT14
3.09e-109	-1.20423	0.282	0.425	6.18e-106	Endothelial	LAMA2
1.11e-108	-0.582394	0.183	0.311	2.22e-105	Endothelial	PDE1A
2.9e-108	0.794004	0.523	0.31	5.79e-105	Endothelial	ZSWIM5
1.8e-106	0.689656	0.898	0.755	3.59e-103	Endothelial	NPIPB5
3.19e-105	-0.875782	0.411	0.513	6.39e-102	Endothelial	ESRRG
3.51e-105	0.319413	0.339	0.035	7.01e-102	Endothelial	NOX4
7.7e-105	-1.01464	0.316	0.463	1.54e-101	Endothelial	MLXIPL
2.74e-104	0.302603	0.464	0.22	5.49e-101	Endothelial	DENND3
7.87e-104	-1.11743	0.243	0.432	1.57e-100	Endothelial	ARHGEF10L
1.44e-103	0.332983	0.491	0.23	2.87e-100	Endothelial	NCALD
3.55e-103	-0.468213	0.216	0.413	7.1e-100	Endothelial	AL353148.1
1.13e-102	0.783346	0.528	0.27	2.27e-99	Endothelial	ANO10
2.04e-102	0.662458	0.442	0.191	4.09e-99	Endothelial	NALCN-AS1
1.04e-100	-0.292359	0.163	0.29	2.07e-97	Endothelial	ADGRL3
3.61e-100	-0.37324	0.178	0.394	7.22e-97	Endothelial	AL163541.1
8.3e-100	1.24794	0.507	0.272	1.66e-96	Endothelial	PHACTR1
1.05e-99	-1.18288	0.326	0.462	2.1e-96	Endothelial	AC004053.1
1.64e-99	-0.476701	0.085	0.255	3.28e-96	Endothelial	WWC1
7.72e-99	0.494197	0.558	0.347	1.54e-95	Endothelial	MLLT3
3.33e-97	0.928686	0.7	0.503	6.66e-94	Endothelial	KIAA1217
1.47e-96	0.301493	0.637	0.392	2.94e-93	Endothelial	AC105052.4
2.93e-93	-0.256562	0.297	0.409	5.87e-90	Endothelial	BRIP1
8.9e-93	1.71183	0.482	0.183	1.78e-89	Endothelial	RHOJ
5.78e-92	0.284687	0.648	0.404	1.16e-88	Endothelial	RGPD5
9.34e-90	1.29154	0.411	0.148	1.87e-86	Endothelial	CTSL
3.03e-89	-0.592781	0.173	0.348	6.06e-86	Endothelial	ST20-MTHFS
3.53e-89	1.16623	0.426	0.189	7.06e-86	Endothelial	TLL1
2.37e-87	1.51718	0.479	0.198	4.74e-84	Endothelial	NPAS3
3.04e-87	-0.273869	1	0.998	6.07e-84	Endothelial	MALAT1
3.62e-85	0.669913	0.443	0.19	7.24e-82	Endothelial	LRRK1
4.21e-84	0.461903	0.44	0.234	8.43e-81	Endothelial	KCNIP4
8.68e-84	-0.517427	0.103	0.265	1.74e-80	Endothelial	AP002518.2
1.75e-83	0.767172	0.686	0.518	3.51e-80	Endothelial	AC098650.1
9.84e-83	-0.663033	0.355	0.451	1.97e-79	Endothelial	TOX
1.11e-82	-0.265575	0.466	0.232	2.21e-79	Endothelial	FHOD3
1.42e-82	0.509844	0.73	0.523	2.85e-79	Endothelial	STAG3L3
4.35e-82	-0.780864	0.329	0.518	8.69e-79	Endothelial	PRKG1
1.09e-80	-1.27163	0.408	0.525	2.17e-77	Endothelial	ANK3
1.24e-80	-0.456962	0.17	0.292	2.48e-77	Endothelial	DOCK2
4.91e-80	-1.00161	0.226	0.395	9.81e-77	Endothelial	ANXA4
3.16e-78	-0.655801	0.242	0.38	6.31e-75	Endothelial	FBXO17
4.14e-77	-0.835543	0.242	0.377	8.28e-74	Endothelial	G6PC
4.7e-76	0.271646	0.426	0.229	9.4e-73	Endothelial	CD38
3.43e-75	-0.29722	0.339	0.212	6.86e-72	Endothelial	STXBP6
7.65e-74	-0.850221	0.496	0.52	1.53e-70	Endothelial	TAT-AS1
1.29e-73	0.55235	0.776	0.559	2.57e-70	Endothelial	SORBS1
4.99e-73	-0.621122	0.296	0.465	9.98e-70	Endothelial	ASGR1
6.73e-73	-1.23237	0.536	0.559	1.35e-69	Endothelial	FIGN
4.3e-71	-0.296286	0.21	0.37	8.59e-68	Endothelial	NEK10
5.18e-71	0.454239	0.687	0.451	1.04e-67	Endothelial	SYNE2
5.27e-71	0.450593	0.495	0.282	1.05e-67	Endothelial	C7
3.13e-70	-0.715389	0.167	0.321	6.27e-67	Endothelial	RUNX1
8.61e-70	-0.601312	0.175	0.301	1.72e-66	Endothelial	TM4SF4
3.23e-68	0.300976	0.531	0.297	6.46e-65	Endothelial	CMAHP
7.41e-68	-0.277334	0.326	0.448	1.48e-64	Endothelial	ANOS2P
1.97e-67	-1.0531	0.319	0.442	3.94e-64	Endothelial	PNPLA3
3.19e-67	-0.538566	0.146	0.293	6.37e-64	Endothelial	SLC13A5
3.74e-67	1.42943	0.405	0.129	7.48e-64	Endothelial	ACER2
5.86e-65	-0.664161	0.096	0.266	1.17e-61	Endothelial	AC083837.2
4.01e-63	0.58597	0.527	0.36	8.03e-60	Endothelial	GLCCI1
1.35e-62	-0.588489	0.527	0.519	2.69e-59	Endothelial	AC022414.1
3.24e-62	-0.665646	0.175	0.315	6.47e-59	Endothelial	HPR
3.35e-62	-0.381473	0.186	0.272	6.7e-59	Endothelial	PTGIS
1.38e-61	-0.293455	0.282	0.357	2.76e-58	Endothelial	CYP2C19
3.41e-61	-0.644231	0.448	0.501	6.82e-58	Endothelial	SLC16A10
4.71e-61	-0.689354	0.356	0.447	9.42e-58	Endothelial	MAPK10
6.02e-61	-0.287132	0.326	0.156	1.2e-57	Endothelial	SNAP25-AS1
6.06e-61	0.26289	0.346	0.088	1.21e-57	Endothelial	TMEM108
4.08e-59	-0.527656	0.408	0.517	8.16e-56	Endothelial	UGT1A10
4.26e-59	-0.846305	0.193	0.303	8.52e-56	Endothelial	FGFR2
4.81e-59	-0.740808	0.382	0.506	9.62e-56	Endothelial	CYP3A4
3.9e-58	0.557181	0.342	0.055	7.79e-55	Endothelial	DPYSL3
1.17e-56	-0.283021	0.111	0.288	2.33e-53	Endothelial	SGCD
1.88e-55	-0.785571	0.493	0.603	3.76e-52	Endothelial	CALD1
1e-54	0.544546	0.506	0.325	2.01e-51	Endothelial	FUT8
3.96e-54	-0.446931	0.121	0.26	7.93e-51	Endothelial	LRRC7
1.17e-51	-0.467643	0.153	0.281	2.35e-48	Endothelial	SYTL2
8.2e-50	-0.595108	0.347	0.416	1.64e-46	Endothelial	SLC7A5
3.48e-49	0.535613	0.818	0.678	6.97e-46	Endothelial	FOXP1
4.03e-49	-0.262493	0.434	0.26	8.06e-46	Endothelial	ADAMTS13
2.23e-48	-0.395912	0.457	0.277	4.45e-45	Endothelial	ADAP2
3.25e-48	-0.568334	0.167	0.266	6.5e-45	Endothelial	AL109930.1
7.56e-46	-0.388085	1	1	1.51e-42	Endothelial	FP671120.1
9.86e-46	1.08378	0.383	0.182	1.97e-42	Endothelial	LDLRAD3
1.07e-45	-0.775103	0.582	0.411	2.15e-42	Endothelial	PCDH9
9.73e-45	-0.573862	0.408	0.47	1.95e-41	Endothelial	AC239799.1
2.13e-44	-0.883147	0.256	0.337	4.26e-41	Endothelial	HGF
4.13e-44	-0.736053	0.116	0.294	8.27e-41	Endothelial	ADRA1B
1.68e-43	-0.632085	0.322	0.392	3.35e-40	Endothelial	SEMA5A
4.49e-43	-0.36596	0.188	0.285	8.99e-40	Endothelial	CAPN12
1.68e-42	-0.289254	0.095	0.266	3.37e-39	Endothelial	CADM2
1.81e-42	0.522455	0.304	0.1	3.62e-39	Endothelial	RAB3C
2.22e-41	-0.53534	1	1	4.44e-38	Endothelial	FP236383.1
2.51e-41	-0.590486	0.188	0.281	5.01e-38	Endothelial	CPB2-AS1
5.76e-41	-0.815786	0.138	0.276	1.15e-37	Endothelial	AOAH
1.21e-40	-0.446928	0.361	0.228	2.42e-37	Endothelial	KLHL29
2.02e-40	0.350913	0.792	0.676	4.05e-37	Endothelial	NPIPB4
2.29e-40	-0.616173	0.323	0.397	4.58e-37	Endothelial	LINC01344
9.09e-40	-0.617681	0.448	0.555	1.82e-36	Endothelial	RBPMS
3.44e-39	-0.408865	0.463	0.288	6.88e-36	Endothelial	CAMK4
8.75e-39	-0.377733	0.19	0.332	1.75e-35	Endothelial	IKZF1
1.29e-38	-0.338393	0.232	0.344	2.57e-35	Endothelial	NCAM1
1.71e-38	-0.594121	0.577	0.614	3.41e-35	Endothelial	ITIH4
7.27e-38	0.609219	0.343	0.173	1.45e-34	Endothelial	PDK1
1.01e-37	-0.463591	0.374	0.233	2.03e-34	Endothelial	AQP4-AS1
1.45e-37	-0.320068	0.251	0.283	2.9e-34	Endothelial	MGAT4C
2.75e-37	-0.551157	0.166	0.359	5.49e-34	Endothelial	CARMN
2.35e-35	-0.300984	0.185	0.261	4.71e-32	Endothelial	MYOM1
8.81e-35	1.25038	0.356	0.138	1.76e-31	Endothelial	AKAP12
2.25e-34	0.999015	0.383	0.19	4.49e-31	Endothelial	SYN3
2.34e-34	-0.443154	0.322	0.438	4.68e-31	Endothelial	GBE1
3.92e-34	0.50458	0.312	0.112	7.85e-31	Endothelial	KHDRBS2
3.39e-33	-0.849828	0.329	0.391	6.78e-30	Endothelial	DOCK8
3.45e-33	-0.706746	0.425	0.443	6.89e-30	Endothelial	SNX29P2
1.77e-32	-0.427327	0.323	0.388	3.55e-29	Endothelial	ARHGAP10
2.04e-32	-0.778519	0.222	0.282	4.07e-29	Endothelial	FYB1
8.4e-32	-0.252873	0.4	0.26	1.68e-28	Endothelial	CD96
1.15e-31	0.452539	0.66	0.544	2.31e-28	Endothelial	ADGRL2
5.29e-31	0.454935	0.381	0.222	1.06e-27	Endothelial	SEL1L3
5.9e-31	-0.301927	0.282	0.382	1.18e-27	Endothelial	PTP4A1
2.55e-30	1.01954	0.515	0.377	5.1e-27	Endothelial	EDA
2.74e-30	-0.277391	0.21	0.282	5.49e-27	Endothelial	GOT1
6e-29	0.415748	0.339	0.18	1.2e-25	Endothelial	NREP
5.31e-27	0.453148	0.411	0.245	1.06e-23	Endothelial	ANKRD36C
1.06e-25	0.622769	0.243	0.258	2.12e-22	Endothelial	CSGALNACT1
6.66e-25	-0.581464	0.435	0.49	1.33e-21	Endothelial	SAT1
2.23e-24	0.334262	0.27	0.135	4.47e-21	Endothelial	HSPA1A
2.94e-24	0.315253	0.273	0.125	5.89e-21	Endothelial	ACSL4
3.36e-24	0.558008	0.442	0.313	6.72e-21	Endothelial	ARHGEF3
9.23e-24	0.31889	0.626	0.513	1.85e-20	Endothelial	PBX1
1.11e-22	0.76924	0.456	0.292	2.22e-19	Endothelial	DISC1
2.78e-22	-0.773072	0.228	0.274	5.56e-19	Endothelial	SKAP1
7.54e-22	1.21554	0.32	0.088	1.51e-18	Endothelial	PCDH17
1.05e-21	-0.277606	0.295	0.307	2.1e-18	Endothelial	PDGFD
1.41e-21	-0.258973	0.139	0.251	2.83e-18	Endothelial	SLA
2.35e-21	-1.44856	0.261	0.317	4.7e-18	Endothelial	BICC1
4.57e-21	-0.65172	0.264	0.361	9.14e-18	Endothelial	TRPS1
1.87e-20	0.539676	0.324	0.159	3.74e-17	Endothelial	GRIP1
2.72e-20	-0.252121	0.325	0.353	5.44e-17	Endothelial	GPC5
3.07e-20	-0.686142	0.319	0.362	6.15e-17	Endothelial	CELF2
1.77e-19	0.445206	0.461	0.33	3.54e-16	Endothelial	ATP13A3
1.87e-19	-0.663196	0.216	0.283	3.73e-16	Endothelial	KMO
6.97e-19	-0.641295	0.297	0.347	1.39e-15	Endothelial	CCNT2-AS1
1.6e-17	0.525868	0.267	0.242	3.2e-14	Endothelial	CALN1
4.47e-17	1.03238	0.332	0.14	8.95e-14	Endothelial	AL603840.1
1.86e-16	-0.377343	0.331	0.345	3.73e-13	Endothelial	PDE3A
2.26e-16	-0.692885	0.364	0.396	4.53e-13	Endothelial	EPHA3
5.54e-16	0.252737	0.323	0.138	1.11e-12	Endothelial	CLEC14A
6.99e-16	-0.30704	0.081	0.255	1.4e-12	Endothelial	AC022816.1
3e-14	-0.343421	0.281	0.212	5.99e-11	Endothelial	RXFP1
3.87e-14	-0.363483	0.248	0.279	7.74e-11	Endothelial	BMPR1B
7.88e-14	-0.761802	0.426	0.417	1.58e-10	Endothelial	AC096577.1
8.07e-14	-0.363445	0.074	0.26	1.61e-10	Endothelial	KCNE1
1.15e-13	-0.438725	0.262	0.285	2.3e-10	Endothelial	RGPD3
1.17e-13	0.274189	0.262	0.175	2.33e-10	Endothelial	SPSB1
1.35e-13	0.644667	0.379	0.219	2.69e-10	Endothelial	TANC2
9.81e-13	-0.311919	0.459	0.329	1.96e-09	Endothelial	ERBB4
5e-12	0.446783	0.351	0.181	9.99e-09	Endothelial	EPHA4
5.88e-12	0.894275	0.335	0.172	1.18e-08	Endothelial	2025-03-03
8.59e-12	1.18222	0.384	0.197	1.72e-08	Endothelial	PPP1R16B
1.9e-11	-0.339984	0.23	0.312	3.8e-08	Endothelial	UST
2.11e-11	0.446774	0.24	0.253	4.23e-08	Endothelial	CARMIL1
2.23e-11	-0.262292	0.3	0.206	4.47e-08	Endothelial	NGF
2.27e-11	0.256433	0.323	0.212	4.54e-08	Endothelial	SDK1
6.75e-11	-0.252312	0.403	0.291	1.35e-07	Endothelial	ARHGAP6
2.38e-10	0.695621	0.319	0.165	4.76e-07	Endothelial	COL4A2
5.66e-10	-0.311238	0.234	0.269	1.13e-06	Endothelial	RGPD2
1.92e-09	0.485934	0.287	0.106	3.83e-06	Endothelial	SLC2A3
2.03e-09	-0.726045	0.397	0.394	4.06e-06	Endothelial	DOCK10
2.87e-09	-0.413599	0.418	0.394	5.74e-06	Endothelial	ST18
4.31e-09	-0.279476	0.323	0.269	8.62e-06	Endothelial	HNF1B
1.16e-08	-0.302164	0.277	0.289	2.33e-05	Endothelial	LINC00299
6.95e-08	0.280521	0.281	0.134	0.000138921	Endothelial	CR1L
1.11e-07	0.516892	0.32	0.308	0.000222709	Endothelial	ROBO1
6.01e-07	0.395236	0.345	0.263	0.00120124	Endothelial	P4HA1
8.18e-07	-0.539542	0.589	0.488	0.00163526	Endothelial	ARHGAP24
9.58e-07	-0.67636	0.275	0.295	0.001916	Endothelial	SLC1A3
1.02e-06	-1.4367	0.477	0.437	0.00203427	Endothelial	CCBE1
1.53e-06	-0.524562	0.331	0.321	0.00306192	Endothelial	AGBL4
2.63e-06	-0.584597	0.372	0.37	0.00526944	Endothelial	PTH1R
2.76e-06	-0.636706	0.632	0.579	0.00551117	Endothelial	PCK1
3.04e-06	-0.29625	0.362	0.355	0.00608721	Endothelial	RGPD1
5.58e-06	-0.880689	0.464	0.426	0.0111607	Endothelial	CNTN4
3.9e-05	-0.779969	0.441	0.408	0.0780395	Endothelial	ADAMTSL1
6.61e-05	0.459568	0.395	0.309	0.132149	Endothelial	AC007319.1
7.46e-05	-0.501795	0.413	0.409	0.149228	Endothelial	LBP
9.18e-05	-0.286599	0.34	0.333	0.183684	Endothelial	FBXO16
0.000135667	-0.490305	0.228	0.312	0.271335	Endothelial	FAM160A1
0.00023856	-0.880181	0.313	0.257	0.477121	Endothelial	CHST9
0.000403064	-0.495867	0.381	0.263	0.806129	Endothelial	RALYL
0.000412969	-0.504698	0.215	0.267	0.825938	Endothelial	AC068631.1
0.000589072	0.270129	0.345	0.214	1	Endothelial	IGFBP7
0.000592395	0.251046	0.273	0.164	1	Endothelial	OPCML
0.000636374	-0.395512	0.314	0.297	1	Endothelial	FAAH2
0.000658963	-0.398155	0.461	0.379	1	Endothelial	PDZRN4
0.000704728	-0.844933	0.337	0.303	1	Endothelial	CTNND2
0.00107558	-0.493485	0.247	0.275	1	Endothelial	TXK
0.00143172	-0.421535	0.339	0.315	1	Endothelial	DIRC3
0.00205004	-0.30364	0.449	0.413	1	Endothelial	AC027796.3
0.0040291	-0.342769	0.59	0.549	1	Endothelial	R3HDM2
0.00462176	-0.275791	0.219	0.259	1	Endothelial	ADCY5
0.00517934	-0.427126	0.274	0.263	1	Endothelial	SVEP1
0.00892128	-0.632382	0.373	0.299	1	Endothelial	UNC5C
0.00918195	-0.728751	0.38	0.358	1	Endothelial	ADAMTS2
0	3.30049	0.848	0.34	0	Kupffer	HDAC9
0	2.96769	0.8	0.118	0	Kupffer	CD163
0	2.87833	0.786	0.274	0	Kupffer	FMN1
0	2.8134	0.783	0.256	0	Kupffer	SLC1A3
0	2.73332	0.826	0.336	0	Kupffer	SLC8A1
0	2.72028	0.839	0.29	0	Kupffer	TBXAS1
0	2.68748	0.789	0.28	0	Kupffer	CCDC26
0	2.65067	0.854	0.257	0	Kupffer	ADAP2
0	2.64351	0.807	0.219	0	Kupffer	AOAH
0	2.60135	0.854	0.349	0	Kupffer	DOCK8
0	2.58979	0.763	0.238	0	Kupffer	FYB1
0	2.43778	0.82	0.429	0	Kupffer	MERTK
0	2.35705	0.765	0.284	0	Kupffer	DIRC3
0	2.35	0.742	0.291	0	Kupffer	AGBL4
0	2.32306	0.746	0.194	0	Kupffer	MS4A7
0	2.21324	0.745	0.125	0	Kupffer	MARCO
0	2.17858	0.898	0.453	0	Kupffer	SAT1
0	2.087	0.745	0.201	0	Kupffer	NDST3
0	1.99907	0.756	0.244	0	Kupffer	DSCAM
0	1.88191	0.726	0.105	0	Kupffer	SIGLEC1
0	1.80351	0.726	0.181	0	Kupffer	PIK3R5
0	1.68984	0.721	0.229	0	Kupffer	MS4A4E
0	1.63893	0.71	0.218	0	Kupffer	FGD2
0	1.6057	0.717	0.167	0	Kupffer	CMKLR1
0	1.4674	0.662	0.136	0	Kupffer	CSF1R
0	1.44524	0.716	0.172	0	Kupffer	COL23A1
0	1.44255	0.672	0.119	0	Kupffer	MPPED2
0	1.21044	0.679	0.12	0	Kupffer	VCAM1
0	1.15785	0.659	0.242	0	Kupffer	HRH1
0	1.12476	0.615	0.026	0	Kupffer	VSIG4
0	1.11929	0.62	0.155	0	Kupffer	DLEU7-AS1
0	1.0908	0.587	0.044	0	Kupffer	CD86
0	0.971999	0.632	0.19	0	Kupffer	FBN2
0	0.942928	0.632	0.098	0	Kupffer	IGSF21
0	0.924793	0.579	0.039	0	Kupffer	GLDN
0	0.892738	0.624	0.11	0	Kupffer	GFRA2
0	0.71475	0.516	0.009	0	Kupffer	AC079015.1
0	0.621312	0.598	0.146	0	Kupffer	SMIM35
0	0.569859	0.613	0.066	0	Kupffer	ELAVL4
0	0.279603	0.599	0.09	0	Kupffer	CA8
0	0.256625	0.504	0.012	0	Kupffer	EBI3
0	-2.74917	0.55	0.907	0	Kupffer	RORA
0	-2.77888	0.518	0.861	0	Kupffer	SOX5
1.51e-304	2.30372	0.835	0.428	3.01e-301	Kupffer	FRMD4B
9.92e-303	2.83019	0.779	0.312	1.98e-299	Kupffer	FMNL2
1e-296	1.64691	0.701	0.343	2.01e-293	Kupffer	AL163541.1
8.28e-296	2.39537	0.746	0.242	1.66e-292	Kupffer	DOCK2
1.7e-292	2.09608	0.75	0.279	3.4e-289	Kupffer	DISC1
3.79e-292	1.51795	0.726	0.184	7.59e-289	Kupffer	MS4A6A
3e-282	2.58098	0.76	0.292	5.99e-279	Kupffer	CMAHP
1.25e-281	2.27726	0.81	0.373	2.5e-278	Kupffer	SLC9A9
1.86e-278	1.3286	0.691	0.229	3.73e-275	Kupffer	FGF13
1.07e-274	2.19523	0.637	0.109	2.13e-271	Kupffer	SYK
1.11e-274	1.71389	0.65	0.198	2.21e-271	Kupffer	AC100849.1
3.83e-274	1.30489	0.588	0.064	7.67e-271	Kupffer	CYBB
3.43e-273	0.725509	0.657	0.262	6.86e-270	Kupffer	MDGA2
4.14e-270	0.299806	0.513	0.104	8.28e-267	Kupffer	AL034397.3
9.48e-268	1.94073	0.847	0.446	1.9e-264	Kupffer	FRMD4A
1.39e-264	0.432278	0.55	0.134	2.78e-261	Kupffer	AL135926.1
2.81e-256	0.391515	0.506	0.124	5.62e-253	Kupffer	KCNQ3
3.86e-256	0.8552	0.662	0.226	7.71e-253	Kupffer	CSGALNACT1
2.3e-253	1.55196	0.641	0.25	4.6e-250	Kupffer	GALNTL6
3.39e-250	1.56974	0.754	0.323	6.78e-247	Kupffer	AFF3
1.88e-248	-2.11074	0.279	0.707	3.77e-245	Kupffer	TSHZ2
1.35e-246	0.606118	0.554	0.123	2.7e-243	Kupffer	HS3ST4
7.11e-246	1.84118	0.733	0.329	1.42e-242	Kupffer	CELF2
1.2e-245	1.65372	0.768	0.379	2.41e-242	Kupffer	ARHGAP15
4.79e-244	0.708775	0.643	0.207	9.57e-241	Kupffer	KCNE1
5.9e-244	0.564057	0.604	0.181	1.18e-240	Kupffer	ROR1
6.33e-243	0.64651	0.614	0.175	1.27e-239	Kupffer	NHS
1.52e-242	0.275165	0.511	0.125	3.04e-239	Kupffer	AC106865.1
4.49e-241	0.571253	0.652	0.193	8.99e-238	Kupffer	SOBP
1.13e-238	-2.18854	0.565	0.817	2.26e-235	Kupffer	MAGI1
1.79e-235	-2.31622	0.551	0.808	3.57e-232	Kupffer	SORBS2
9.52e-233	-1.63725	0.237	0.656	1.9e-229	Kupffer	PHLDB2
5.78e-228	2.04187	0.639	0.183	1.16e-224	Kupffer	MCTP1
7.78e-226	-0.899694	0.082	0.384	1.56e-222	Kupffer	HECW2
1.33e-225	2.07265	0.792	0.475	2.67e-222	Kupffer	ZEB2
4.6e-225	1.00163	0.624	0.209	9.21e-222	Kupffer	SLA
1.5e-223	2.09255	0.66	0.223	3e-220	Kupffer	MYO1F
5.49e-217	1.2734	0.744	0.335	1.1e-213	Kupffer	FLI1
1.15e-216	1.90456	0.729	0.315	2.3e-213	Kupffer	EPB41L2
7.31e-216	1.59025	0.632	0.24	1.46e-212	Kupffer	GAS7
4.27e-213	-0.9117	0.102	0.407	8.53e-210	Kupffer	MEG8
1.08e-211	-2.11996	0.32	0.715	2.17e-208	Kupffer	CYP3A5
8.07e-205	-2.35221	0.591	0.771	1.61e-201	Kupffer	LINC00907
1.48e-203	0.634152	0.56	0.155	2.95e-200	Kupffer	LPAR1
4.68e-202	1.24366	0.686	0.344	9.35e-199	Kupffer	WIPF1
6.89e-200	0.369968	0.605	0.192	1.38e-196	Kupffer	MIR646HG
1.83e-198	-0.944252	0.1	0.439	3.66e-195	Kupffer	C1orf21
5.57e-190	1.53188	0.639	0.269	1.11e-186	Kupffer	GCNT1
2.5e-188	2.10293	0.618	0.178	5e-185	Kupffer	2025-03-01
1.3e-187	-3.03502	0.262	0.595	2.61e-184	Kupffer	LDB2
2.29e-186	-1.6399	0.26	0.609	4.58e-183	Kupffer	SORBS1
2.47e-185	1.23766	0.573	0.16	4.94e-182	Kupffer	AL035446.2
4.3e-185	0.664189	0.565	0.162	8.61e-182	Kupffer	STK17B
5.92e-185	0.507091	0.499	0.108	1.18e-181	Kupffer	AL390036.1
2.26e-184	0.75032	0.679	0.337	4.52e-181	Kupffer	ADAMTS2
4.12e-184	-1.87626	0.322	0.653	8.23e-181	Kupffer	ALDH1A2
2.63e-176	-1.55069	0.383	0.711	5.25e-173	Kupffer	ECHDC2
2.62e-170	0.855279	0.73	0.368	5.24e-167	Kupffer	EDA
5.12e-167	0.347117	0.64	0.29	1.02e-163	Kupffer	P3H2
1.28e-165	-1.32396	0.15	0.477	2.56e-162	Kupffer	GLIS3
1.54e-165	0.946533	0.679	0.281	3.08e-162	Kupffer	SRGAP1
4.1e-165	1.14939	0.722	0.352	8.21e-162	Kupffer	CPM
8.55e-164	-0.787457	0.093	0.317	1.71e-160	Kupffer	TIMP3
3.94e-162	1.40472	0.834	0.532	7.87e-159	Kupffer	UTRN
8.83e-162	-0.446398	0.061	0.279	1.77e-158	Kupffer	SVEP1
6.51e-160	-0.954271	0.15	0.407	1.3e-156	Kupffer	MYO10
5.87e-156	-1.99722	0.45	0.687	1.17e-152	Kupffer	PARD3
2.15e-155	-1.20072	0.213	0.509	4.31e-152	Kupffer	SLC4A4
2.66e-154	-1.16875	0.27	0.566	5.33e-151	Kupffer	AC090912.1
1.65e-152	-0.857214	0.141	0.379	3.3e-149	Kupffer	CALCRL
3.08e-152	-0.597024	0.121	0.322	6.15e-149	Kupffer	HAND2-AS1
1.88e-151	-1.99614	0.581	0.748	3.76e-148	Kupffer	GHR
7.16e-149	1.8688	0.684	0.338	1.43e-145	Kupffer	RGL1
1.19e-147	-1.513	0.353	0.611	2.37e-144	Kupffer	MACROD2
2.68e-147	1.83748	0.584	0.146	5.36e-144	Kupffer	PTPRC
6.13e-147	-0.713761	0.09	0.307	1.23e-143	Kupffer	ST8SIA6
1.41e-146	-1.47426	0.254	0.537	2.82e-143	Kupffer	AL583836.1
5.53e-143	0.578862	0.63	0.278	1.11e-139	Kupffer	AC068587.4
2.55e-141	-0.571473	0.112	0.316	5.09e-138	Kupffer	IL33
1.76e-140	0.700241	0.576	0.229	3.53e-137	Kupffer	SLC7A8
6.35e-140	0.779107	0.803	0.5	1.27e-136	Kupffer	ITGA9
7.8e-140	-1.52378	0.193	0.528	1.56e-136	Kupffer	SLCO1B1
2.55e-138	-1.41363	0.391	0.642	5.11e-135	Kupffer	ERRFI1
3.05e-137	-1.98604	0.548	0.676	6.1e-134	Kupffer	AC004160.1
2.38e-134	-0.622585	0.263	0.453	4.75e-131	Kupffer	TOX
1.12e-131	0.947132	0.76	0.521	2.25e-128	Kupffer	PDK4
1.87e-131	1.392	0.537	0.17	3.74e-128	Kupffer	SAMSN1
7.1e-131	1.18312	0.656	0.3	1.42e-127	Kupffer	CHST15
3.41e-130	-1.90903	0.186	0.494	6.82e-127	Kupffer	MEIS2
3.48e-128	0.779455	0.74	0.404	6.95e-125	Kupffer	TCF4
5.09e-128	0.304614	0.484	0.119	1.02e-124	Kupffer	FAM198B
1.07e-126	1.90093	0.639	0.326	2.15e-123	Kupffer	PRKCB
5.16e-126	2.09581	0.754	0.533	1.03e-122	Kupffer	PLXDC2
1.52e-125	-1.17448	0.261	0.557	3.04e-122	Kupffer	PALM2-AKAP2
8.45e-125	1.65649	0.521	0.128	1.69e-121	Kupffer	TLR2
3.32e-124	-1.43726	0.194	0.439	6.64e-121	Kupffer	APP
5.04e-123	-0.707425	0.071	0.322	1.01e-119	Kupffer	FAM171A1
5.81e-123	-1.39229	0.437	0.68	1.16e-119	Kupffer	PTGR1
2.86e-122	-0.640123	0.08	0.271	5.72e-119	Kupffer	NOSTRIN
5.21e-121	-1.2118	0.389	0.651	1.04e-117	Kupffer	C9orf3
7.23e-121	-1.34548	0.221	0.482	1.45e-117	Kupffer	PLPP3
4.71e-119	1.10187	0.635	0.303	9.42e-116	Kupffer	NPL
3.92e-117	1.23081	0.592	0.294	7.84e-114	Kupffer	IKZF1
7.37e-116	-1.30796	0.19	0.466	1.47e-112	Kupffer	LINC02532
2.27e-115	0.541383	0.517	0.189	4.55e-112	Kupffer	ADGRE5
9.18e-115	1.37288	0.689	0.355	1.84e-111	Kupffer	NRP1
2.46e-111	1.21804	0.711	0.441	4.92e-108	Kupffer	MRC1
5.35e-111	0.419609	0.504	0.191	1.07e-107	Kupffer	KCNAB1
6.88e-111	1.45737	0.725	0.473	1.38e-107	Kupffer	MAML2
1.32e-110	-1.74575	0.454	0.578	2.65e-107	Kupffer	NR2F2-AS1
1.72e-110	-1.65422	0.409	0.588	3.43e-107	Kupffer	SOX6
4.38e-110	-0.560282	0.116	0.274	8.76e-107	Kupffer	FLRT2
6.74e-109	-1.30495	0.355	0.599	1.35e-105	Kupffer	EGFR
5.78e-108	-0.978716	0.235	0.497	1.16e-104	Kupffer	SYNE2
4.61e-106	0.48931	0.665	0.369	9.23e-103	Kupffer	CTBP2
1.66e-105	-0.311687	0.112	0.299	3.32e-102	Kupffer	DPP4
1.22e-104	-1.44913	0.389	0.571	2.45e-101	Kupffer	ADGRL2
1.46e-104	0.845696	0.564	0.276	2.91e-101	Kupffer	PLCL1
2.66e-103	-1.61483	0.399	0.591	5.33e-100	Kupffer	NR1H4
4.63e-103	-1.56686	0.329	0.558	9.25e-100	Kupffer	RBPMS
5.71e-103	-1.32501	0.241	0.512	1.14e-99	Kupffer	PCSK6
7.07e-103	-0.75741	0.062	0.276	1.41e-99	Kupffer	NCALD
8.57e-103	-1.03214	0.223	0.442	1.71e-99	Kupffer	PNPLA3
1.02e-102	1.64559	0.64	0.376	2.04e-99	Kupffer	DOCK10
1.18e-101	-0.441711	0.195	0.386	2.35e-98	Kupffer	MLLT3
2.53e-99	-0.807765	0.26	0.465	5.07e-96	Kupffer	CYP3A43
6.75e-98	-1.09282	0.348	0.608	1.35e-94	Kupffer	CALD1
2.91e-95	-1.92758	0.642	0.71	5.83e-92	Kupffer	AC011604.2
2.38e-94	0.427129	0.714	0.444	4.76e-91	Kupffer	AC239799.1
5.24e-94	-0.729302	0.127	0.307	1.05e-90	Kupffer	PREX2
1.3e-93	-0.806846	0.183	0.375	2.6e-90	Kupffer	G6PC
4.48e-92	0.465309	0.556	0.266	8.95e-89	Kupffer	PECAM1
1.84e-91	-1.53457	0.48	0.59	3.67e-88	Kupffer	SLC22A25
1.87e-91	-0.492449	0.251	0.464	3.73e-88	Kupffer	TIAM1
2.09e-91	-0.458427	0.125	0.409	4.18e-88	Kupffer	AL353148.1
8.2e-91	-0.653137	0.2	0.393	1.64e-87	Kupffer	HMCN1
2.02e-90	-0.677541	0.28	0.429	4.04e-87	Kupffer	IL1RAPL2
6.24e-90	0.67659	0.567	0.243	1.25e-86	Kupffer	ANKRD36C
1.83e-89	-0.637444	0.194	0.341	3.67e-86	Kupffer	ATRNL1
3.87e-88	-1.67515	0.42	0.574	7.74e-85	Kupffer	AUTS2
5.22e-88	-0.318705	0.187	0.329	1.04e-84	Kupffer	PKHD1L1
8.06e-88	-0.44676	0.202	0.371	1.61e-84	Kupffer	SGK2
1.54e-87	-1.75588	0.609	0.689	3.08e-84	Kupffer	ZNF385D
5.21e-87	0.727858	0.759	0.466	1.04e-83	Kupffer	ASAP1
1.11e-86	-0.714004	0.909	0.942	2.22e-83	Kupffer	NEAT1
3.54e-86	1.17263	0.577	0.3	7.08e-83	Kupffer	PTPRE
4e-86	0.983312	0.635	0.333	7.99e-83	Kupffer	PPARG
4.67e-86	0.385252	0.422	0.076	9.34e-83	Kupffer	PTPN22
3.57e-85	-0.762235	0.067	0.26	7.14e-82	Kupffer	EGFL7
1.64e-84	0.38821	0.554	0.255	3.27e-81	Kupffer	PIK3R3
1.93e-84	-0.462708	0.229	0.395	3.86e-81	Kupffer	SEMA5A
5.51e-84	1.22485	0.686	0.46	1.1e-80	Kupffer	SRGAP2
5.78e-84	0.255505	0.424	0.139	1.16e-80	Kupffer	AC066613.2
2.62e-83	-1.18304	0.231	0.425	5.24e-80	Kupffer	PPFIBP1
2.75e-83	-1.17004	0.244	0.423	5.5e-80	Kupffer	GPM6A
4.59e-83	-0.86582	0.148	0.34	9.17e-80	Kupffer	GALNT18
1.07e-82	-1.12058	0.3	0.457	2.15e-79	Kupffer	AC004053.1
9.73e-82	-0.844397	0.157	0.319	1.95e-78	Kupffer	CTNND2
2.19e-81	-0.399953	0.159	0.432	4.37e-78	Kupffer	PURPL
3.41e-81	-1.23243	0.265	0.434	6.81e-78	Kupffer	GATA4
4.86e-81	0.334962	0.523	0.221	9.72e-78	Kupffer	PRCP
1.14e-79	-0.869148	0.203	0.368	2.29e-76	Kupffer	FAT4
2.94e-79	0.830432	0.762	0.509	5.87e-76	Kupffer	KIAA1217
3.44e-79	0.626668	0.601	0.327	6.88e-76	Kupffer	FUT8
6.06e-78	0.348041	0.388	0.078	1.21e-74	Kupffer	DAPP1
1.03e-77	0.452203	0.78	0.538	2.06e-74	Kupffer	ANKS1A
1.27e-77	1.31698	0.595	0.342	2.55e-74	Kupffer	SFMBT2
1.48e-77	-2.4692	0.312	0.469	2.97e-74	Kupffer	NRG3
2.26e-77	-0.485823	0.323	0.517	4.52e-74	Kupffer	UGT1A10
4.26e-77	-0.349999	0.108	0.352	8.52e-74	Kupffer	ZSWIM5
5.36e-77	0.678887	0.732	0.451	1.07e-73	Kupffer	NBPF14
1.7e-76	-0.963812	0.679	0.729	3.39e-73	Kupffer	CP
2.24e-75	-1.07038	0.558	0.616	4.48e-72	Kupffer	CU633967.1
1.67e-74	-0.305092	0.149	0.277	3.34e-71	Kupffer	AC098829.1
3.05e-74	1.13246	0.449	0.096	6.11e-71	Kupffer	CD163L1
3.66e-74	-1.15032	0.517	0.585	7.32e-71	Kupffer	TMEM56-RWDD3
6.38e-74	-0.290468	0.24	0.375	1.28e-70	Kupffer	SLCO3A1
1.09e-73	0.281059	0.504	0.221	2.19e-70	Kupffer	SEL1L3
3.67e-73	-0.334673	0.042	0.285	7.35e-70	Kupffer	PPP1R9A
2.25e-72	-1.07894	0.343	0.528	4.51e-69	Kupffer	FGGY
5.86e-72	-1.0522	0.137	0.323	1.17e-68	Kupffer	NTN4
1.44e-71	-1.40076	0.159	0.344	2.88e-68	Kupffer	FBXL7
1.58e-71	-0.340076	0.068	0.25	3.16e-68	Kupffer	MST1L
1.62e-70	-0.872244	0.303	0.431	3.25e-67	Kupffer	RARB
2.16e-70	0.526309	0.69	0.407	4.31e-67	Kupffer	ANKRD44
2.77e-70	1.93342	0.504	0.172	5.53e-67	Kupffer	MSR1
3.71e-70	-1.36169	0.226	0.391	7.43e-67	Kupffer	MECOM
2.52e-68	-0.563746	0.117	0.274	5.04e-65	Kupffer	CNTNAP3P2
7.38e-68	0.573764	0.507	0.246	1.48e-64	Kupffer	FAR2
1.38e-67	-0.280102	0.381	0.192	2.76e-64	Kupffer	AC011287.1
1.41e-66	-0.525784	0.14	0.285	2.83e-63	Kupffer	EFNB2
5.84e-66	0.871924	0.458	0.203	1.17e-62	Kupffer	BNC2
7.83e-66	-0.63244	0.345	0.496	1.57e-62	Kupffer	AL358113.1
1.52e-65	-0.616481	0.271	0.414	3.05e-62	Kupffer	TOX2
2.71e-65	-0.487059	0.609	0.367	5.43e-62	Kupffer	BTNL9
1.65e-64	-1.53272	0.292	0.422	3.3e-61	Kupffer	BMPER
3.74e-64	0.980137	0.661	0.435	7.48e-61	Kupffer	SASH1
2.82e-63	-1.50085	0.536	0.597	5.64e-60	Kupffer	TENM2
6.02e-63	-0.914162	0.201	0.363	1.2e-59	Kupffer	ADAMTS17
6.08e-62	-0.273627	0.443	0.184	1.22e-58	Kupffer	COL25A1
8.83e-62	-0.368891	0.074	0.258	1.77e-58	Kupffer	CALN1
3.12e-61	-0.346363	0.153	0.282	6.24e-58	Kupffer	CAPN12
4.46e-61	-0.926425	0.178	0.341	8.91e-58	Kupffer	WWTR1
1.12e-60	-1.10077	0.148	0.274	2.23e-57	Kupffer	FLT1
4.25e-60	-0.800338	0.124	0.267	8.5e-57	Kupffer	CNTNAP3B
4.34e-60	-1.3486	0.548	0.624	8.69e-57	Kupffer	DMD
5.93e-60	1.50045	0.513	0.229	1.19e-56	Kupffer	DENND3
1.02e-59	0.505334	0.616	0.384	2.04e-56	Kupffer	AC009093.10
1.81e-59	0.553205	0.557	0.348	3.62e-56	Kupffer	BCL2
2.44e-59	-0.443769	0.164	0.25	4.89e-56	Kupffer	LRRC7
5.54e-59	-0.541079	0.139	0.254	1.11e-55	Kupffer	RUNX1T1
6.19e-59	-1.00616	0.464	0.525	1.24e-55	Kupffer	MIR100HG
1.06e-58	-1.61165	0.293	0.454	2.12e-55	Kupffer	PLCB1
3.51e-58	-0.470634	0.232	0.329	7.01e-55	Kupffer	FGF12
3.61e-57	-1.30752	0.27	0.383	7.22e-54	Kupffer	ROBO2
2.78e-56	-0.473187	0.162	0.372	5.57e-53	Kupffer	AP002026.1
3.01e-56	-0.33496	0.249	0.348	6.02e-53	Kupffer	DPP10
7.78e-56	-0.26317	0.401	0.21	1.56e-52	Kupffer	NUAK1
2.37e-55	1.38191	0.589	0.365	4.74e-52	Kupffer	CHST11
3.64e-55	1.02986	0.469	0.221	7.28e-52	Kupffer	TANC2
4.93e-55	-1.22761	0.451	0.571	9.87e-52	Kupffer	INSR
7.4e-55	-0.698022	0.286	0.419	1.48e-51	Kupffer	ARHGEF10L
1.17e-54	0.905174	0.456	0.22	2.33e-51	Kupffer	RTN1
2.92e-54	-0.361572	0.328	0.167	5.84e-51	Kupffer	PDE10A
3e-54	-0.520399	0.234	0.354	6e-51	Kupffer	ATP13A3
3.68e-54	0.89207	0.484	0.221	7.36e-51	Kupffer	TNFAIP8
3.43e-53	-1.03023	0.262	0.402	6.87e-50	Kupffer	PLPP1
3.41e-52	-0.469163	0.227	0.281	6.82e-49	Kupffer	TEK
9.23e-52	0.70467	0.877	0.764	1.85e-48	Kupffer	NPIPB5
1.76e-51	-0.298955	0.08	0.273	3.52e-48	Kupffer	NHSL2
4.75e-51	-0.492671	0.143	0.286	9.5e-48	Kupffer	SLC13A5
4.91e-51	-1.26933	0.293	0.438	9.81e-48	Kupffer	PDE4D
1.15e-50	-0.270788	0.291	0.401	2.31e-47	Kupffer	AC060809.1
1.39e-50	0.796216	0.656	0.475	2.78e-47	Kupffer	AC093423.3
1.87e-49	-0.575391	0.285	0.416	3.74e-46	Kupffer	SPATA13
1.45e-48	-1.15062	0.356	0.428	2.91e-45	Kupffer	LIFR
1.5e-48	-0.342786	0.264	0.337	2.99e-45	Kupffer	MAP3K21
7.23e-48	-0.364399	0.113	0.362	1.45e-44	Kupffer	ERBB4
1.2e-47	-0.705798	0.359	0.423	2.4e-44	Kupffer	AC096577.1
1.85e-47	-0.388165	0.07	0.252	3.7e-44	Kupffer	SLCO2A1
2.55e-47	-0.554772	0.329	0.413	5.09e-44	Kupffer	SLC7A5
5.61e-47	0.719058	0.591	0.359	1.12e-43	Kupffer	MEF2C
1.24e-46	-0.781783	0.14	0.273	2.48e-43	Kupffer	CHST9
1.68e-46	-0.673772	0.157	0.25	3.37e-43	Kupffer	CRHBP
1.09e-45	0.568102	0.329	0.044	2.18e-42	Kupffer	ADAM28
1.46e-45	-0.270788	0.148	0.262	2.91e-42	Kupffer	PALLD
1.96e-45	-1.51476	0.41	0.495	3.91e-42	Kupffer	RAPGEF5
3.5e-45	0.440083	0.53	0.313	7e-42	Kupffer	ARHGEF3
8.92e-45	1.64987	0.548	0.335	1.78e-41	Kupffer	TRPS1
1.01e-44	0.730921	0.387	0.047	2.02e-41	Kupffer	FPR3
1.04e-44	-0.424498	0.424	0.266	2.07e-41	Kupffer	RALYL
2.72e-42	-1.3302	0.575	0.588	5.44e-39	Kupffer	UPB1
4.08e-42	0.595497	0.368	0.126	8.16e-39	Kupffer	ACSL4
4.28e-42	-0.365959	0.373	0.419	8.56e-39	Kupffer	TRPM3
8.2e-42	-0.596252	0.322	0.454	1.64e-38	Kupffer	ASGR1
1.81e-40	-0.651167	0.181	0.281	3.61e-37	Kupffer	CRIM1
2.07e-40	-1.03936	0.429	0.458	4.15e-37	Kupffer	RIPOR3
8.13e-40	-0.388392	0.628	0.384	1.63e-36	Kupffer	GRK5
1.19e-39	0.290246	1	0.998	2.38e-36	Kupffer	MALAT1
2.42e-39	0.512843	0.332	0.081	4.83e-36	Kupffer	LNCAROD
2.43e-39	-0.309235	0.17	0.27	4.85e-36	Kupffer	PDE11A
3.09e-39	0.459265	0.547	0.356	6.19e-36	Kupffer	NAV1
6.02e-39	-0.511761	0.199	0.309	1.2e-35	Kupffer	FAM160A1
7.79e-39	0.836584	0.676	0.557	1.56e-35	Kupffer	DOCK4
1.75e-38	-0.705112	0.145	0.319	3.5e-35	Kupffer	SHANK3
1.84e-38	0.261049	0.688	0.507	3.67e-35	Kupffer	AC022414.1
3.05e-38	-0.497861	0.303	0.371	6.09e-35	Kupffer	INPP4B
4.87e-38	1.37076	0.421	0.118	9.74e-35	Kupffer	CD44
8.57e-38	-0.538569	0.273	0.37	1.71e-34	Kupffer	FBXO17
1.1e-37	-1.11108	0.6	0.581	2.2e-34	Kupffer	SLCO1B3
1.2e-37	1.3445	0.469	0.208	2.4e-34	Kupffer	UBASH3B
4.83e-37	-0.772635	0.441	0.458	9.67e-34	Kupffer	AC080128.1
6.15e-37	-0.31109	0.421	0.269	1.23e-33	Kupffer	MGAT4C
6.27e-37	-0.678764	0.364	0.417	1.25e-33	Kupffer	AC015687.1
4.25e-36	-0.393795	0.222	0.3	8.51e-33	Kupffer	ADD3
1.8e-35	1.71536	0.463	0.175	3.59e-32	Kupffer	GRK3
5.45e-35	-0.777598	0.092	0.361	1.09e-31	Kupffer	PRICKLE2
6.88e-35	-0.382017	0.208	0.279	1.38e-31	Kupffer	GOT1
8.57e-35	0.724997	0.376	0.109	1.71e-31	Kupffer	OSBPL3
1.09e-34	-0.468777	0.461	0.253	2.18e-31	Kupffer	ADGRF5
1.3e-34	-0.90816	0.466	0.53	2.6e-31	Kupffer	SDS
2.83e-34	1.47547	0.439	0.156	5.66e-31	Kupffer	EPB41L3
6.84e-34	-0.449312	0.204	0.288	1.37e-30	Kupffer	PLOD2
9.99e-34	1.002	0.453	0.203	2e-30	Kupffer	LRRK1
1.14e-33	-0.640459	0.564	0.344	2.28e-30	Kupffer	PTPRT
1.18e-33	1.07405	0.476	0.231	2.36e-30	Kupffer	NAIP
4.93e-33	0.44545	0.64	0.49	9.86e-30	Kupffer	ARHGAP24
7.17e-33	0.929067	0.524	0.289	1.43e-29	Kupffer	VAV3
7.73e-33	-0.407344	0.635	0.456	1.55e-29	Kupffer	SMAD6
1e-32	0.924308	0.45	0.233	2.01e-29	Kupffer	XYLT1
1.16e-32	-0.701805	0.787	0.805	2.33e-29	Kupffer	ADK
2.1e-32	-0.460143	0.33	0.431	4.2e-29	Kupffer	GBE1
5.45e-32	0.991694	0.342	0.035	1.09e-28	Kupffer	SLC11A1
6.97e-32	-0.593518	0.196	0.383	1.39e-28	Kupffer	PTH1R
8.37e-32	-1.4743	0.213	0.317	1.67e-28	Kupffer	BICC1
1.13e-31	-0.790125	0.193	0.274	2.25e-28	Kupffer	SKAP1
1.92e-31	-0.726174	0.294	0.39	3.85e-28	Kupffer	AC119674.2
3.82e-31	-0.713065	0.381	0.426	7.64e-28	Kupffer	FYN
1.11e-30	-1.13308	0.233	0.378	2.22e-27	Kupffer	GREM2
1.12e-29	-0.641256	0.291	0.344	2.25e-26	Kupffer	SH3RF3
1.67e-29	-0.869255	0.517	0.5	3.35e-26	Kupffer	ESRRG
1.88e-29	-1.22544	0.604	0.553	3.75e-26	Kupffer	FIGN
3.05e-29	-0.268799	0.409	0.225	6.09e-26	Kupffer	ITPRIP
4.03e-29	-0.331111	0.233	0.334	8.06e-26	Kupffer	ST20-MTHFS
6.7e-29	1.31854	0.411	0.096	1.34e-25	Kupffer	ST8SIA4
1.32e-28	-0.465862	0.186	0.352	2.64e-25	Kupffer	SEMA6D
2.35e-28	-0.94865	0.292	0.365	4.7e-25	Kupffer	MEIS1
3.95e-28	-0.298901	0.246	0.294	7.89e-25	Kupffer	AL357060.1
4.4e-28	0.728558	0.351	0.065	8.81e-25	Kupffer	RGS1
8.86e-28	-0.608237	0.314	0.407	1.77e-24	Kupffer	CEMIP2
1.55e-27	-0.277563	0.663	0.473	3.1e-24	Kupffer	STOX2
3.83e-27	-0.715776	0.382	0.427	7.65e-24	Kupffer	PPARGC1A
1.67e-26	-0.953871	0.608	0.562	3.35e-23	Kupffer	CYP2B7P
3.32e-26	-0.686893	0.125	0.354	6.65e-23	Kupffer	LINC01197
6.4e-26	-0.737878	0.297	0.372	1.28e-22	Kupffer	PLIN5
1.42e-25	0.640973	0.313	0.102	2.84e-22	Kupffer	ARHGAP22
3.24e-25	0.82066	0.401	0.168	6.48e-22	Kupffer	MIR181A1HG
4.93e-25	-0.284903	0.26	0.353	9.85e-22	Kupffer	AC138409.2
8.01e-25	-0.406619	0.269	0.308	1.6e-21	Kupffer	PDGFD
1.82e-24	-0.265835	0.298	0.341	3.63e-21	Kupffer	TSPAN5
8e-24	-1.09695	0.388	0.41	1.6e-20	Kupffer	LAMA2
8.65e-24	-0.936016	0.374	0.405	1.73e-20	Kupffer	DACH1
2.18e-23	-1.02168	0.549	0.525	4.36e-20	Kupffer	PBX1
2.51e-23	0.714091	0.628	0.485	5.01e-20	Kupffer	SLC16A10
2.82e-23	-1.02659	0.485	0.504	5.63e-20	Kupffer	SYNE1
5.26e-23	-0.339199	0.345	0.407	1.05e-19	Kupffer	AC133644.3
7.6e-23	0.332659	0.781	0.61	1.52e-19	Kupffer	CRP
9.09e-23	-0.280519	0.461	0.269	1.82e-19	Kupffer	RGPD3
5.89e-22	-0.415472	0.163	0.252	1.18e-18	Kupffer	AP002518.2
7.01e-22	-0.587858	0.445	0.246	1.4e-18	Kupffer	LHFPL6
7.44e-22	-0.305663	0.463	0.283	1.49e-18	Kupffer	SLIT2
8.27e-22	-0.490322	0.261	0.302	1.65e-18	Kupffer	FAAH2
9.27e-22	0.301265	0.793	0.683	1.85e-18	Kupffer	NPIPB4
1.5e-21	-0.254305	0.18	0.26	3e-18	Kupffer	ADCY5
3.64e-21	-0.640007	0.301	0.38	7.28e-18	Kupffer	ANXA4
4.08e-21	-1.07655	0.48	0.468	8.16e-18	Kupffer	ADGRB3
8.59e-21	-1.38397	0.515	0.526	1.72e-17	Kupffer	LINC02388
1.61e-20	-1.49365	0.417	0.435	3.21e-17	Kupffer	KALRN
2.22e-20	-0.512029	0.425	0.496	4.44e-17	Kupffer	CYP3A4
2.49e-20	-0.727526	0.453	0.454	4.98e-17	Kupffer	MICAL3
4.99e-19	-0.312649	0.358	0.186	9.98e-16	Kupffer	CD247
9.73e-19	-1.43128	0.484	0.482	1.95e-15	Kupffer	PKHD1
3.6e-18	-1.19108	0.443	0.457	7.2e-15	Kupffer	AC087482.1
4.83e-18	-0.819045	0.267	0.291	9.65e-15	Kupffer	FGFR2
4.85e-18	-0.425432	0.448	0.33	9.7e-15	Kupffer	CLSTN2
5.99e-18	-0.522194	0.307	0.349	1.2e-14	Kupffer	AC119674.1
1.91e-17	-0.550948	0.182	0.256	3.82e-14	Kupffer	ZNF521
2.67e-17	-0.378858	0.626	0.503	5.35e-14	Kupffer	ANK3
4.55e-17	-0.478691	0.181	0.25	9.09e-14	Kupffer	AC083837.2
4.66e-17	-0.66796	0.162	0.278	9.32e-14	Kupffer	THSD7A
8.07e-17	-0.989255	0.569	0.518	1.61e-13	Kupffer	PTPRD
2.34e-16	-0.250938	0.341	0.269	4.68e-13	Kupffer	ADGRL3
2.54e-16	-0.733544	0.432	0.47	5.07e-13	Kupffer	PLA2G5
2.66e-16	-0.460312	0.305	0.297	5.33e-13	Kupffer	MRO
2.69e-16	-0.408474	0.194	0.259	5.37e-13	Kupffer	EMCN
2.98e-16	-0.509302	0.426	0.421	5.96e-13	Kupffer	DLGAP2
3.27e-16	-0.444345	0.294	0.189	6.54e-13	Kupffer	LINC02015
3.61e-16	-0.468125	0.466	0.521	7.22e-13	Kupffer	MBNL2
4.65e-16	-0.403607	0.211	0.353	9.31e-13	Kupffer	ANKRD20A11P
4.36e-15	-0.549574	0.1	0.283	8.73e-12	Kupffer	CPB2-AS1
1.81e-14	-0.300468	0.226	0.267	3.62e-11	Kupffer	RGPD2
4.26e-14	-0.394616	0.22	0.264	8.53e-11	Kupffer	AC068631.1
5.98e-14	-0.331761	0.228	0.25	1.2e-10	Kupffer	PRSS23
6.36e-14	-0.39097	0.481	0.317	1.27e-10	Kupffer	AC092422.1
7.13e-14	-0.631854	0.354	0.281	1.43e-10	Kupffer	ADAMTS12
1.3e-13	-0.735164	0.504	0.462	2.61e-10	Kupffer	DSCAML1
2.33e-13	-0.382465	0.404	0.304	4.66e-10	Kupffer	PDZRN3
8.7e-13	-0.341291	0.224	0.291	1.74e-09	Kupffer	TM4SF4
8.83e-13	-0.474657	0.47	0.383	1.77e-09	Kupffer	PDZRN4
4.56e-12	-0.280787	0.31	0.351	9.12e-09	Kupffer	CYP2C19
6.38e-12	-0.86364	0.47	0.444	1.28e-08	Kupffer	MLXIPL
8.73e-12	0.659335	0.683	0.623	1.75e-08	Kupffer	EXT1
1.2e-11	0.894691	0.434	0.293	2.4e-08	Kupffer	RUNX1
1.31e-11	-0.906955	0.324	0.35	2.63e-08	Kupffer	WDR72
1.32e-11	-0.521808	0.421	0.305	2.63e-08	Kupffer	ZFPM2-AS1
1.52e-11	0.632291	0.409	0.241	3.04e-08	Kupffer	CD38
3.23e-11	-0.280983	0.484	0.539	6.46e-08	Kupffer	ARL15
3.49e-11	0.476512	0.452	0.299	6.99e-08	Kupffer	LHFPL2
6.65e-11	-0.700408	0.403	0.391	1.33e-07	Kupffer	EPHA3
1.07e-10	-0.455425	0.284	0.298	2.15e-07	Kupffer	LINC01320
1.59e-10	0.643843	0.432	0.29	3.19e-07	Kupffer	PHACTR1
1.83e-10	0.321467	1	1	3.66e-07	Kupffer	FP236383.1
1.85e-10	-0.400945	0.457	0.299	3.7e-07	Kupffer	ROBO1
1.98e-10	-0.334727	0.354	0.262	3.97e-07	Kupffer	PRICKLE1
2.66e-10	-0.323946	0.584	0.603	5.31e-07	Kupffer	PRH1
3.39e-10	-0.563754	0.352	0.258	6.77e-07	Kupffer	ERG
3.93e-10	0.551489	0.438	0.292	7.86e-07	Kupffer	UST
8.92e-10	-0.320709	0.355	0.229	1.78e-06	Kupffer	RNF144A
1.02e-09	0.3539	0.41	0.211	2.05e-06	Kupffer	PLAC8
1.31e-09	-0.611885	0.549	0.429	2.63e-06	Kupffer	GRAPL
1.31e-09	-1.34456	0.37	0.368	2.63e-06	Kupffer	PTPRB
1.41e-09	-0.509304	0.179	0.254	2.82e-06	Kupffer	EFNA5
2.25e-09	1.17642	0.408	0.239	4.51e-06	Kupffer	ENTPD1
3.12e-09	-0.308275	0.492	0.357	6.25e-06	Kupffer	AL162726.3
4.27e-09	-0.563826	0.538	0.404	8.54e-06	Kupffer	IGF1R
5.11e-09	-0.356916	0.354	0.223	1.02e-05	Kupffer	NPAS3
6e-09	0.850947	0.381	0.241	1.2e-05	Kupffer	PAG1
6.18e-09	-0.419966	0.214	0.316	1.24e-05	Kupffer	CAMK4
6.38e-09	-0.896313	0.436	0.43	1.28e-05	Kupffer	CNTN4
1.11e-08	-0.585695	0.303	0.308	2.22e-05	Kupffer	C7
1.88e-08	-1.44151	0.487	0.439	3.75e-05	Kupffer	CCBE1
5.02e-08	-0.826007	0.347	0.343	0.000100463	Kupffer	ETS1
7.42e-08	-0.710293	0.44	0.418	0.000148346	Kupffer	AC007100.1
8.03e-08	-0.409569	0.491	0.351	0.000160559	Kupffer	EPB41L4A
1.16e-07	-0.45556	0.448	0.305	0.000232859	Kupffer	TGFBR3
1.17e-07	-0.59041	0.358	0.34	0.000234909	Kupffer	CCNT2-AS1
2.09e-07	-1.59137	0.482	0.428	0.000417848	Kupffer	PCDH9
2.61e-07	-0.935888	0.064	0.269	0.000521112	Kupffer	BMP6
3.18e-07	-0.702691	0.521	0.466	0.000635192	Kupffer	AL033397.1
4.33e-07	-0.995016	0.78	0.649	0.000865896	Kupffer	RBMS3
6.2e-07	-0.453206	0.735	0.696	0.0012409	Kupffer	PCCA
1.64e-06	-0.541733	0.342	0.292	0.00328012	Kupffer	PDE1A
1.86e-06	-0.58474	0.476	0.344	0.00371279	Kupffer	NAV3
2.12e-06	-0.956174	0.551	0.402	0.00424288	Kupffer	ADAMTSL1
3.35e-06	-0.387452	0.342	0.285	0.00670771	Kupffer	NEURL1B
4.67e-06	-0.444806	0.576	0.443	0.0093391	Kupffer	PRKCH
4.75e-06	-0.290145	0.425	0.323	0.00950762	Kupffer	NCAM1
7.75e-06	-0.368333	0.18	0.282	0.0154935	Kupffer	BMPR1B
7.96e-06	-1.04838	0.323	0.321	0.015922	Kupffer	AC010737.1
8.62e-06	-0.557383	0.414	0.274	0.0172404	Kupffer	MID1
9.9e-06	-0.420435	0.515	0.404	0.0198047	Kupffer	EML1
1.11e-05	-0.312823	0.141	0.276	0.0222622	Kupffer	SGCD
1.32e-05	-0.334345	0.631	0.509	0.0264241	Kupffer	TXLNGY
1.68e-05	-0.336052	0.386	0.257	0.0335309	Kupffer	SYTL2
1.99e-05	-0.609736	0.47	0.434	0.0397035	Kupffer	MAPK10
6.59e-05	0.923551	0.322	0.129	0.131703	Kupffer	LINC00540
7.64e-05	-0.776175	0.468	0.348	0.152833	Kupffer	PCDH7
0.000137154	-0.578294	0.272	0.359	0.274308	Kupffer	CFAP57
0.00013931	-0.518014	0.495	0.461	0.278619	Kupffer	TACC1
0.000460584	-0.695656	0.289	0.28	0.921168	Kupffer	ACSM3
0.000654069	-0.891067	0.364	0.344	1	Kupffer	MEG3
0.000683254	-0.263982	0.593	0.551	1	Kupffer	R3HDM2
0.00102278	-0.466064	0.104	0.284	1	Kupffer	AC018742.1
0.00103851	-0.550669	0.441	0.425	1	Kupffer	SEMA6A
0.00107183	-0.257828	0.389	0.353	1	Kupffer	RGPD1
0.00108536	-0.773861	0.359	0.325	1	Kupffer	HGF
0.00113553	-0.842567	0.377	0.341	1	Kupffer	F8
0.00163805	-0.2955	0.247	0.258	1	Kupffer	PKN2-AS1
0.00244022	0.773384	0.324	0.129	1	Kupffer	ITGA4
0.0033011	-1.49769	0.604	0.52	1	Kupffer	ZFPM2
0.00342698	-0.268521	0.455	0.345	1	Kupffer	SLC25A37
0.003693	0.336971	0.382	0.262	1	Kupffer	PARP8
0.00376351	-0.339964	0.328	0.213	1	Kupffer	RXFP1
0.00395872	1.01069	0.275	0.177	1	Kupffer	HS3ST2
0.00519576	-0.356513	0.26	0.251	1	Kupffer	KDR
0.00681462	-2.08849	0.28	0.312	1	Kupffer	STAB2
0.00727531	-0.732975	0.491	0.364	1	Kupffer	NR2F1-AS1
0	4.20114	0.902	0.463	0	Stellate	PRKG1
0	3.92027	0.837	0.41	0	Stellate	CCBE1
0	3.80358	0.82	0.4	0	Stellate	PCDH9
0	3.63815	0.805	0.376	0	Stellate	LAMA2
0	3.57046	0.934	0.636	0	Stellate	RBMS3
0	3.49574	0.866	0.498	0	Stellate	ZFPM2
0	3.34831	0.863	0.483	0	Stellate	ANK3
0	3.21259	0.731	0.377	0	Stellate	DACH1
0	3.10287	0.728	0.296	0	Stellate	HGF
0	2.97158	0.794	0.429	0	Stellate	RIPOR3
0	2.81964	0.719	0.366	0	Stellate	EPHA3
0	2.80304	0.793	0.363	0	Stellate	ADAMTS9-AS2
0	2.74226	0.7	0.277	0	Stellate	UNC5C
0	2.6284	0.734	0.274	0	Stellate	HAND2-AS1
0	2.61544	0.731	0.341	0	Stellate	PTH1R
0	2.53373	0.738	0.331	0	Stellate	ADAMTS2
0	2.48576	0.681	0.265	0	Stellate	PDE1A
0	2.43238	0.836	0.548	0	Stellate	NR2F2-AS1
0	2.29804	0.687	0.277	0	Stellate	PDGFRA
0	2.27968	0.694	0.189	0	Stellate	DCN
0	1.98658	0.864	0.568	0	Stellate	CALD1
0	1.62664	0.589	0.188	0	Stellate	NGF
0	1.48125	0.563	0.105	0	Stellate	BMP5
0	1.1929	0.544	0.15	0	Stellate	LINC02268
0	0.94263	0.519	0.146	0	Stellate	ALLC
0	0.91866	0.464	0.086	0	Stellate	HMGCLL1
0	0.384821	0.395	0.042	0	Stellate	LRRC77P
1.49e-304	0.871998	0.474	0.093	2.97e-301	Stellate	CHRM2
2.59e-297	2.46015	0.669	0.309	5.19e-294	Stellate	CARMN
3.93e-293	2.94133	0.753	0.446	7.87e-290	Stellate	ADGRB3
2e-291	1.04217	0.534	0.145	3.99e-288	Stellate	NPR3
4.55e-291	2.17894	0.772	0.371	9.11e-288	Stellate	GRK5
3.37e-284	2.72109	0.658	0.257	6.74e-281	Stellate	ADAMTS12
1.52e-283	0.797547	0.465	0.099	3.05e-280	Stellate	LHX2
3.22e-279	2.17354	0.834	0.519	6.44e-276	Stellate	RBPMS
1.31e-276	1.96526	0.563	0.165	2.63e-273	Stellate	RCAN2
7.78e-276	2.6538	0.83	0.533	1.56e-272	Stellate	ANKS1A
3.18e-274	1.21476	0.502	0.109	6.37e-271	Stellate	PDGFRB
3.89e-272	1.59796	0.53	0.139	7.77e-269	Stellate	CCDC3
2.6e-268	1.60491	0.635	0.231	5.2e-265	Stellate	NCALD
4.33e-267	3.05862	0.68	0.309	8.67e-264	Stellate	CACNA2D1
3.17e-265	2.16055	0.802	0.473	6.33e-262	Stellate	ZEB2
6.57e-265	2.26329	0.581	0.196	1.31e-261	Stellate	AF165147.1
7.68e-265	0.74109	0.447	0.087	1.54e-261	Stellate	NID2
6.02e-262	1.12024	0.53	0.176	1.2e-258	Stellate	AC068875.1
9.13e-261	2.39043	0.675	0.279	1.83e-257	Stellate	C7
3.87e-258	2.5395	0.66	0.328	7.73e-255	Stellate	NAV3
1.45e-257	1.98335	0.699	0.415	2.9e-254	Stellate	MAPK10
1.49e-253	1.64191	0.594	0.256	2.97e-250	Stellate	ADAMTS13
2.01e-246	2.19243	0.537	0.097	4.02e-243	Stellate	CYR61
1.03e-243	2.32268	0.632	0.198	2.06e-240	Stellate	IGFBP7
1.05e-243	1.9246	0.606	0.264	2.11e-240	Stellate	NEURL1B
3.64e-242	1.85149	0.517	0.095	7.28e-239	Stellate	ACTA2
2.01e-241	0.563744	0.432	0.109	4.03e-238	Stellate	TBX20
7.06e-241	1.09391	0.433	0.061	1.41e-237	Stellate	GLI2
2.79e-238	0.87863	0.492	0.148	5.59e-235	Stellate	EGFLAM
6.97e-238	0.623907	0.439	0.107	1.39e-234	Stellate	AL445426.1
1.32e-237	1.49768	0.593	0.218	2.64e-234	Stellate	RUNX1T1
1.9e-237	2.20107	0.617	0.316	3.8e-234	Stellate	CLSTN2
3.96e-237	0.880736	0.389	0.052	7.91e-234	Stellate	NTRK3
2.14e-236	1.9769	0.581	0.218	4.28e-233	Stellate	SYNPO2
4.83e-236	-1.9671	0.415	0.82	9.65e-233	Stellate	SORBS2
4.95e-234	1.69731	0.637	0.284	9.91e-231	Stellate	ROBO1
7.81e-234	2.30258	0.645	0.369	1.56e-230	Stellate	PDZRN4
2.08e-229	1.87814	0.884	0.653	4.16e-226	Stellate	PARD3
2.81e-229	2.5018	0.693	0.41	5.63e-226	Stellate	CNTN4
3.63e-227	1.26819	0.53	0.193	7.26e-224	Stellate	NEXN
8.61e-224	0.735438	0.516	0.177	1.72e-220	Stellate	SPECC1
6.69e-220	1.7728	0.505	0.09	1.34e-216	Stellate	COL3A1
4.13e-219	1.47056	0.525	0.189	8.26e-216	Stellate	LAMC3
1.31e-217	0.672257	0.421	0.1	2.63e-214	Stellate	EDNRA
3.74e-215	2.35287	0.647	0.374	7.48e-212	Stellate	PLCXD3
8.75e-214	1.51347	0.525	0.142	1.75e-210	Stellate	ADAMTSL2
1.71e-212	1.05437	0.504	0.19	3.43e-209	Stellate	NALCN
1.83e-208	1.29853	0.555	0.262	3.65e-205	Stellate	VIPR1
3.18e-208	1.7817	0.551	0.195	6.37e-205	Stellate	MSC-AS1
6.99e-208	1.68266	0.712	0.382	1.4e-204	Stellate	ARHGAP15
2.61e-207	1.78597	0.653	0.358	5.23e-204	Stellate	ARHGAP10
1.84e-206	0.270488	0.319	0.024	3.68e-203	Stellate	RORB
2.44e-206	-1.87945	0.341	0.693	4.88e-203	Stellate	AC004160.1
3.09e-206	2.07162	0.602	0.281	6.19e-203	Stellate	ARHGAP6
8.95e-206	1.93848	0.748	0.509	1.79e-202	Stellate	PBX1
1e-203	0.350516	0.436	0.124	2e-200	Stellate	AC010196.1
[truncated: 1,405 more rows]
