# Supplementary material for: Single-cell multi-omics data reveal heterogeneity in liver tissue microenvironment induced by hypertension
Source: Mol Ther Nucleic Acids. 2025 Aug 23;36(4):102696. doi: 10.1016/j.omtn.2025.102696 (PMC12450633; doi:10.1016/j.omtn.2025.102696)
Supplement: Table S7. Differential genes between HTN and normal states of Hepatocytes_1 [file mmc5.xlsx]

## Sheet: Supplementary Table 7
Gene	p_val	avg_log2FC	pct.1	pct.2	p_val_adj
LAMA2	0	0.376676	0.065	0.868	0
CCBE1	0	0.454595	0.079	0.919	0
ADGRB3	0	0.344158	0.061	0.948	0
ADAMTSL1	0	0.254327	0.053	0.844	0
SEMA6D	0	0.283005	0.035	0.82	0
PRKG1	0	0.56317	0.133	0.959	0
CNTN4	0	0.36058	0.058	0.86	0
MECOM	0	0.326728	0.06	0.798	0
TOX	0	0.505585	0.083	0.993	0
DACH1	0	0.419095	0.058	0.827	0
ANK3	0	0.611148	0.101	0.93	0
PLA2G5	0	0.271721	0.033	0.895	0
ADAMTS9	0	-0.337658	0.01	0.148	0
LINC02388	0	0.406082	0.059	0.988	0
NEBL	0	-0.254903	0.024	0.209	0
ZFPM2	0	0.529999	0.106	0.961	0
PBX1	0	0.642183	0.133	0.935	0
HKDC1	0	-0.417162	0.003	0.191	0
PDK4	0	0.596052	0.121	0.987	0
ESRRG	0	0.720429	0.146	1	0
TRPM3	0	0.309248	0.059	0.87	0
NREP-AS1	0	-0.277949	0.001	0.13	0
MAPK4	0	-0.393599	0.003	0.184	0
AC060809.1	0	0.332918	0.07	0.953	0
SEMA5A	0	0.462467	0.073	0.828	0
ICAM1	0	-0.534955	0.003	0.222	0
CYP3A7	0	-0.968919	0.011	0.245	0
IGHM	0	-0.532455	0.005	0.261	0
ACSL4	0	-0.278308	0.007	0.173	0
CYP3A7-CYP3A51P	0	-0.37564	0.009	0.144	0
LRP1B	0	0.424874	0.068	0.849	0
THBS1	0	-0.489268	0.006	0.197	0
ARHGAP15	0	0.288964	0.071	0.825	0
DSCAML1	0	0.254316	0.04	0.939	0
SMAD6	0	0.372505	0.061	0.924	0
RIPOR3	0	0.278845	0.042	0.897	0
IGLC3	0	-0.280164	0.01	0.2	0
NR2F2-AS1	0	0.544035	0.136	0.986	0
AP001043.1	0	-0.632257	0.01	0.255	0
ARHGAP24	0	0.371185	0.106	0.882	0
ITGA9	0	0.398233	0.087	0.874	0
RARB	0	0.290359	0.056	0.861	0
LINC01344	0	0.714048	0.121	0.893	0
RIPOR2	0	0.282109	0.038	0.767	0
AC025580.2	0	-0.309159	0.002	0.143	0
AP000919.2	0	-0.303638	0.012	0.188	0
COL3A1	0	-0.310346	0.013	0.172	0
GK-AS1	0	-0.258331	0.008	0.15	0
LINC01554	0	0.331361	0.112	0.896	0
AC107021.1	0	-0.366559	0.008	0.251	0
NREP	0	-0.43849	0.018	0.255	0
BRIP1	0	0.303605	0.049	0.973	0
CHI3L1	0	-0.602032	0.003	0.256	0
CCL20	0	-0.503231	0	0.181	0
PURPL	0	0.435399	0.069	0.986	0
AC099329.2	0	-0.336583	0.037	0.252	0
DDIT4	0	-0.342956	0.024	0.225	0
AP002026.1	0	0.495354	0.116	0.897	0
AP005329.2	0	-0.315981	0.005	0.228	0
TAT-AS1	0	0.499944	0.183	1	0
MGAM2	0	-0.332667	0.001	0.1	0
ST18	0	0.503355	0.071	0.922	0
SLC16A10	0	0.778358	0.162	0.996	0
TXLNGY	0	0.537827	0.103	1	0
ITGB1-DT	0	-0.592809	0.006	0.266	0
NEK10	0	0.38311	0.054	0.841	0
AL162726.3	0	0.357172	0.066	0.892	0
AC022414.1	0	0.416205	0.155	0.999	0
SORCS2	0	-0.311123	0.008	0.178	0
AL353148.1	0	0.503898	0.086	0.994	0
IGLC2	0	-0.372238	0.018	0.22	0
HMOX1	0	-0.268615	0.009	0.162	0
SOX4	0	-0.335039	0.005	0.174	0
MERTK	8.16707e-308	0.467362	0.088	0.844	1.63341e-304
STOX2	1.51237e-304	0.388406	0.102	0.861	3.02474e-301
ST6GALNAC3	9.01987e-302	0.567871	0.111	0.872	1.80397e-298
SLC7A5	1.43716e-297	0.483038	0.124	0.886	2.87431e-294
FAM160A1	8.85989e-296	0.318892	0.085	0.81	1.77198e-292
CYP3A43	7.86543e-295	0.757491	0.188	0.979	1.57309e-291
KAZN	6.5265e-292	0.335492	0.061	0.8	1.3053e-288
AC080128.1	1.43173e-287	0.606857	0.178	0.958	2.86346e-284
PTPRD	2.62932e-276	0.692371	0.205	0.992	5.25864e-273
CACNA2D1	7.24048e-275	0.36109	0.046	0.738	1.4481e-271
RND1	6.10221e-272	-0.264575	0.012	0.282	1.22044e-268
AL138828.1	4.42198e-271	-0.311128	0.035	0.269	8.84395e-268
DISC1FP1	3.54737e-267	-0.329356	0.03	0.279	7.09473e-264
PKHD1	4.23515e-267	0.686775	0.186	0.958	8.47031e-264
ZEB2	2.52429e-266	0.455368	0.1	0.839	5.04859e-263
VNN3	3.93436e-265	-0.572657	0.004	0.287	7.86872e-262
PLXDC2	2.26399e-262	0.541654	0.165	0.924	4.52798e-259
MAML2	6.07274e-255	0.524653	0.102	0.835	1.21455e-251
PARP8	1.56273e-251	0.28682	0.077	0.281	3.12545e-248
HMCN1	3.77865e-246	0.530116	0.112	0.843	7.5573e-243
MRC1	1.18051e-237	0.329192	0.11	0.835	2.36102e-234
C11orf96	4.40798e-235	-0.454374	0.002	0.3	8.81595e-232
DLGAP2	1.09403e-221	0.636551	0.129	0.85	2.18806e-218
AC096577.1	5.19644e-217	0.729501	0.162	0.891	1.03929e-213
MAP2	6.50859e-216	0.263204	0.037	0.718	1.30172e-212
GADD45G	1.6984e-204	-0.455003	0.013	0.312	3.39679e-201
ANKS1A	2.65252e-199	0.387765	0.185	0.905	5.30504e-196
TNFAIP8	2.59543e-196	-0.569991	0.02	0.315	5.19085e-193
IL1RAPL2	2.47681e-188	0.641926	0.154	0.859	4.95362e-185
SPP1	1.44947e-186	-0.457307	0.011	0.321	2.89894e-183
AC007161.3	1.24726e-184	0.277623	0.183	0.891	2.49453e-181
TCF7L1	1.20277e-182	0.398152	0.087	0.775	2.40554e-179
AC093423.3	7.85987e-180	0.395982	0.157	0.857	1.57197e-176
FIGN	7.11627e-177	0.716297	0.204	0.916	1.42325e-173
CRP	2.72985e-176	-0.355578	0.257	0.973	5.4597e-173
IGFBP7	3.54214e-176	-0.379158	0.04	0.324	7.08428e-173
CTNND2	1.18068e-171	0.30272	0.05	0.714	2.36136e-168
CFAP221	1.61714e-170	-0.289102	0.008	0.314	3.23427e-167
STEAP4	9.05937e-169	-0.439231	0.025	0.329	1.81187e-165
DPP4	1.46834e-161	0.291815	0.057	0.727	2.93667e-158
FAT4	8.69373e-158	0.29792	0.072	0.74	1.73875e-154
AC015687.1	5.9641e-156	0.844156	0.192	0.883	1.19282e-152
SPSB1	3.62104e-149	-0.384048	0.024	0.34	7.24207e-146
DOCK10	4.16186e-149	0.406341	0.087	0.752	8.32372e-146
CYP2B7P	1.72839e-148	0.924776	0.278	0.997	3.45678e-145
ELF3	1.40043e-146	-0.537858	0.01	0.342	2.80087e-143
MIR100HG	1.89091e-143	0.980469	0.275	0.987	3.78183e-140
CARMIL1	7.66428e-139	0.300796	0.075	0.348	1.53286e-135
KIAA1217	6.83428e-137	0.537227	0.193	0.865	1.36686e-133
RASD1	1.00425e-136	-0.580716	0.001	0.348	2.0085e-133
AC027796.3	4.70066e-136	0.332262	0.114	0.773	9.40132e-133
AC007221.2	9.67852e-132	-0.5447	0.033	0.35	1.9357e-128
SGK2	1.00042e-131	0.285426	0.13	0.786	2.00085e-128
SNX29P2	2.96565e-131	0.34181	0.179	0.838	5.93129e-128
RBMS3	4.44996e-122	0.763784	0.278	0.964	8.89992e-119
PDXDC2P-NPIPB14P	8.82985e-121	0.391937	0.204	0.858	1.76597e-117
TNFSF14	1.98103e-115	-0.347024	0.022	0.361	3.96206e-112
PRKCH	2.57772e-112	0.489302	0.104	0.742	5.15544e-109
AL033397.1	6.437e-112	0.42157	0.233	0.884	1.2874e-108
DTNA	8.29661e-111	-0.452638	0.032	0.364	1.65932e-107
SLC25A37	1.83272e-110	0.364555	0.1	0.372	3.66543e-107
PPARGC1A	9.52336e-109	0.734438	0.19	0.835	1.90467e-105
AC098650.1	2.20571e-108	0.587985	0.233	0.888	4.41141e-105
CPM	3.04073e-108	0.400407	0.161	0.383	6.08146e-105
LINC00907	9.70261e-108	1.13645	0.769	1	1.94052e-104
G6PC	1.21608e-107	0.258297	0.192	0.829	2.43216e-104
GLCCI1	2.91385e-107	0.3034	0.08	0.712	5.82771e-104
BMPER	1.89857e-106	0.29321	0.075	0.707	3.79714e-103
SPDYE2	3.5784e-106	-0.251383	0.042	0.238	7.1568e-103
IGKC	5.53457e-105	-0.584055	0.024	0.368	1.10691e-101
PALLD	2.34898e-102	-0.306308	0.058	0.372	4.69797e-99
TIAM1	1.37866e-101	0.510737	0.158	0.79	2.75732e-98
NRG3	7.13895e-99	0.780921	0.167	0.799	1.42779e-95
PLEKHG1	4.59239e-95	0.269921	0.127	0.749	9.18478e-92
PCDH9	3.92889e-90	0.401802	0.131	0.748	7.85779e-87
SLC4A4	2.65932e-88	0.570155	0.329	0.98	5.31864e-85
SDS	1.89937e-86	0.253379	0.359	0.992	3.79875e-83
STAG3L3	2.76449e-84	0.47932	0.246	0.868	5.52898e-81
AUTS2	4.49149e-84	0.559294	0.251	0.875	8.98297e-81
ADGRL2	1.0429e-82	0.530056	0.287	0.915	2.0858e-79
P4HA1	1.33762e-82	-0.511094	0.057	0.387	2.67525e-79
AC011287.1	1.52806e-80	-0.327125	0.043	0.388	3.05612e-77
EDA	7.78709e-80	0.315472	0.082	0.69	1.55742e-76
AC004053.1	1.6081e-70	0.718065	0.281	0.894	3.2162e-67
HIF1A	1.06616e-68	-0.313655	0.079	0.404	2.13231e-65
LBP	1.90654e-68	0.336982	0.16	0.759	3.81308e-65
SLCO1B3	6.11522e-68	1.00366	0.36	1	1.22304e-64
HDAC8	3.33122e-65	0.315598	0.258	0.852	6.66244e-62
SYNE1	5.70794e-62	0.447775	0.193	0.78	1.14159e-58
LINC01320	2.03621e-61	0.274133	0.074	0.412	4.07243e-58
FRMD4A	6.01675e-60	0.313409	0.11	0.696	1.20335e-56
AL451062.3	2.41697e-57	0.271827	0.148	0.729	4.83394e-54
TMEM56-RWDD3	4.45748e-54	0.648423	0.381	1	8.91496e-51
SASH1	2.02663e-52	0.385171	0.126	0.702	4.05327e-49
AC092042.3	8.24732e-50	-0.256416	0.092	0.425	1.64946e-46
XIST	8.24965e-50	-0.891281	0	0.409	1.64993e-46
CCNT2-AS1	1.66606e-49	0.466431	0.138	0.701	3.33212e-46
EGFL7	9.60662e-49	-0.293336	0.011	0.412	1.92132e-45
SOX5	2.16612e-48	0.327954	0.948	1	4.33225e-45
HGF	1.4876e-46	0.256806	0.042	0.622	2.9752e-43
ANXA4	6.28968e-46	0.323512	0.217	0.478	1.25794e-42
ATP13A3	2.64233e-45	0.283668	0.193	0.468	5.28467e-42
TRPS1	5.02797e-45	0.390746	0.074	0.645	1.00559e-41
FGGY	2.76185e-43	0.587042	0.454	0.602	5.52369e-40
ROBO2	1.00158e-41	0.292845	0.065	0.635	2.00317e-38
ZFPM2-AS1	1.29318e-41	0.267709	0.029	0.571	2.58635e-38
ADRA1B	3.79515e-40	0.294317	0.1	0.661	7.5903e-37
STAB2	5.63027e-40	0.415881	0.072	0.438	1.12605e-36
C9orf3	1.78214e-39	0.47748	0.65	0.751	3.56429e-36
DMD	3.43162e-37	1.01974	0.391	0.986	6.86323e-34
TENM2	8.45368e-37	0.825512	0.402	0.998	1.69074e-33
SOX6	2.44455e-36	0.792883	0.373	0.949	4.8891e-33
HBB	3.09157e-34	-0.637843	0.013	0.429	6.18315e-31
AC239799.1	1.13348e-33	0.273926	0.23	0.762	2.26695e-30
APP	2.95752e-32	0.265308	0.182	0.487	5.91504e-29
AC027644.4	9.30088e-32	0.27813	0.185	0.722	1.86018e-28
UPB1	4.33191e-30	0.613946	0.424	0.992	8.66381e-27
PLPP3	3.32958e-29	0.481101	0.226	0.755	6.65916e-26
SLC22A25	9.48334e-29	0.943697	0.416	0.998	1.89667e-25
CU633967.1	1.08378e-28	0.640601	0.433	0.99	2.16757e-25
TMTC1	3.67358e-28	0.356511	0.062	0.451	7.34715e-25
SERPINE1	3.94654e-28	-0.628968	0.038	0.443	7.89309e-25
NPIPB4	3.87979e-27	0.336142	0.449	0.982	7.75958e-24
AC011604.2	9.43872e-26	1.55077	0.637	1	1.88774e-22
LDB2	5.40634e-25	0.806602	0.305	0.833	1.08127e-21
TPRG1	1.29549e-22	0.391712	0.76	1	2.59098e-19
CFAP57	2.76086e-22	0.501307	0.124	0.652	5.52172e-19
ARL15	3.83014e-22	0.447739	0.277	0.788	7.66029e-19
RAPGEF5	8.12308e-21	0.521603	0.231	0.74	1.62462e-17
HBA2	1.16805e-20	-0.415974	0.038	0.582	2.3361e-17
LINC00486	4.44999e-20	0.333773	0.898	0.984	8.89998e-17
ARHGEF10L	6.52243e-20	0.447961	0.263	0.555	1.30449e-16
FP671120.1	7.19889e-19	-0.566884	1	1	1.43978e-15
MEIS2	1.54953e-18	0.359869	0.268	0.557	3.09906e-15
R3HDM2	9.50215e-18	0.276227	0.314	0.803	1.90043e-14
ADK	9.50806e-18	0.366326	0.811	0.998	1.90161e-14
IGLL5	2.18011e-17	-0.284371	0.008	0.286	4.36022e-14
AL358113.1	4.59547e-17	0.295593	0.292	0.781	9.19093e-14
MACROD2	5.11704e-17	0.444815	0.463	0.979	1.02341e-13
AC119674.2	1.36751e-16	0.26303	0.151	0.66	2.73502e-13
SPDYE2B	2.52e-16	-0.258201	0.043	0.32	5.04001e-13
BICC1	1.65793e-15	0.263884	0.098	0.488	3.31586e-12
WDR72	2.51369e-15	0.360171	0.274	0.569	5.02737e-12
GUSBP3	7.28409e-15	-0.318639	0.176	0.497	1.45682e-11
F8	2.96439e-14	0.267701	0.061	0.476	5.92878e-11
AC138409.2	3.28913e-14	-0.270723	0.176	0.503	6.57826e-11
AC010737.1	3.67764e-14	0.255169	0.034	0.543	7.35529e-11
ZNF385D	4.59106e-13	1.43046	0.586	1	9.18213e-10
TACC1	5.1426e-13	0.491388	0.13	0.636	1.02852e-09
PRH1	5.78597e-13	0.452113	0.476	0.707	1.15719e-09
GOT1	6.30522e-13	-0.272094	0.111	0.497	1.26104e-09
PALM2-AKAP2	4.9805e-12	0.527078	0.437	0.681	9.96101e-09
SYNE2	8.96368e-12	0.364895	0.285	0.595	1.79274e-08
NTN4	1.08041e-11	0.271933	0.078	0.489	2.16082e-08
PCCA	1.90125e-11	0.699258	0.595	0.885	3.8025e-08
KALRN	2.87529e-11	0.285532	0.132	0.514	5.75058e-08
GREM2	4.14788e-11	0.413721	0.361	0.638	8.29576e-08
PHLDB2	7.24908e-11	0.703989	0.547	0.801	1.44982e-07
AC139272.1	7.52632e-11	-0.348001	0.181	0.63	1.50526e-07
LINC02532	7.56015e-11	0.577887	0.39	0.679	1.51203e-07
UGT1A10	1.95385e-10	0.311149	0.386	0.837	3.9077e-07
AC087482.1	4.66139e-09	0.502141	0.358	0.823	9.32279e-06
DTX2P1-UPK3BP1-PMS2P11	5.49932e-09	0.253742	0.121	0.513	1.09986e-05
APBA1	2.78991e-08	0.676092	0.213	0.567	5.57982e-05
HBA1	2.95904e-08	-0.393773	0.034	0.554	5.91807e-05
AC090912.1	6.97569e-08	0.328405	0.476	0.933	0.000139514
NBPF14	1.06734e-07	0.276606	0.283	0.588	0.000213468
GLIS3	1.42806e-07	0.495289	0.302	0.759	0.000285612
PLPP1	3.35655e-07	0.27381	0.152	0.631	0.00067131
FP236383.1	3.35695e-07	-0.671767	1	1	0.000671391
CYP3A4	3.59064e-07	0.560408	0.355	0.806	0.000718127
MBNL2	5.52063e-07	0.340316	0.354	0.659	0.00110413
NPIPB5	2.05612e-06	0.444148	0.554	0.989	0.00411225
AL583836.1	5.24305e-06	0.500401	0.453	0.878	0.0104861
EXT1	6.76226e-06	0.456743	0.497	0.8	0.0135245
AC131392.1	7.9961e-06	-0.358914	0.166	0.597	0.0159922
FOXP1	1.82819e-05	0.609879	0.521	0.812	0.0365637
DOCK4	2.43217e-05	0.39341	0.32	0.756	0.0486434
NR1H4	2.8219e-05	0.427139	0.459	0.898	0.056438
AC004160.1	0.000608415	0.75053	0.517	0.996	1
LPGAT1	0.000622372	0.310575	0.167	0.63	1
MYOM1	0.000661539	-0.42374	0.059	0.554	1
AKT3	0.0024584	0.325311	0.076	0.517	1
GPM6A	0.00278738	0.289711	0.056	0.551	1
GNA14	0.00578428	0.277231	0.069	0.556	1
GRK5	0.0124004	0.38213	0.085	0.526	1
PCSK6	0.0207624	0.320256	0.492	0.802	1
PARD3	0.0318739	0.627886	0.557	0.924	1
AC146944.1	0.0434353	-0.306412	0.187	0.597	1
HPR	0.124798	0.537438	0.182	0.575	1
GUSBP9.1	0.141155	-0.37771	0.198	0.563	1
BTBD9	0.149079	0.403586	0.172	0.585	1
PNPLA3	0.310513	0.503288	0.293	0.672	1
ALDH1A2	0.365105	0.3081	0.659	0.997	1
EGFR	0.425675	0.261087	0.51	0.85	1
AP000317.2	0.440023	0.26215	0.082	0.538	1
MEIS1	0.52775	0.324584	0.061	0.527	1
SKAP1	0.591038	0.264651	0.1	0.549	1
RBPMS	0.606898	0.346741	0.356	0.722	1
PPARG	0.658972	0.28324	0.11	0.563	1
SLC8A1	0.925954	0.288656	0.075	0.54	1
