# Supplementary material for: Single-cell multi-omics data reveal heterogeneity in liver tissue microenvironment induced by hypertension
Source: Mol Ther Nucleic Acids. 2025 Aug 23;36(4):102696. doi: 10.1016/j.omtn.2025.102696 (PMC12450633; doi:10.1016/j.omtn.2025.102696)
Supplement: Table S9. Predicted promoters of Hepatocytes_1 in the HTN state [file mmc6.xlsx]

## Sheet: Table S9. Predicted promoters o
Chromosome	Start	End	Peak ID	Gene	ArchR-annotated peak types
chr1	923629	924129	10	SAMD11	Promoter
chr1	1307792	1308292	98	PUSL1	Promoter
chr1	1325034	1325534	103	CPTP	Promoter
chr1	1399200	1399700	122	MRPL20-AS1	Promoter
chr1	1434900	1435400	135	VWA1	Promoter
chr1	1511844	1512344	149	ATAD3A	Promoter
chr1	1615173	1615673	165	MIB2	Promoter
chr1	2050103	2050603	250	PRKCZ	Promoter
chr1	2227531	2228031	281	SKI	Promoter
chr1	3900008	3900508	486	C1orf174	Promoter
chr1	6260865	6261365	569	GPR153	Promoter
chr1	8027178	8027678	747	ERRFI1	Promoter
chr1	9234415	9234915	923	H6PD	Promoter
chr1	9588478	9588978	1008	TMEM201	Promoter
chr1	11805788	11806288	1242	CLCN6	Promoter
chr1	11979990	11980490	1267	MFN2	Promoter
chr1	15584798	15585298	1558	AGMAT	Promoter
chr1	15742233	15742733	1592	TMEM82	Promoter
chr1	15975864	15976364	1630	ZBTB17	Promoter
chr1	16613354	16613854	1737	NBPF1	Promoter
chr1	19210116	19210616	2031	UBR4	Promoter
chr1	19251313	19251813	2037	EMC1	Promoter
chr1	19273939	19274439	2042	AKR7L	Promoter
chr1	19274568	19275068	2043	AKR7L	Promoter
chr1	20486077	20486577	2170	CAMK2N1	Promoter
chr1	20633153	20633653	2192	PINK1	Promoter
chr1	23344916	23345416	2494	HNRNPR	Promoter
chr1	23778151	23778651	2571	PITHD1	Promoter
chr1	23801814	23802314	2585	GALE	Promoter
chr1	24745032	24745532	2678	CLIC4	Promoter
chr1	25616433	25616933	2761	MAN1C1	Promoter
chr1	26695327	26695827	2938	ARID1A	Promoter
chr1	26826425	26826925	2968	ZDHHC18	Promoter
chr1	29236231	29236731	3312	PTPRU	Promoter
chr1	32178296	32178796	3575	TXLNA	Promoter
chr1	32741530	32742030	3652	KIAA1522	Promoter
chr1	37692100	37692600	4001	CDCA8	Promoter
chr1	37808930	37809430	4005	YRDC	Promoter
chr1	38859002	38859502	4069	LOC105378663	Promoter
chr1	38990965	38991465	4081	AKIRIN1	Promoter
chr1	39576646	39577146	4168	PABPC4	Promoter
chr1	42958033	42958533	4518	SLC2A1-AS1	Promoter
chr1	44799945	44800445	4700	PLK3	Promoter
chr1	45686350	45686850	4790	TMEM69	Promoter
chr1	45686902	45687402	4791	TMEM69	Promoter
chr1	50959526	50960026	5087	FAF1	Promoter
chr1	54052561	54053061	5292	TMEM59	Promoter
chr1	54886998	54887498	5405	DHCR24	Promoter
chr1	56854439	56854939	5573	C8A	Promoter
chr1	61742149	61742649	5898	PATJ	Promoter
chr1	65147353	65147853	6072	AK4	Promoter
chr1	70410151	70410651	6350	CTH	Promoter
chr1	70410876	70411376	6351	CTH	Promoter
chr1	84077760	84078260	6695	PRKACB	Promoter
chr1	86913695	86914195	6869	SELENOF	Promoter
chr1	89524596	89525096	7002	LRRC8B	Promoter
chr1	89994826	89995326	7059	ZNF326	Promoter
chr1	93447762	93448262	7258	FNBP1L	Promoter
chr1	93847279	93847779	7303	BCAR3	Promoter
chr1	94418096	94418596	7373	ABCD3	Promoter
chr1	95116587	95117087	7455	TMEM56	Promoter
chr1	95117095	95117595	7456	TMEM56	Promoter
chr1	108746362	108746862	7857	STXBP3	Promoter
chr1	111990810	111991310	8167	LINC01750	Promoter
chr1	112715165	112715665	8221	PPM1J	Promoter
chr1	113390119	113390619	8262	MAGI3	Promoter
chr1	114780448	114780948	8345	SIKE1	Promoter
chr1	117367125	117367625	8513	MAN1A2	Promoter
chr1	117605663	117606163	8530	TENT5C	Promoter
chr1	145280534	145281034	8886	RNVU1-14	Promoter
chr1	145957845	145958345	8931	LIX1L	Promoter
chr1	151611152	151611652	9437	SNX27	Promoter
chr1	153634200	153634700	9558	S100A13	Promoter
chr1	155125863	155126363	9815	EFNA1	Promoter
chr1	155126488	155126988	9816	EFNA1	Promoter
chr1	155127133	155127633	9817	EFNA1	Promoter
chr1	161226211	161226711	10484	TOMM40L	Promoter
chr1	161765996	161766496	10569	ATF6	Promoter
chr1	180502625	180503125	11518	ACBD6	Promoter
chr1	183635656	183636156	11739	ARPC5	Promoter
chr1	193059817	193060317	12077	UCHL5	Promoter
chr1	204151915	204152415	12741	ETNK2	Promoter
chr1	204152784	204153284	12742	ETNK2	Promoter
chr1	206507271	206507771	13014	RASSF5	Promoter
chr1	206612294	206612794	13040	EIF2D	Promoter
chr1	209674594	209675094	13320	G0S2	Promoter
chr1	220786014	220786514	13885	2025-03-01	Promoter
chr1	220786529	220787029	13886	2025-03-01	Promoter
chr1	227735095	227735595	14451	JMJD4	Promoter
chr1	228164847	228165347	14498	IBA57-DT	Promoter
chr1	229270824	229271324	14650	RAB4A	Promoter
chr1	229558812	229559312	14671	ABCB10	Promoter
chr1	234610753	234611253	15034	IRF2BP2	Promoter
chr2	9555640	9556140	16317	ADAM17	Promoter
chr2	10448192	10448692	16454	ODC1	Promoter
chr2	11344515	11345015	16518	ROCK2	Promoter
chr2	17538278	17538778	16807	VSNL1	Promoter
chr2	24050087	24050587	17218	WDCP	Promoter
chr2	26244423	26244923	17386	HADHA	Promoter
chr2	27032667	27033167	17477	TMEM214	Promoter
chr2	27663631	27664131	17572	SUPT7L	Promoter
chr2	28870125	28870625	17716	TRMT61B	Promoter
chr2	43225091	43225591	18541	ZFP36L2	Promoter
chr2	43226423	43226923	18543	ZFP36L2	Promoter
chr2	43838594	43839094	18606	ABCG5	Promoter
chr2	43840594	43841094	18607	ABCG8	Promoter
chr2	45650984	45651484	18704	PRKCE	Promoter
chr2	53767544	53768044	19137	CHAC2	Promoter
chr2	53786246	53786746	19138	ASB3	Promoter
chr2	53970833	53971333	19147	PSME4	Promoter
chr2	60881271	60881771	19458	REL	Promoter
chr2	61853863	61854363	19518	FAM161A	Promoter
chr2	62195321	62195821	19534	B3GNT2	Promoter
chr2	62195841	62196341	19535	B3GNT2	Promoter
chr2	64019177	64019677	19646	VPS54	Promoter
chr2	69829324	69829824	20122	GMCL1	Promoter
chr2	71453312	71453812	20277	DYSF	Promoter
chr2	72887142	72887642	20358	SPR	Promoter
chr2	72915978	72916478	20363	EMX1	Promoter
chr2	74501050	74501550	20517	LBX2-AS1	Promoter
chr2	74502318	74502818	20518	LBX2-AS1	Promoter
chr2	84970935	84971435	20801	KCMF1	Promoter
chr2	85889818	85890318	20988	ST3GAL5-AS1	Promoter
chr2	86105959	86106459	21027	PTCD3	Promoter
chr2	95402437	95402937	21220	FAHD2A	Promoter
chr2	96208687	96209187	21263	STARD7	Promoter
chr2	96760646	96761146	21343	CNNM4	Promoter
chr2	96815963	96816463	21354	CNNM3	Promoter
chr2	99335636	99336136	21517	EIF5B	Promoter
chr2	99489909	99490409	21525	REV1	Promoter
chr2	99490551	99491051	21526	REV1	Promoter
chr2	108786483	108786983	22067	CCDC138	Promoter
chr2	112275234	112275734	22321	ZC3H6	Promoter
chr2	113157082	113157582	22421	PSD4	Promoter
chr2	119222905	119223405	22626	STEAP3	Promoter
chr2	119365599	119366099	22648	C2orf76	Promoter
chr2	119366128	119366628	22649	C2orf76	Promoter
chr2	119366658	119367158	22650	DBI	Promoter
chr2	149329666	149330166	23971	LYPD6	Promoter
chr2	149587559	149588059	23981	MMADHC	Promoter
chr2	164622273	164622773	24603	GRB14	Promoter
chr2	178194162	178194662	25275	OSBPL6	Promoter
chr2	189763220	189763720	25645	OSGEPL1	Promoter
chr2	202238870	202239370	26263	SUMO1	Promoter
chr2	208253993	208254493	26641	IDH1-AS1	Promoter
chr2	218568166	218568666	27190	USP37	Promoter
chr2	218569006	218569506	27191	CNOT9	Promoter
chr2	219002333	219002833	27234	LOC100129175	Promoter
chr2	219243218	219243718	27268	STK16	Promoter
chr2	222671418	222671918	27393	MOGAT1	Promoter
chr2	227324985	227325485	27635	LOC654841	Promoter
chr2	233354163	233354663	28113	DGKD	Promoter
chr2	233671656	233672156	28133	UGT1A9	Promoter
chr2	240434623	240435123	28713	GPC1	Promoter
chr2	240997068	240997568	28812	SNED1	Promoter
chr2	241558762	241559262	28888	BOK-AS1	Promoter
chr2	241559814	241560314	28889	BOK-AS1	Promoter
chr2	241637383	241637883	28900	THAP4	Promoter
chr3	9770448	9770948	29328	CAMK1	Promoter
chr3	12664044	12664544	29598	RAF1	Promoter
chr3	13420055	13420555	29685	NUP210	Promoter
chr3	23946320	23946820	30234	NKIRAS1	Promoter
chr3	32237490	32237990	30590	CMTM8	Promoter
chr3	32238354	32238854	30591	CMTM8	Promoter
chr3	38164852	38165352	30941	OXSR1	Promoter
chr3	38649542	38650042	30967	SCN5A	Promoter
chr3	39107424	39107924	30982	TTC21A	Promoter
chr3	43691280	43691780	31341	ANO10	Promoter
chr3	50204989	50205489	32041	SLC38A3	Promoter
chr3	51390890	51391390	32201	RBM15B	Promoter
chr3	51974916	51975416	32241	ABHD14A-ACY1	Promoter
chr3	52286706	52287206	32324	GLYCTK	Promoter
chr3	52409412	52409912	32339	BAP1	Promoter
chr3	52704515	52705015	32386	SPCS1	Promoter
chr3	52705840	52706340	32388	GLT8D1	Promoter
chr3	52770734	52771234	32393	NEK4	Promoter
chr3	52777337	52777837	32396	ITIH1	Promoter
chr3	53255714	53256214	32508	TKT	Promoter
chr3	53347342	53347842	32515	DCP1A	Promoter
chr3	57597220	57597720	32701	ARF4	Promoter
chr3	58236745	58237245	32799	ABHD6	Promoter
chr3	58305971	58306471	32809	RPP14	Promoter
chr3	58536972	58537472	32850	ACOX2	Promoter
chr3	58537745	58538245	32851	ACOX2	Promoter
chr3	63863614	63864114	33016	THOC7	Promoter
chr3	66039488	66039988	33162	MAGI1	Promoter
chr3	72446954	72447454	33574	RYBP	Promoter
chr3	100333873	100334373	34128	NIT2	Promoter
chr3	126357262	126357762	35382	KLF15	Promoter
chr3	126523857	126524357	35417	CHST13	Promoter
chr3	128075485	128075985	35536	RUVBL1-AS1	Promoter
chr3	129249324	129249824	35704	COPG1	Promoter
chr3	129278017	129278517	35706	HMCES	Promoter
chr3	150407962	150408462	36857	TSC22D2	Promoter
chr3	156816828	156817328	37181	LINC00886	Promoter
chr3	170356662	170357162	37636	SKIL	Promoter
chr3	182793307	182793807	38198	ATP11B	Promoter
chr3	186567111	186567611	38571	DNAJB11	Promoter
chr3	190513708	190514208	38938	IL1RAP	Promoter
chr3	196712072	196712572	39484	CEP19	Promoter
chr3	196867620	196868120	39494	SENP5	Promoter
chr3	197736747	197737247	39557	FYTTD1	Promoter
chr4	993237	993737	39645	SLC26A1	Promoter
chr4	1248494	1248994	39703	CTBP1-DT	Promoter
chr4	1855979	1856479	39791	LETM1	Promoter
chr4	2261990	2262490	39824	MXD4	Promoter
chr4	2419171	2419671	39840	CFAP99	Promoter
chr4	6908376	6908876	40192	TBC1D14	Promoter
chr4	7043026	7043526	40228	CCDC96	Promoter
chr4	26860434	26860934	41170	LOC105374546	Promoter
chr4	37453656	37454156	41360	C4orf19	Promoter
chr4	38663877	38664377	41512	KLF3	Promoter
chr4	39697769	39698269	41613	UBE2K	Promoter
chr4	56387235	56387735	42227	AASDH	Promoter
chr4	56907598	56908098	42246	REST	Promoter
chr4	68815790	68816290	42446	UGT2B10	Promoter
chr4	76213008	76213508	42857	SCARB2	Promoter
chr4	88283239	88283739	43497	PPM1K	Promoter
chr4	94450895	94451395	43681	PDLIM5	Promoter
chr4	94451567	94452067	43682	PDLIM5	Promoter
chr4	98260121	98260621	43772	RAP1GDS1	Promoter
chr4	107978535	107979035	44152	LOC101929595	Promoter
chr4	107988205	107988705	44153	HADH	Promoter
chr4	107988997	107989497	44154	HADH	Promoter
chr4	108762858	108763358	44180	ETNPPL	Promoter
chr4	122922146	122922646	44636	NUDT6	Promoter
chr4	128060419	128060919	44805	LARP1B	Promoter
chr4	144645865	144646365	45356	HHIP	Promoter
chr4	169270805	169271305	46366	SH3RF1	Promoter
chr4	169975739	169976239	46405	LINC02275	Promoter
chr5	217977	218477	47106	CCDC127	Promoter
chr5	1344863	1345363	47261	CLPTM1L	Promoter
chr5	8457877	8458377	47502	LINC02226	Promoter
chr5	34655988	34656488	48349	RAI14	Promoter
chr5	53479947	53480447	49036	FST	Promoter
chr5	65925454	65925954	49673	ERBIN	Promoter
chr5	73565457	73565957	50018	ANKRA2	Promoter
chr5	73625740	73626240	50023	ARHGEF28	Promoter
chr5	74866643	74867143	50116	FAM169A	Promoter
chr5	77087072	77087572	50284	ZBED3	Promoter
chr5	79069416	79069916	50413	BHMT2	Promoter
chr5	79111495	79111995	50422	BHMT	Promoter
chr5	80653917	80654417	50518	MSH3	Promoter
chr5	95646465	95646965	51026	RFESD	Promoter
chr5	96875659	96876159	51174	ERAP2	Promoter
chr5	122478956	122479456	51988	MGC32805	Promoter
chr5	122774759	122775259	51999	SNX2	Promoter
chr5	123036512	123037012	52016	PPIC	Promoter
chr5	126776758	126777258	52182	LMNB1	Promoter
chr5	132369387	132369887	52386	SLC22A5	Promoter
chr5	132963408	132963908	52483	AFF4	Promoter
chr5	134371456	134371956	52594	UBE2B	Promoter
chr5	134648393	134648893	52638	SEC24A	Promoter
chr5	134903968	134904468	52657	PCBD2	Promoter
chr5	140346421	140346921	53121	HBEGF	Promoter
chr5	140647449	140647949	53171	NDUFA2	Promoter
chr5	154189822	154190322	54231	GALNT10	Promoter
chr5	154683791	154684291	54273	MIR1303	Promoter
chr5	171387503	171388003	54934	NPM1	Promoter
chr5	172770917	172771417	55089	DUSP1	Promoter
chr5	172834001	172834501	55113	ERGIC1	Promoter
chr5	173790767	173791267	55255	LINC01485	Promoter
chr5	177302553	177303053	55468	PRELID1	Promoter
chr5	177351691	177352191	55487	LMAN2	Promoter
chr5	177591905	177592405	55560	TMED9	Promoter
chr5	179804967	179805467	55753	SQSTM1	Promoter
chr5	180831408	180831908	55868	HEIH	Promoter
chr6	3157321	3157821	56132	TUBB2A	Promoter
chr6	5260760	5261260	56343	FARS2	Promoter
chr6	7541345	7541845	56585	DSP	Promoter
chr6	10694398	10694898	56699	PAK1IP1	Promoter
chr6	10746857	10747357	56702	TMEM14B	Promoter
chr6	11044084	11044584	56713	ELOVL2	Promoter
chr6	12008198	12008698	56835	HIVEP1	Promoter
chr6	13488767	13489267	56955	GFOD1	Promoter
chr6	13615001	13615501	56972	NOL7	Promoter
chr6	13711683	13712183	56979	RANBP9	Promoter
chr6	15244840	15245340	57082	JARID2	Promoter
chr6	24721641	24722141	57551	C6orf62	Promoter
chr6	26027617	26028117	57685	HIST1H4B	Promoter
chr6	26103694	26104194	57706	HIST1H4C	Promoter
chr6	27838792	27839292	57846	HIST1H2AK	Promoter
chr6	27839654	27840154	57847	HIST1H2AK	Promoter
chr6	32129542	32130042	58361	FKBPL	Promoter
chr6	32970627	32971127	58456	HLA-DMA	Promoter
chr6	34887817	34888317	58693	TAF11	Promoter
chr6	34888993	34889493	58694	ANKS1A	Promoter
chr6	35468593	35469093	58782	RPL10A	Promoter
chr6	35728907	35729407	58820	FKBP5	Promoter
chr6	36442668	36443168	58881	PXT1	Promoter
chr6	37169706	37170206	59000	PIM1	Promoter
chr6	39229340	39229840	59146	KCNK5	Promoter
chr6	41920672	41921172	59321	MED20	Promoter
chr6	42978965	42979465	59415	PEX6	Promoter
chr6	43509343	43509843	59487	POLR1C	Promoter
chr6	43575843	43576343	59491	XPO5	Promoter
chr6	44386287	44386787	59655	CDC5L	Promoter
chr6	46652636	46653136	59764	SLC25A27	Promoter
chr6	79630328	79630828	60730	SH3BGRL2	Promoter
chr6	83193070	83193570	60850	RWDD2A	Promoter
chr6	96897651	96898151	61285	NDUFAF4	Promoter
chr6	96923706	96924206	61288	KLHL32	Promoter
chr6	100881126	100881626	61387	ASCC3	Promoter
chr6	106325505	106326005	61521	ATG5	Promoter
chr6	110981751	110982251	61884	RPF2	Promoter
chr6	116100563	116101063	62136	NT5DC1	Promoter
chr6	125746745	125747245	62468	HEY2	Promoter
chr6	131807699	131808199	62745	ENPP1	Promoter
chr6	134951832	134952332	62981	ALDH8A1	Promoter
chr6	137219194	137219694	63120	IFNGR1	Promoter
chr6	139027598	139028098	63301	ABRACL	Promoter
chr6	158535957	158536457	64542	TMEM181	Promoter
chr6	158644541	158645041	64553	DYNLT1	Promoter
chr6	158819142	158819642	64583	EZR	Promoter
chr6	160121564	160122064	64701	SLC22A1	Promoter
chr6	160347567	160348067	64723	SLC22A3	Promoter
chr6	160348074	160348574	64724	SLC22A3	Promoter
chr6	166382858	166383358	64985	MPC1	Promoter
chr7	149935	150435	65356	LOC100507642	Promoter
chr7	192269	192769	65362	FAM20C	Promoter
chr7	2558760	2559260	65719	IQCE	Promoter
chr7	5426492	5426992	65938	TNRC18	Promoter
chr7	6104601	6105101	66035	USP42	Promoter
chr7	7639836	7640336	66152	UMAD1	Promoter
chr7	16646172	16646672	66427	BZW2	Promoter
chr7	23597132	23597632	66760	CCDC126	Promoter
chr7	26199926	26200426	66897	CBX3	Promoter
chr7	28179039	28179539	67041	JAZF1-AS1	Promoter
chr7	33062611	33063111	67397	NT5C3A	Promoter
chr7	36151871	36152371	67543	EEPD1	Promoter
chr7	40134685	40135185	67783	SUGCT	Promoter
chr7	44796318	44796818	68046	PPIA	Promoter
chr7	44885317	44885817	68057	PURB	Promoter
chr7	44999100	44999600	68070	CCM2	Promoter
chr7	65770596	65771096	68842	LOC441242	Promoter
chr7	73308620	73309120	69189	NSUN5	Promoter
chr7	73683193	73683693	69243	DNAJC30	Promoter
chr7	73770056	73770556	69259	CLDN3	Promoter
chr7	74174003	74174503	69307	EIF4H	Promoter
chr7	75914838	75915338	69524	MIR4651	Promoter
chr7	75994454	75994954	69553	TMEM120A	Promoter
chr7	79452545	79453045	69789	MAGI2-AS3	Promoter
chr7	99143909	99144409	70521	SMURF1	Promoter
chr7	99472504	99473004	70562	ZNF789	Promoter
chr7	99783996	99784496	70606	CYP3A4	Promoter
chr7	100428000	100428500	70693	MEPCE	Promoter
chr7	100827315	100827815	70808	EPHB4	Promoter
chr7	101126125	101126625	70858	SERPINE1	Promoter
chr7	105876497	105876997	71164	CDHR3	Promoter
chr7	107742895	107743395	71339	CBLL1	Promoter
chr7	128455569	128456069	72089	METTL2B	Promoter
chr7	135171586	135172086	72543	CYREN	Promoter
chr7	139775069	139775569	72833	TBXAS1	Promoter
chr7	140697126	140697626	72943	NDUFB2-AS1	Promoter
chr7	141701942	141702442	72988	KIAA1147	Promoter
chr7	143382486	143382986	73096	MIR6892	Promoter
chr7	148884174	148884674	73226	EZH2	Promoter
chr7	149838111	149838611	73305	ZNF862	Promoter
chr7	150368530	150369030	73355	ZNF775	Promoter
chr7	150800133	150800633	73418	TMEM176A	Promoter
chr7	151080654	151081154	73461	FASTK	Promoter
chr7	151875077	151875577	73586	PRKAG2-AS1	Promoter
chr7	152435817	152436317	73617	KMT2C	Promoter
chr7	152759485	152759985	73634	ACTR3B	Promoter
chr7	155003147	155003647	73691	PAXIP1-AS1	Promoter
chr7	155297538	155298038	73739	INSIG1	Promoter
chr7	155644165	155644665	73779	RBM33	Promoter
chr8	8893384	8893884	74338	MFHAS1	Promoter
chr8	9151335	9151835	74370	PPP1R3B	Promoter
chr8	11283856	11284356	74493	MTMR9	Promoter
chr8	17246668	17247168	74769	CNOT7	Promoter
chr8	17495557	17496057	74788	SLC7A2	Promoter
chr8	17496108	17496608	74789	SLC7A2	Promoter
chr8	17496702	17497202	74790	SLC7A2	Promoter
chr8	17801045	17801545	74837	MTUS1	Promoter
chr8	17801661	17802161	74838	MTUS1	Promoter
chr8	18390981	18391481	74885	NAT2	Promoter
chr8	22109236	22109736	75137	NUDT18	Promoter
chr8	22604399	22604899	75247	CCAR2	Promoter
chr8	27311202	27311702	75588	PTK2B	Promoter
chr8	27489720	27490220	75617	EPHX2	Promoter
chr8	28083686	28084186	75655	NUGGC	Promoter
chr8	42051899	42052399	76419	KAT6A	Promoter
chr8	42539518	42540018	76478	SMIM19	Promoter
chr8	42896638	42897138	76506	HOOK3	Promoter
chr8	60516572	60517072	77155	RAB2A	Promoter
chr8	65635304	65635804	77356	ARMC1	Promoter
chr8	66666241	66666741	77429	VCPIP1	Promoter
chr8	73294283	73294783	77645	RDH10	Promoter
chr8	73295949	73296449	77647	RPL7	Promoter
chr8	94949185	94949685	78370	TP53INP1	Promoter
chr8	96261375	96261875	78459	MTERF3	Promoter
chr8	98115099	98115599	78609	RIDA	Promoter
chr8	123416240	123416740	79668	ATAD2	Promoter
chr8	124475094	124475594	79736	RNF139	Promoter
chr8	142726888	142727388	80984	THEM6	Promoter
chr8	143266385	143266885	81048	GLI4	Promoter
chr8	143976517	143977017	81201	PLEC	Promoter
chr8	144326718	144327218	81276	DGAT1	Promoter
chr8	144327219	144327719	81277	DGAT1	Promoter
chr8	144477756	144478256	81314	PPP1R16A	Promoter
chr8	144502074	144502574	81318	GPT	Promoter
chr8	144508751	144509251	81325	MFSD3	Promoter
chr8	144527943	144528443	81334	C8orf82	Promoter
chr8	145052198	145052698	81376	C8orf33	Promoter
chr9	3527063	3527563	81532	RFX3	Promoter
chr9	4489422	4489922	81589	SLC1A1	Promoter
chr9	6007548	6008048	81716	MIR4665	Promoter
chr9	6715577	6716077	81765	KDM4C	Promoter
chr9	6716187	6716687	81766	KDM4C	Promoter
chr9	33473713	33474213	82621	NOL6	Promoter
chr9	34590577	34591077	82725	CNTFR	Promoter
chr9	35603364	35603864	82833	TESK1	Promoter
chr9	35658714	35659214	82852	CCDC107	Promoter
chr9	37421711	37422211	82995	GRHPR	Promoter
chr9	38392403	38392903	83113	ALDH1B1	Promoter
chr9	70414574	70415074	83294	KLF9	Promoter
chr9	72365081	72365581	83425	ZFAND5	Promoter
chr9	75028207	75028707	83536	CARNMT1	Promoter
chr9	78296802	78297302	83731	PSAT1	Promoter
chr9	83622895	83623395	83941	IDNK	Promoter
chr9	86354281	86354781	84052	TUT7	Promoter
chr9	89603580	89604080	84309	GADD45G	Promoter
chr9	93134038	93134538	84597	NINJ1	Promoter
chr9	97633221	97633721	84979	TSTD2	Promoter
chr9	97922278	97922778	85001	TRMO	Promoter
chr9	107282789	107283289	85470	RAD23B	Promoter
chr9	109779978	109780478	85666	PALM2-AKAP2	Promoter
chr9	110256896	110257396	85743	TXN	Promoter
chr9	111039104	111039604	85766	LPAR1	Promoter
chr9	111631068	111631568	85811	DNAJC25	Promoter
chr9	114329567	114330067	86140	ORM2	Promoter
chr9	121050355	121050855	86455	C5	Promoter
chr9	122264588	122265088	86616	RBM18	Promoter
chr9	123268486	123268986	86674	STRBP	Promoter
chr9	123929856	123930356	86716	DENND1A	Promoter
chr9	127451198	127451698	87017	LRSAM1	Promoter
chr9	128068351	128068851	87220	NAIF1	Promoter
chr9	128880614	128881114	87348	LRRC8A	Promoter
chr9	128881303	128881803	87349	LRRC8A	Promoter
chr9	128920491	128920991	87366	PHYHD1	Promoter
chr9	130444058	130444558	87640	ASS1	Promoter
chr9	130444620	130445120	87641	ASS1	Promoter
chr9	131393171	131393671	87752	PRRC2B	Promoter
chr9	131531098	131531598	87775	UCK1	Promoter
chr9	133417830	133418330	87986	REXO4	Promoter
chr9	133739799	133740299	88037	SARDH	Promoter
chr9	133992638	133993138	88095	VAV2	Promoter
chr9	134377772	134378272	88211	MIR4669	Promoter
chr9	136119445	136119945	88397	TMEM250	Promoter
chr9	136399305	136399805	88445	SNAPC4	Promoter
chr9	136439634	136440134	88455	INPP5E	Promoter
chr9	136944438	136944938	88632	FBXW5	Promoter
chr9	137054414	137054914	88672	ENTPD2	Promoter
chr9	137221541	137222041	88702	RNF208	Promoter
chr9	137254076	137254576	88713	STPG3-AS1	Promoter
chr9	137254970	137255470	88714	NELFB	Promoter
chr9	137550185	137550685	88789	PNPLA7	Promoter
chr9	137551577	137552077	88790	MRPL41	Promoter
chr9	137604716	137605216	88797	ARRDC1	Promoter
chr10	5889768	5890268	89309	ANKRD16	Promoter
chr10	12129304	12129804	89684	SEC61A2	Promoter
chr10	13099829	13100329	89752	CCDC3	Promoter
chr10	13348877	13349377	89772	SEPHS1	Promoter
chr10	22315589	22316089	90280	COMMD3	Promoter
chr10	34815072	34815572	91127	PARD3	Promoter
chr10	35090639	35091139	91145	CUL2	Promoter
chr10	43436552	43437052	91340	ZNF487	Promoter
chr10	45000884	45001384	91477	C10orf25	Promoter
chr10	50624342	50624842	91900	SGMS1-AS1	Promoter
chr10	52772059	52772559	91977	MBL2	Promoter
chr10	58269589	58270089	92061	CISD1	Promoter
chr10	67837944	67838444	92522	DNAJC12	Promoter
chr10	67884347	67884847	92528	SIRT1	Promoter
chr10	69123232	69123732	92609	VPS26A	Promoter
chr10	70132591	70133091	92705	AIFM2	Promoter
chr10	72272777	72273277	93033	DDIT4	Promoter
chr10	73110193	73110693	93126	NUDT13	Promoter
chr10	79445560	79446060	93748	ZCCHC24	Promoter
chr10	80078412	80078912	93781	TMEM254	Promoter
chr10	80078919	80079419	93782	TMEM254-AS1	Promoter
chr10	84138601	84139101	93959	GHITM	Promoter
chr10	89645669	89646169	94372	PANK1	Promoter
chr10	91162679	91163179	94413	PCGF5	Promoter
chr10	91632927	91633427	94447	PPP1R3C	Promoter
chr10	91923530	91924030	94469	BTAF1	Promoter
chr10	92689677	92690177	94527	HHEX	Promoter
chr10	95071051	95071551	94702	CYP2C8	Promoter
chr10	97318990	97319490	94957	FRAT1	Promoter
chr10	97427374	97427874	94988	PGAM1	Promoter
chr10	97687202	97687702	95031	AVPI1	Promoter
chr10	97736796	97737296	95044	ZFYVE27	Promoter
chr10	99430677	99431177	95152	GOT1	Promoter
chr10	99621438	99621938	95164	SLC25A28	Promoter
chr10	101819453	101819953	95364	KCNIP2-AS1	Promoter
chr10	102422592	102423092	95441	PSD	Promoter
chr10	102643741	102644241	95481	TRIM8	Promoter
chr10	102714209	102714709	95494	ARL3	Promoter
chr10	103966886	103967386	95644	SLK	Promoter
chr10	121975010	121975510	96663	NSMCE4A	Promoter
chr10	129466850	129467350	97149	MGMT	Promoter
chr10	131981760	131982260	97239	BNIP3	Promoter
chr10	133378372	133378872	97432	PAOX	Promoter
chr10	133379054	133379554	97433	PAOX	Promoter
chr11	707158	707658	97569	DEAF1	Promoter
chr11	796554	797054	97596	PANO1	Promoter
chr11	809348	809848	97604	RPLP2	Promoter
chr11	809920	810420	97605	RPLP2	Promoter
chr11	1665310	1665810	97752	FAM99A	Promoter
chr11	6602932	6603432	98186	RRP8	Promoter
chr11	9572634	9573134	98370	WEE1	Promoter
chr11	10540448	10540948	98450	RNF141	Promoter
chr11	12674074	12674574	98625	TEAD1	Promoter
chr11	19712516	19713016	99073	LOC100126784	Promoter
chr11	26993821	26994321	99250	FIBIN	Promoter
chr11	27471249	27471749	99290	LOC105376671	Promoter
chr11	33015620	33016120	99413	DEPDC7	Promoter
chr11	34051416	34051916	99492	CAPRIN1	Promoter
chr11	34358845	34359345	99529	ABTB2	Promoter
chr11	34438682	34439182	99536	CAT	Promoter
chr11	46617004	46617504	100094	ATG13	Promoter
chr11	46700450	46700950	100103	ARHGAP1	Promoter
chr11	46718192	46718692	100106	F2	Promoter
chr11	47177748	47178248	100143	ARFGAP2	Promoter
chr11	47248616	47249116	100163	ACP2	Promoter
chr11	47427171	47427671	100198	PSMC3	Promoter
chr11	47565299	47565799	100219	CELF1	Promoter
chr11	47767193	47767693	100236	FNBP4	Promoter
chr11	57515502	57516002	100426	SLC43A1	Promoter
chr11	57596434	57596934	100437	SERPING1	Promoter
chr11	58731799	58732299	100506	GLYAT	Promoter
chr11	62709878	62710378	100975	BSCL2	Promoter
chr11	62727239	62727739	100980	HNRNPUL2-BSCL2	Promoter
chr11	63681184	63681684	101062	RTN3	Promoter
chr11	64891489	64891989	101299	MIR194-2	Promoter
chr11	64894163	64894663	101302	MIR194-2HG	Promoter
chr11	65647119	65647619	101533	MIR4489	Promoter
chr11	67118807	67119307	101735	KDM2A	Promoter
chr11	67317019	67317519	101780	LOC100130987	Promoter
chr11	67507298	67507798	101833	CDK2AP2	Promoter
chr11	70270338	70270838	102162	PPFIA1	Promoter
chr11	71452836	71453336	102238	NADSYN1	Promoter
chr11	72781664	72782164	102387	MIR4692	Promoter
chr11	73142771	73143271	102439	FCHSD2	Promoter
chr11	73760931	73761431	102531	RAB6A	Promoter
chr11	75768463	75768963	102754	LOC283214	Promoter
chr11	76780688	76781188	102841	TSKU	Promoter
chr11	76781471	76781971	102842	TSKU	Promoter
chr11	76782988	76783488	102843	LOC101928837	Promoter
chr11	76783638	76784138	102844	LOC101928837	Promoter
chr11	77066661	77067161	102880	CAPN5	Promoter
chr11	78187740	78188240	102980	USP35	Promoter
chr11	102452594	102453094	103785	LOC101928424	Promoter
chr11	106077801	106078301	103903	KBTBD3	Promoter
chr11	111766145	111766645	104149	PPP2R1B	Promoter
chr11	112226094	112226594	104227	PTS	Promoter
chr11	113314305	113314805	104273	TTC12	Promoter
chr11	114059233	114059733	104300	ZBTB16	Promoter
chr11	116828982	116829482	104466	APOC3	Promoter
chr11	116835738	116836238	104473	APOA1-AS	Promoter
chr11	120335525	120336025	104896	ARHGEF12	Promoter
chr11	121451025	121451525	104975	SORL1	Promoter
chr11	126211491	126211991	105253	RPUSD4	Promoter
chr11	129279356	129279856	105474	ARHGAP32	Promoter
chr11	130002338	130002838	105521	PRDM10	Promoter
chr12	3077054	3077554	105993	TSPAN9	Promoter
chr12	6891018	6891518	106361	LOC105369632	Promoter
chr12	6970516	6971016	106402	PHB2	Promoter
chr12	7128742	7129242	106430	RBP5	Promoter
chr12	19129367	19129867	107117	PLEKHA5	Promoter
chr12	25958367	25958867	107340	RASSF8	Promoter
chr12	26937799	26938299	107412	INTS13	Promoter
chr12	31073581	31074081	107581	DDX11	Promoter
chr12	32896660	32897160	107706	PKP2	Promoter
chr12	42144679	42145179	107820	GXYLT1	Promoter
chr12	56488162	56488662	109040	GLS2	Promoter
chr12	56751382	56751882	109069	HSD17B6	Promoter
chr12	57240699	57241199	109165	NDUFA4L2	Promoter
chr12	57434390	57434890	109180	INHBC	Promoter
chr12	62602234	62602734	109367	MIRLET7I	Promoter
chr12	67268319	67268819	109609	CAND1	Promoter
chr12	80936088	80936588	110035	MIR618	Promoter
chr12	89353775	89354275	110217	DUSP6	Promoter
chr12	92146187	92146687	110336	BTG1	Promoter
chr12	93377648	93378148	110428	NUDT4	Promoter
chr12	93442364	93442864	110435	UBE2N	Promoter
chr12	95859886	95860386	110642	SNRPF	Promoter
chr12	95944131	95944631	110648	AMDHD1	Promoter
chr12	103841670	103842170	111010	NT5DC3	Promoter
chr12	103966140	103966640	111022	TDG	Promoter
chr12	108560931	108561431	111318	SART3	Promoter
chr12	110124064	110124564	111545	IFT81	Promoter
chr12	110583661	110584161	111600	PPTC7	Promoter
chr12	112382219	112382719	111739	HECTD4	Promoter
chr12	113185481	113185981	111806	RITA1	Promoter
chr12	113186594	113187094	111807	RITA1	Promoter
chr12	118136596	118137096	112086	VSIG10	Promoter
chr12	120904139	120904639	112271	SPPL3	Promoter
chr12	120978195	120978695	112279	HNF1A	Promoter
chr12	121400911	121401411	112340	RNF34	Promoter
chr12	121711927	121712427	112390	TMEM120B	Promoter
chr12	121800381	121800881	112413	RHOF	Promoter
chr12	122526850	122527350	112505	RSRC2	Promoter
chr12	130871703	130872203	113046	RAN	Promoter
chr12	131710588	131711088	113080	SFSWAP	Promoter
chr12	132144097	132144597	113111	DDX51	Promoter
chr12	132687230	132687730	113168	POLE	Promoter
chr12	132761855	132762355	113179	ANKLE2	Promoter
chr13	30307544	30308044	113805	KATNAL1	Promoter
chr13	41061260	41061760	114312	ELF1	Promoter
chr13	41061812	41062312	114313	ELF1	Promoter
chr13	41263360	41263860	114322	MTRF1	Promoter
chr13	45418214	45418714	114529	SLC25A30	Promoter
chr13	45464626	45465126	114536	COG3	Promoter
chr13	48094918	48095418	114691	MED4	Promoter
chr13	49495326	49495826	114816	PHF11	Promoter
chr13	74134251	74134751	115383	KLF12	Promoter
chr13	74135296	74135796	115384	KLF12	Promoter
chr13	77698694	77699194	115536	MIR3665	Promoter
chr13	93226529	93227029	115773	GPC6	Promoter
chr13	99981247	99981747	116158	ZIC2	Promoter
chr13	102799501	102800001	116289	BIVM	Promoter
chr13	109786421	109786921	116478	IRS2	Promoter
chr13	110713336	110713836	116613	CARS2	Promoter
chr13	113158353	113158853	116802	PROZ	Promoter
chr13	113490625	113491125	116838	DCUN1D2	Promoter
chr13	114234609	114235109	116937	CDC16	Promoter
chr13	114280753	114281253	116939	UPF3A	Promoter
chr13	114281297	114281797	116940	UPF3A	Promoter
chr14	22917475	22917975	117167	PRMT5-AS1	Promoter
chr14	23951803	23952303	117265	DHRS4	Promoter
chr14	24114777	24115277	117305	NRL	Promoter
chr14	24116196	24116696	117306	NRL	Promoter
chr14	31207515	31208015	117550	HECTD1	Promoter
chr14	35404489	35404989	117770	NFKBIA	Promoter
chr14	54488846	54489346	118311	GMFB	Promoter
chr14	58298915	58299415	118490	ARID4A	Promoter
chr14	67240886	67241386	118977	MPP5	Promoter
chr14	67532837	67533337	119000	PLEKHH1	Promoter
chr14	69610647	69611147	119258	SUSD6	Promoter
chr14	69611359	69611859	119259	SUSD6	Promoter
chr14	69797864	69798364	119305	SLC10A1	Promoter
chr14	74018535	74019035	119561	ENTPD5	Promoter
chr14	74302197	74302697	119575	ABCD4	Promoter
chr14	74493906	74494406	119590	NPC2	Promoter
chr14	77321112	77321612	119927	GSTZ1	Promoter
chr14	89955607	89956107	120320	TDP1	Promoter
chr14	90816231	90816731	120397	TTC7B	Promoter
chr14	93184209	93184709	120648	MOAP1	Promoter
chr14	93332829	93333329	120659	BTBD7	Promoter
chr14	94081032	94081532	120696	IFI27L1	Promoter
chr14	95156567	95157067	120835	DICER1-AS1	Promoter
chr14	95319653	95320153	120868	CLMN	Promoter
chr14	96039026	96039526	120911	C14orf132	Promoter
chr14	102362187	102362687	121352	CINP	Promoter
chr14	103099043	103099543	121450	EXOC3L4	Promoter
chr14	103562436	103562936	121547	BAG5	Promoter
chr14	104085349	104085849	121606	ASPG	Promoter
chr14	104723911	104724411	121693	ADSSL1	Promoter
chr14	104864994	104865494	121732	CEP170B	Promoter
chr15	22838303	22838803	121911	NIPA2	Promoter
chr15	40405398	40405898	122586	IVD	Promoter
chr15	40469965	40470465	122600	CHST14	Promoter
chr15	40763042	40763542	122622	GCHFR	Promoter
chr15	40763793	40764293	122623	GCHFR	Promoter
chr15	40952563	40953063	122680	CHAC1	Promoter
chr15	41283006	41283506	122714	OIP5-AS1	Promoter
chr15	43330362	43330862	122889	LCMT2	Promoter
chr15	45378875	45379375	123026	GATM	Promoter
chr15	50181375	50181875	123180	SLC27A2	Promoter
chr15	50181924	50182424	123181	SLC27A2	Promoter
chr15	50686618	50687118	123212	TRPM7	Promoter
chr15	58749709	58750209	123736	ADAM10	Promoter
chr15	59371717	59372217	123785	FAM81A	Promoter
chr15	63504340	63504840	124074	USP3	Promoter
chr15	64092941	64093441	124144	CIAO2A	Promoter
chr15	65304167	65304667	124293	RNU5B-1	Promoter
chr15	65530192	65530692	124302	HACD3	Promoter
chr15	67840076	67840576	124514	LOC101929076	Promoter
chr15	69298622	69299122	124644	PAQR5	Promoter
chr15	72375794	72376294	124884	CELF6	Promoter
chr15	74873428	74873928	125055	SCAMP2	Promoter
chr15	75368395	75368895	125121	MAN2C1	Promoter
chr15	75903625	75904125	125173	FBXO22	Promoter
chr15	76311249	76311749	125198	ETFA	Promoter
chr15	78507279	78507779	125356	HYKK	Promoter
chr15	80152268	80152768	125457	FAH	Promoter
chr15	83653498	83653998	125633	ADAMTSL3	Promoter
chr15	84748132	84748632	125684	ZNF592	Promoter
chr15	85379702	85380202	125752	AKAP13	Promoter
chr15	88913173	88913673	125900	MFGE8	Promoter
chr15	89690459	89690959	125979	PEX11A	Promoter
chr15	90529668	90530168	126157	CRTC3	Promoter
chr15	90902428	90902928	126206	MAN2A2	Promoter
chr16	53495	53995	126852	POLR3K	Promoter
chr16	636896	637396	126963	MCRIP2	Promoter
chr16	1705335	1705835	127119	MAPK8IP3	Promoter
chr16	1827199	1827699	127147	HAGH	Promoter
chr16	1959236	1959736	127164	NDUFB10	Promoter
chr16	1984455	1984955	127176	GFER	Promoter
chr16	2089572	2090072	127218	MIR1225	Promoter
chr16	2156461	2156961	127238	TRAF7	Promoter
chr16	2214870	2215370	127253	PGP	Promoter
chr16	2513141	2513641	127296	ATP6V0C	Promoter
chr16	2752375	2752875	127346	SRRM2-AS1	Promoter
chr16	3305216	3305716	127456	ZNF75A	Promoter
chr16	3457431	3457931	127466	CLUAP1	Promoter
chr16	4693304	4693804	127658	NUDT16L1	Promoter
chr16	4802735	4803235	127674	ROGDI	Promoter
chr16	8868800	8869300	127799	CARHSP1	Promoter
chr16	10942295	10942795	127951	DEXI	Promoter
chr16	10944225	10944725	127953	CLEC16A	Promoter
chr16	11743482	11743982	128075	TXNDC11	Promoter
chr16	14301953	14302453	128238	MIR193BHG	Promoter
chr16	18801473	18801973	128503	ARL6IP1	Promoter
chr16	19068131	19068631	128515	LOC102723385	Promoter
chr16	20899616	20900116	128667	LYRM1	Promoter
chr16	22297065	22297565	128763	POLR3E	Promoter
chr16	22437318	22437818	128784	RRN3P3	Promoter
chr16	24728750	24729250	128881	TNRC6A	Promoter
chr16	29789817	29790317	129245	KIF22	Promoter
chr16	30355606	30356106	129340	CD2BP2	Promoter
chr16	30370838	30371338	129346	MYLPF	Promoter
chr16	30377530	30378030	129350	ZNF48	Promoter
chr16	30526606	30527106	129377	ZNF768	Promoter
chr16	31113695	31114195	129493	KAT8	Promoter
chr16	51151365	51151865	129899	SALL1	Promoter
chr16	53054728	53055228	129983	CHD9	Promoter
chr16	56189890	56190390	130137	LOC283856	Promoter
chr16	56190439	56190939	130138	LOC283856	Promoter
chr16	56191025	56191525	130139	GNAO1	Promoter
chr16	56667928	56668428	130204	MT1G	Promoter
chr16	56669474	56669974	130205	MT1H	Promoter
chr16	56682130	56682630	130212	MT1X	Promoter
chr16	57797525	57798025	130386	LOC388282	Promoter
chr16	67480986	67481486	130765	ATP6V0D1	Promoter
chr16	70065731	70066231	131100	PDXDC2P-NPIPB14P	Promoter
chr16	70800958	70801458	131184	VAC14	Promoter
chr16	71565305	71565805	131210	TAT-AS1	Promoter
chr16	71576907	71577407	131219	TAT	Promoter
chr16	77721637	77722137	131593	NUDT7	Promoter
chr16	79601333	79601833	131709	MAF	Promoter
chr16	83898755	83899255	131970	MLYCD	Promoter
chr16	84144444	84144944	132002	HSDL1	Promoter
chr16	86555020	86555520	132344	MTHFSD	Promoter
chr16	88452837	88453337	132521	ZFPM1	Promoter
chr16	88706181	88706681	132600	RNF166	Promoter
chr16	89816478	89816978	132781	FANCA	Promoter
chr16	89816980	89817480	132782	FANCA	Promoter
chr17	782079	782579	132905	MRM3	Promoter
chr17	1400063	1400563	132987	YWHAE	Promoter
chr17	1710428	1710928	133074	TLCD2	Promoter
chr17	3636161	3636661	133301	CTNS	Promoter
chr17	3636906	3637406	133302	CTNS	Promoter
chr17	4806843	4807343	133489	PLD2	Promoter
chr17	4939795	4940295	133515	RNF167	Promoter
chr17	4998059	4998559	133538	KIF1C	Promoter
chr17	7022779	7023279	133687	BCL6B	Promoter
chr17	7043753	7044253	133699	SLC16A11	Promoter
chr17	8156178	8156678	133935	PER1	Promoter
chr17	8176957	8177457	133945	TMEM107	Promoter
chr17	9021274	9021774	134048	NTN1	Promoter
chr17	15999497	15999997	134340	ZSWIM7	Promoter
chr17	17206162	17206662	134450	PLD6	Promoter
chr17	17476739	17477239	134478	MED9	Promoter
chr17	18259766	18260266	134636	MIEF2	Promoter
chr17	18363328	18363828	134651	SHMT1	Promoter
chr17	18377387	18377887	134652	EVPLL	Promoter
chr17	19377997	19378497	134734	B9D1	Promoter
chr17	21574511	21575011	134909	C17orf51	Promoter
chr17	28854741	28855241	135137	ERAL1	Promoter
chr17	29566808	29567308	135238	ABHD15	Promoter
chr17	32265415	32265915	135464	RHBDL3	Promoter
chr17	37609190	37609690	135761	SYNRG	Promoter
chr17	39737325	39737825	135996	GRB7	Promoter
chr17	40100419	40100919	136059	NR1D1	Promoter
chr17	40443186	40443686	136136	IGFBP4	Promoter
chr17	41865195	41865695	136261	KLHL11	Promoter
chr17	42577555	42578055	136419	PSMC3IP	Promoter
chr17	42677464	42677964	136438	PLEKHH3	Promoter
chr17	42744776	42745276	136444	EZH1	Promoter
chr17	42833155	42833655	136456	BECN1	Promoter
chr17	42900510	42901010	136475	G6PC	Promoter
chr17	43778206	43778706	136572	DUSP3	Promoter
chr17	43778748	43779248	136573	DUSP3	Promoter
chr17	44004261	44004761	136593	NAGS	Promoter
chr17	44689520	44690020	136682	CCDC43	Promoter
chr17	44899942	44900442	136695	EFTUD2	Promoter
chr17	50866222	50866722	137335	TOB1-AS1	Promoter
chr17	54968490	54968990	137441	STXBP4	Promoter
chr17	58083113	58083613	137648	DYNLL2	Promoter
chr17	58084887	58085387	137650	DYNLL2	Promoter
chr17	59331339	59331839	137732	YPEL2	Promoter
chr17	60078745	60079245	137820	HEATR6	Promoter
chr17	65056530	65057030	138252	GNA13	Promoter
chr17	67377021	67377521	138403	PITPNC1	Promoter
chr17	67717603	67718103	138439	NOL11	Promoter
chr17	75205167	75205667	139009	NUP85	Promoter
chr17	76072313	76072813	139209	SRP68	Promoter
chr17	76737199	76737699	139338	SRSF2	Promoter
chr17	78186937	78187437	139557	TK1	Promoter
chr17	79839300	79839800	139831	CBX4	Promoter
chr17	81860660	81861160	140185	P4HB	Promoter
chr17	81927481	81927981	140213	MAFG	Promoter
chr17	82030915	82031415	140239	RAC3	Promoter
chr17	82037496	82037996	140241	DCXR	Promoter
chr17	82212618	82213118	140284	CCDC57	Promoter
chr18	3013165	3013665	140594	LPIN2	Promoter
chr18	8609103	8609603	140872	RAB12	Promoter
chr18	9913702	9914202	141001	VAPA	Promoter
chr18	13427364	13427864	141279	LDLRAD4-AS1	Promoter
chr18	21241326	21241826	141354	GREB1L	Promoter
chr18	21612004	21612504	141371	SNRPD1	Promoter
chr18	31591561	31592061	141803	TTR	Promoter
chr18	36187227	36187727	142019	LOC101927809	Promoter
chr18	46173026	46173526	142274	C18orf25	Promoter
chr18	48950419	48950919	142480	SMAD7	Promoter
chr18	49487024	49487524	142506	C18orf32	Promoter
chr18	58043969	58044469	142919	NEDD4L	Promoter
chr18	61894221	61894721	143141	RNF152	Promoter
chr18	69400145	69400645	143391	DOK6	Promoter
chr18	74291924	74292424	143510	CYB5A	Promoter
chr18	74292448	74292948	143511	CYB5A	Promoter
chr18	79679233	79679733	143816	CTDP1	Promoter
chr18	79951484	79951984	143843	PQLC1	Promoter
chr19	1284570	1285070	144150	MUM1	Promoter
chr19	1285647	1286147	144151	MUM1	Promoter
chr19	1401301	1401801	144171	GAMT	Promoter
chr19	1406603	1407103	144172	DAZAP1	Promoter
chr19	1863924	1864424	144243	KLF16	Promoter
chr19	2096370	2096870	144321	MOB3A	Promoter
chr19	2702539	2703039	144444	GNG7	Promoter
chr19	2977127	2977627	144475	TLE6	Promoter
chr19	3358014	3358514	144538	NFIC	Promoter
chr19	3505927	3506427	144594	FZR1	Promoter
chr19	3761468	3761968	144645	APBA3	Promoter
chr19	3983837	3984337	144668	EEF2	Promoter
chr19	5679749	5680249	144956	HSD11B1L	Promoter
chr19	5977425	5977925	145021	RANBP3	Promoter
chr19	5977994	5978494	145022	RANBP3	Promoter
chr19	7595591	7596091	145304	CAMSAP3	Promoter
chr19	7918270	7918770	145365	SNAPC2	Promoter
chr19	7944095	7944595	145375	TIMM44	Promoter
chr19	10106580	10107080	145555	PPAN	Promoter
chr19	11088504	11089004	145738	LDLR	Promoter
chr19	11236649	11237149	145790	ANGPTL8	Promoter
chr19	12734483	12734983	145962	TRIR	Promoter
chr19	12956959	12957459	146018	GADD45GIP1	Promoter
chr19	13795075	13795575	146097	ZSWIM4	Promoter
chr19	14059524	14060024	146150	PALM3	Promoter
chr19	14689824	14690324	146243	ADGRE3	Promoter
chr19	15125533	15126033	146266	ILVBL	Promoter
chr19	15449727	15450227	146319	WIZ	Promoter
chr19	15897890	15898390	146358	CYP4F2	Promoter
chr19	16111252	16111752	146387	RAB8A	Promoter
chr19	16471799	16472299	146451	EPS15L1	Promoter
chr19	16572228	16572728	146460	SLC35E1	Promoter
chr19	17245797	17246297	146555	NR2F6	Promoter
chr19	17246767	17247267	146556	NR2F6	Promoter
chr19	18203358	18203858	146749	RAB3A	Promoter
chr19	18340320	18340820	146793	PGPEP1	Promoter
chr19	19034228	19034728	146940	ARMC6	Promoter
chr19	19776271	19776771	147036	LINC00663	Promoter
chr19	33303639	33304139	147361	CEBPA-DT	Promoter
chr19	34254297	34254797	147449	KIAA0355	Promoter
chr19	34733938	34734438	147493	ZNF181	Promoter
chr19	35138183	35138683	147546	FXYD1	Promoter
chr19	36687229	36687729	147739	LINC01534	Promoter
chr19	39125485	39125985	147951	PAK4	Promoter
chr19	39341887	39342387	147984	GMFG	Promoter
chr19	39846140	39846640	148036	FBL	Promoter
chr19	40465110	40465610	148103	BLVRB	Promoter
chr19	40798058	40798558	148167	EGLN2	Promoter
chr19	40990996	40991496	148201	CYP2B6	Promoter
chr19	43935055	43935555	148473	ZNF45	Promoter
chr19	44613265	44613765	148503	IGSF23	Promoter
chr19	44643618	44644118	148509	PVR	Promoter
chr19	44903797	44904297	148589	APOE	Promoter
chr19	44905494	44905994	148591	APOE	Promoter
chr19	44941939	44942439	148606	APOC4	Promoter
chr19	45179480	45179980	148650	BLOC1S3	Promoter
chr19	45769825	45770325	148773	SIX5	Promoter
chr19	47226023	47226523	149000	MIR3190	Promoter
chr19	48812116	48812616	149272	BCAT2	Promoter
chr19	48993240	48993740	149327	RUVBL2	Promoter
chr19	49119917	49120417	149347	PPFIA3	Promoter
chr19	49495415	49495915	149404	RPS11	Promoter
chr19	49850438	49850938	149497	PTOV1	Promoter
chr19	55117527	55118027	150022	PPP1R12C	Promoter
chr19	55258898	55259398	150042	PPP6R1	Promoter
chr19	55674871	55675371	150119	EPN1	Promoter
chr19	56507443	56507943	150173	ZNF471	Promoter
chr19	57240345	57240845	150195	ZNF805	Promoter
chr19	58466715	58467215	150293	ZNF324	Promoter
chr19	58511802	58512302	150304	SLC27A5	Promoter
chr20	2663984	2664484	150573	IDH3B	Promoter
chr20	3174101	3174601	150616	LZTS3	Promoter
chr20	5610831	5611331	150859	GPCPD1	Promoter
chr20	5750104	5750604	150876	SHLD1	Promoter
chr20	10435479	10435979	151075	SLX4IP	Promoter
chr20	13221460	13221960	151174	ISM1	Promoter
chr20	22579029	22579529	151601	LINC00261	Promoter
chr20	25623757	25624257	151825	ZNF337-AS1	Promoter
chr20	32208084	32208584	151962	POFUT1	Promoter
chr20	32357918	32358418	151984	ASXL1	Promoter
chr20	33401302	33401802	152071	CDK5RAP1	Promoter
chr20	36605489	36605989	152362	RAB5IF	Promoter
chr20	36745906	36746406	152370	NDRG3	Promoter
chr20	36951605	36952105	152394	SAMHD1	Promoter
chr20	37178155	37178655	152406	RPN2	Promoter
chr20	37527654	37528154	152457	BLCAP	Promoter
chr20	38259970	38260470	152543	LOC149684	Promoter
chr20	40689063	40689563	152712	MAFB	Promoter
chr20	44884798	44885298	152944	YWHAB	Promoter
chr20	49278259	49278759	153304	ZNFX1	Promoter
chr20	50189033	50189533	153454	CEBPB	Promoter
chr20	50292506	50293006	153492	LINC01270	Promoter
chr20	53594178	53594678	153762	ZNF217	Promoter
chr20	56392217	56392717	153885	CSTF1	Promoter
chr20	62367877	62368377	154227	LAMA5	Promoter
chr20	62937269	62937769	154333	DIDO1	Promoter
chr21	31659397	31659897	155018	SOD1	Promoter
chr21	33644358	33644858	155176	CRYZL1	Promoter
chr21	34073284	34073784	155217	SLC5A3	Promoter
chr21	39445566	39446066	155659	LCA5L	Promoter
chr21	41766886	41767386	155801	RIPK4	Promoter
chr21	42495678	42496178	155909	SLC37A1	Promoter
chr21	43659243	43659743	156050	HSF2BP	Promoter
chr21	43789253	43789753	156082	RRP1	Promoter
chr21	44455799	44456299	156187	LRRC3	Promoter
chr21	46155410	46155910	156394	FTCD	Promoter
chr21	46227136	46227636	156403	LSS	Promoter
chr21	46323212	46323712	156410	C21orf58	Promoter
chr22	18970297	18970797	156601	DGCR5	Promoter
chr22	19431484	19431984	156650	MRPL40	Promoter
chr22	19478947	19479447	156657	UFD1	Promoter
chr22	21982598	21983098	156956	TOP3B	Promoter
chr22	23145000	23145500	157018	RAB36	Promoter
chr22	23767738	23768238	157080	MMP11	Promoter
chr22	23768439	23768939	157081	CHCHD10	Promoter
chr22	23786288	23786788	157084	SMARCB1	Promoter
chr22	23839472	23839972	157090	DERL3	Promoter
chr22	24494987	24495487	157186	ADORA2A-AS1	Promoter
chr22	24592998	24593498	157218	LRRC75B	Promoter
chr22	24593677	24594177	157219	LRRC75B	Promoter
chr22	26483578	26484078	157339	HPS4	Promoter
chr22	27801567	27802067	157434	MN1	Promoter
chr22	29268000	29268500	157567	RHBDD3	Promoter
chr22	30505473	30505973	157738	SEC14L4	Promoter
chr22	30968900	30969400	157770	MORC2	Promoter
chr22	30969438	30969938	157771	TUG1	Promoter
chr22	31749950	31750450	157879	PRR14L	Promoter
chr22	31944147	31944647	157893	YWHAH	Promoter
chr22	37019478	37019978	158320	MPST	Promoter
chr22	37199296	37199796	158360	C1QTNF6	Promoter
chr22	37657690	37658190	158479	LOC101927051	Promoter
chr22	37658338	37658838	158480	PDXP	Promoter
chr22	40044337	40044837	158842	TNRC6B	Promoter
chr22	40678364	40678864	158901	MCHR1	Promoter
chr22	41799716	41800216	159031	CCDC134	Promoter
chr22	42130715	42131215	159069	CYP2D6	Promoter
chr22	46045972	46046472	159500	LINC00899	Promoter
chr22	46149546	46150046	159550	PPARA	Promoter
chr22	46267673	46268173	159574	TTC38	Promoter
chr22	46295714	46296214	159583	GTSE1-DT	Promoter
chr22	46762330	46762830	159684	TBC1D22A	Promoter
chr22	49918303	49918803	159802	ALG12	Promoter
chr22	50343021	50343521	159909	PPP6R2	Promoter
chr22	50529854	50530354	159945	TYMP	Promoter
chrX	15855258	15855758	160403	AP1S2	Promoter
chrX	16946425	16946925	160441	REPS2	Promoter
chrX	21374014	21374514	160541	CNKSR2	Promoter
chrX	24149454	24149954	160616	ZFX-AS1	Promoter
chrX	38352291	38352791	160815	OTC	Promoter
chrX	43882261	43882761	161066	MAOB	Promoter
chrX	44872232	44872732	161085	KDM6A	Promoter
chrX	47077986	47078486	161161	RGN	Promoter
chrX	53434207	53434707	161370	HSD17B10	Promoter
chrX	64206165	64206665	161471	AMER1	Promoter
chrX	110002133	110002633	162179	TMEM164	Promoter
chrX	118974409	118974909	162320	LONRF3	Promoter
chrX	119606913	119607413	162351	NKRF	Promoter
chrX	154398687	154399187	163075	SNORA70	Promoter
