# Supplementary material for: Single-cell multi-omics data reveal heterogeneity in liver tissue microenvironment induced by hypertension
Source: Mol Ther Nucleic Acids. 2025 Aug 23;36(4):102696. doi: 10.1016/j.omtn.2025.102696 (PMC12450633; doi:10.1016/j.omtn.2025.102696)
Supplement: Table S10. Predicted enhancers of Hepatocytes_1 in the HTN state [file mmc7.xlsx]

## Sheet: Supplementary Table 10
Chromosome	Start	End	Peak ID	Gene	ArchR-annotated peak types
chr1	1759645	1760145	191	SLC35E2A	Exonic
chr1	1947431	1947931	233	TMEM52	Intronic
chr1	3480318	3480818	441	ARHGEF16	Exonic
chr1	6621547	6622047	639	THAP3	Exonic
chr1	6822439	6822939	653	CAMTA1	Intronic
chr1	8095983	8096483	760	ERRFI1	Distal
chr1	8169978	8170478	771	LINC01714	Distal
chr1	8238926	8239426	786	LINC01714	Distal
chr1	8626034	8626534	840	RERE	Intronic
chr1	9247916	9248416	932	H6PD	Intronic
chr1	10509981	10510481	1092	DFFA	Intronic
chr1	10664238	10664738	1108	CASZ1	Intronic
chr1	10668429	10668929	1110	CASZ1	Intronic
chr1	10675069	10675569	1112	CASZ1	Intronic
chr1	10677318	10677818	1114	CASZ1	Intronic
chr1	11157778	11158278	1177	MTOR-AS1	Intronic
chr1	11928209	11928709	1257	KIAA2013	Distal
chr1	12186413	12186913	1312	MIR4632	Intronic
chr1	12457594	12458094	1341	MIR6730	Intronic
chr1	12601172	12601672	1374	DHRS3	Intronic
chr1	13760890	13761390	1407	PRDM2	Intronic
chr1	16178598	16179098	1681	EPHA2	Distal
chr1	16884498	16884998	1793	LOC105376805	Intronic
chr1	17560246	17560746	1870	ARHGEF10L	Intronic
chr1	17565477	17565977	1875	ARHGEF10L	Intronic
chr1	19046282	19046782	2005	IFFO2	Distal
chr1	19065671	19066171	2007	IFFO2	Distal
chr1	19068090	19068590	2010	IFFO2	Distal
chr1	19073708	19074208	2011	IFFO2	Distal
chr1	19436705	19437205	2064	CAPZB	Intronic
chr1	20477326	20477826	2164	CAMK2N1	Distal
chr1	20603905	20604405	2186	CDA	Intronic
chr1	21332623	21333123	2269	ECE1	Intronic
chr1	21337957	21338457	2273	ECE1	Intronic
chr1	21544061	21544561	2290	ALPL	Intronic
chr1	22472601	22473101	2422	ZBTB40	Intronic
chr1	23420726	23421226	2508	TCEA3	Intronic
chr1	23477691	23478191	2520	ASAP3	Intronic
chr1	23728932	23729432	2560	ELOA	Distal
chr1	24767346	24767846	2684	CLIC4	Intronic
chr1	24783643	24784143	2686	CLIC4	Intronic
chr1	25681874	25682374	2776	MAN1C1	Intronic
chr1	25867262	25867762	2812	PAQR7	Intronic
chr1	25873084	25873584	2816	PAQR7	Distal
chr1	26779926	26780426	2952	PIGV	Exonic
chr1	26964005	26964505	3002	KDF1	Distal
chr1	28079250	28079750	3187	EYA3	Intronic
chr1	29149074	29149574	3300	TMEM200B	Intronic
chr1	38082869	38083369	4040	MIR3659	Distal
chr1	38084606	38085106	4041	MIR3659	Distal
chr1	39926922	39927422	4214	MYCL	Distal
chr1	39937016	39937516	4219	MFSD2A	Distal
chr1	40739938	40740438	4308	MIR30E	Intronic
chr1	43277485	43277985	4546	EBNA1BP2	Distal
chr1	52740018	52740518	5196	ZYG11B	Intronic
chr1	52750031	52750531	5198	ZYG11B	Intronic
chr1	52914399	52914899	5207	ECHDC2	Intronic
chr1	52915796	52916296	5208	ECHDC2	Intronic
chr1	54649061	54649561	5369	MROH7-TTC4	Intronic
chr1	54866989	54867489	5395	DHCR24	Intronic
chr1	58446265	58446765	5658	DAB1	Intronic
chr1	59939369	59939869	5806	CYP2J2	Distal
chr1	61114417	61114917	5851	NFIA-AS1	Intronic
chr1	65158638	65159138	6076	AK4	Intronic
chr1	65159153	65159653	6077	AK4	Intronic
chr1	65159785	65160285	6078	AK4	Intronic
chr1	65200309	65200809	6086	DNAJC6	Intronic
chr1	65201638	65202138	6087	DNAJC6	Intronic
chr1	67524386	67524886	6218	SERBP1	Distal
chr1	67540308	67540808	6222	SERBP1	Distal
chr1	93129394	93129894	7240	CCDC18	Intronic
chr1	93615144	93615644	7271	LOC100129046	Intronic
chr1	94349789	94350289	7367	ABCD3	Distal
chr1	116287481	116287981	8413	ATP1A1	Distal
chr1	116378968	116379468	8431	ATP1A1	Intronic
chr1	116495445	116495945	8446	LINC01762	Distal
chr1	119388343	119388843	8605	HAO2-IT1	Intronic
chr1	119467319	119467819	8612	HSD3B1	Distal
chr1	119783799	119784299	8654	HMGCS2	Distal
chr1	119962259	119962759	8667	ADAM30	Intronic
chr1	147235776	147236276	9020	FMO5	Intronic
chr1	150020692	150021192	9226	OTUD7B	Distal
chr1	151820937	151821437	9453	RORC	Intronic
chr1	154417497	154417997	9669	IL6R	Intronic
chr1	154547951	154548451	9695	UBE2Q1-AS1	Distal
chr1	156069929	156070429	9942	RAB25	Exonic
chr1	156852258	156852758	10105	INSRR	Intronic
chr1	159443008	159443508	10241	OR10J1	Distal
chr1	161219137	161219637	10479	FCER1G	Intronic
chr1	161913734	161914234	10577	OLFML2B	Intronic
chr1	162212575	162213075	10609	MIR4654	Intronic
chr1	162231980	162232480	10612	MIR4654	Intronic
chr1	162360825	162361325	10622	C1orf226	Intronic
chr1	162369885	162370385	10624	C1orf226	Exonic
chr1	162371063	162371563	10625	C1orf226	Intronic
chr1	162690117	162690617	10647	DDR2	Intronic
chr1	173523313	173523813	11177	PRDX6	Intronic
chr1	174767357	174767857	11227	LOC101928696	Intronic
chr1	174942791	174943291	11240	LOC101928696	Intronic
chr1	178023272	178023772	11365	SEC16B	Intronic
chr1	178745217	178745717	11410	RALGPS2	Intronic
chr1	179091591	179092091	11439	TOR3A	Intronic
chr1	179095880	179096380	11440	TOR3A	Intronic
chr1	184622148	184622648	11825	EDEM3	Exonic
chr1	186311343	186311843	11928	PRG4	Exonic
chr1	193114658	193115158	12084	CDC73	Distal
chr1	201495587	201496087	12441	CSRP1	Exonic
chr1	203537500	203538000	12688	OPTC	Distal
chr1	203899232	203899732	12716	SNRPE	Distal
chr1	204260749	204261249	12753	GOLT1A	Intronic
chr1	204442817	204443317	12782	PPP1R15B	Intronic
chr1	207240302	207240802	13150	CD55	Distal
chr1	208239557	208240057	13260	PLXNA2	Intronic
chr1	209073743	209074243	13280	LINC01696	Distal
chr1	209723021	209723521	13334	HSD11B1-AS1	Intronic
chr1	209741135	209741635	13339	TRAF3IP3	Distal
chr1	210899607	210900107	13381	KCNH1	Intronic
chr1	212257121	212257621	13521	LINC02608	Distal
chr1	214027966	214028466	13650	PROX1-AS1	Intronic
chr1	220983782	220984282	13914	HLX-AS1	Distal
chr1	222026289	222026789	13994	LINC01655	Distal
chr1	222074205	222074705	14001	LINC01655	Distal
chr1	223079412	223079912	14050	TLR5	Distal
chr1	224503390	224503890	14151	WDR26	Distal
chr1	224505681	224506181	14153	WDR26	Distal
chr1	225442078	225442578	14203	LBR	Distal
chr1	225693013	225693513	14227	ENAH	Distal
chr1	225820686	225821186	14250	EPHX1	Intronic
chr1	225889754	225890254	14276	TMEM63A	Intronic
chr1	225890569	225891069	14277	TMEM63A	Intronic
chr1	226980676	226981176	14410	COQ8A	Intronic
chr1	227731183	227731683	14449	SNAP47	Exonic
chr1	229105029	229105529	14616	RAB4A	Distal
chr1	229229711	229230211	14644	RAB4A	Distal
chr1	232662908	232663408	14898	LINC01744	Distal
chr1	234718995	234719495	15059	LINC01132	Distal
chr1	234957274	234957774	15117	LOC101927851	Intronic
chr1	234973603	234974103	15130	LOC101927851	Distal
chr1	234987377	234987877	15140	LOC101927851	Distal
chr1	236835490	236835990	15309	MTR	Intronic
chr1	240599303	240599803	15397	GREM2	Intronic
chr1	244092161	244092661	15547	ZBTB18	Distal
chr1	244095472	244095972	15551	ZBTB18	Distal
chr2	3524939	3525439	15997	ADI1	Distal
chr2	8305460	8305960	16165	LINC00299	Intronic
chr2	8412128	8412628	16182	LINC00299	Distal
chr2	8609341	8609841	16228	LINC01814	Distal
chr2	8625388	8625888	16232	LINC01814	Distal
chr2	8659943	8660443	16240	ID2	Distal
chr2	10017252	10017752	16366	KLF11	Distal
chr2	20171278	20171778	16935	SDC1	Distal
chr2	20180259	20180759	16938	SDC1	Distal
chr2	20214319	20214819	16965	SDC1	Intronic
chr2	20216644	20217144	16968	SDC1	Intronic
chr2	20535994	20536494	17029	HS1BP3-IT1	Distal
chr2	20614801	20615301	17055	HS1BP3-IT1	Intronic
chr2	20684755	20685255	17076	GDF7	Exonic
chr2	20697478	20697978	17077	GDF7	Intronic
chr2	22282157	22282657	17135	LINC01884	Distal
chr2	23131933	23132433	17153	KLHL29	Distal
chr2	23212045	23212545	17162	KLHL29	Distal
chr2	27185679	27186179	17520	ATRAID	Distal
chr2	27507256	27507756	17566	GCKR	Exonic
chr2	27755169	27755669	17590	MRPL33	Distal
chr2	31666853	31667353	17862	SRD5A2	Distal
chr2	31704485	31704985	17863	SRD5A2	Distal
chr2	32428153	32428653	17912	BIRC6	Intronic
chr2	33040538	33041038	17938	LTBP1	Intronic
chr2	38794476	38794976	18214	GEMIN6	Distal
chr2	41722550	41723050	18336	LINC01913	Distal
chr2	41905913	41906413	18356	LINC01914	Distal
chr2	41906564	41907064	18357	LINC01914	Distal
chr2	42187872	42188372	18391	LOC102723824	Intronic
chr2	42925401	42925901	18460	LINC01819	Distal
chr2	42925910	42926410	18461	LINC01819	Distal
chr2	42959210	42959710	18471	LINC01819	Distal
chr2	43155910	43156410	18513	ZFP36L2	Distal
chr2	43158176	43158676	18515	ZFP36L2	Distal
chr2	43540025	43540525	18586	THADA	Intronic
chr2	45644091	45644591	18700	PRKCE	Distal
chr2	46259476	46259976	18781	EPAS1	Distal
chr2	46311075	46311575	18799	EPAS1	Intronic
chr2	46326197	46326697	18804	EPAS1	Intronic
chr2	46955715	46956215	18894	MCFD2	Intronic
chr2	47040632	47041132	18918	MCFD2	Intronic
chr2	54599268	54599768	19206	EML6	Intronic
chr2	54641922	54642422	19221	EML6	Intronic
chr2	62641529	62642029	19582	EHBP1	Distal
chr2	63663216	63663716	19612	MDH1	Intronic
chr2	64648938	64649438	19726	LINC02579	Intronic
chr2	64943745	64944245	19777	LINC02245	Distal
chr2	70233815	70234315	20187	C2orf42	Intronic
chr2	73035789	73036289	20386	SFXN5	Intronic
chr2	73036723	73037223	20387	SFXN5	Intronic
chr2	74492049	74492549	20515	CCDC142	Exonic
chr2	85114612	85115112	20811	TCF7L1	Distal
chr2	85794847	85795347	20969	MIR6071	Distal
chr2	85806434	85806934	20974	LOC284950	Distal
chr2	86615544	86616044	21061	RNF103	Intronic
chr2	88133751	88134251	21114	FABP1	Distal
chr2	88136720	88137220	21115	FABP1	Distal
chr2	88146473	88146973	21119	FABP1	Distal
chr2	95390428	95390928	21217	FAHD2A	Distal
chr2	95391793	95392293	21218	FAHD2A	Distal
chr2	95695530	95696030	21236	TRIM43	Distal
chr2	95727373	95727873	21239	LINC00342	Distal
chr2	96848140	96848640	21362	ANKRD23	Exonic
chr2	101120545	101121045	21659	RPL31	Intronic
chr2	102120584	102121084	21784	IL1R1	Intronic
chr2	104420402	104420902	21860	LINC01102	Distal
chr2	105515595	105516095	21917	FHL2	Distal
chr2	111618117	111618617	22240	MIR4435-2HG	Distal
chr2	113167315	113167815	22423	PSD4	Intronic
chr2	118078098	118078598	22549	INSIG2	Distal
chr2	119352213	119352713	22646	C2orf76	Intronic
chr2	120548602	120549102	22789	LINC01101	Distal
chr2	120596143	120596643	22803	LINC01101	Distal
chr2	127953355	127953855	23125	AMMECR1L	Intronic
chr2	128314124	128314624	23166	HS6ST1	Intronic
chr2	135630416	135630916	23536	MIR128-1	Intronic
chr2	150282957	150283457	24019	RND3	Distal
chr2	150553996	150554496	24042	RND3	Intronic
chr2	150555918	150556418	24044	LINC01920	Exonic
chr2	157789021	157789521	24289	ACVR1	Intronic
chr2	157840537	157841037	24294	ACVR1	Intronic
chr2	157842047	157842547	24295	ACVR1	Intronic
chr2	158131364	158131864	24318	CCDC148-AS1	Intronic
chr2	167827380	167827880	24720	LOC105616981	Intronic
chr2	173991796	173992296	25052	SP3	Distal
chr2	174584607	174585107	25100	GPR155	Intronic
chr2	174585119	174585619	25101	WIPF1	Intronic
chr2	177281911	177282411	25229	MIR3128	Intronic
chr2	177397855	177398355	25242	NFE2L2	Intronic
chr2	179909756	179910256	25347	ZNF385B	Distal
chr2	200221064	200221564	26075	SPATS2L	Distal
chr2	200728470	200728970	26133	LINC01792	Intronic
chr2	200741742	200742242	26135	LINC01792	Distal
chr2	203631021	203631521	26338	CD28	Distal
chr2	207156417	207156917	26532	MIR7845	Intronic
chr2	207782655	207783155	26594	FZD5	Distal
chr2	207860623	207861123	26612	FZD5	Intronic
chr2	215415221	215415721	26838	FN1	Intronic
chr2	215644473	215644973	26852	LINC01614	Intronic
chr2	216616667	216617167	26936	LINC01280	Distal
chr2	217897182	217897682	27032	MIR6809	Intronic
chr2	217897724	217898224	27033	MIR6809	Intronic
chr2	218732080	218732580	27202	TTLL4	Intronic
chr2	219149542	219150042	27249	SLC23A3	Intronic
chr2	226676955	226677455	27583	MIR5702	Distal
chr2	231034199	231034699	27856	C2orf72	Distal
chr2	231051083	231051583	27862	PSMD1	Distal
chr2	232443614	232444114	28015	ALPI	Distal
chr2	233407687	233408187	28119	DGKD	Intronic
chr2	234864505	234865005	28237	SH3BP4	Distal
chr2	235382226	235382726	28284	AGAP1	Distal
chr2	236754201	236754701	28377	ACKR3	Distal
chr2	238284650	238285150	28580	PER2	Intronic
chr2	239329534	239330034	28647	MIR2467	Intronic
chr2	240856167	240856667	28772	AGXT	Distal
chr2	240857149	240857649	28773	AGXT	Distal
chr2	241254847	241255347	28845	2025-09-02	Exonic
chr2	241550029	241550529	28885	BOK	Intronic
chr2	241895669	241896169	28944	LINC01237	Intronic
chr3	4748809	4749309	29091	EGOT	Intronic
chr3	9353384	9353884	29298	THUMPD3	Intronic
chr3	9898690	9899190	29347	IL17RE	Distal
chr3	29759328	29759828	30465	RBMS3-AS1	Intronic
chr3	37082277	37082777	30798	MLH1	Intronic
chr3	37087846	37088346	30799	MLH1	Intronic
chr3	37669017	37669517	30861	ITGA9-AS1	Intronic
chr3	39292887	39293387	31026	CX3CR1	Distal
chr3	43188004	43188504	31299	POMGNT2	Distal
chr3	43317938	43318438	31315	SNRK	Intronic
chr3	43737111	43737611	31343	ANO10	Distal
chr3	45543890	45544390	31449	LIMD1	Intronic
chr3	45599964	45600464	31469	LIMD1	Intronic
chr3	46583324	46583824	31589	FAM240A	Intronic
chr3	46585998	46586498	31591	FAM240A	Intronic
chr3	48470261	48470761	31807	TREX1	Intronic
chr3	50212455	50212955	32046	SLC38A3	Intronic
chr3	50580603	50581103	32157	C3orf18	Exonic
chr3	50583924	50584424	32159	C3orf18	Exonic
chr3	50588880	50589380	32161	C3orf18	Exonic
chr3	50994446	50994946	32189	DOCK3	Intronic
chr3	51620475	51620975	32212	TEX264	Intronic
chr3	52178104	52178604	32286	ALAS1	Distal
chr3	52182062	52182562	32287	ALAS1	Distal
chr3	52208469	52208969	32298	ALAS1	Intronic
chr3	52210662	52211162	32299	ALAS1	Intronic
chr3	52233911	52234411	32306	TLR9	Intronic
chr3	53859110	53859610	32559	IL17RB	Intronic
chr3	56365805	56366305	32639	ERC2	Intronic
chr3	58060666	58061166	32749	FLNB	Intronic
chr3	58594013	58594513	32858	FAM3D-AS1	Intronic
chr3	58597075	58597575	32859	FAM3D-AS1	Intronic
chr3	61848092	61848592	32969	PTPRG	Intronic
chr3	61876206	61876706	32972	PTPRG	Intronic
chr3	67516420	67516920	33248	SUCLG2	Intronic
chr3	72317366	72317866	33567	LINC00877	Distal
chr3	100535171	100535671	34147	TMEM45A	Intronic
chr3	109385876	109386376	34463	LINC01205	Distal
chr3	113663774	113664274	34636	USF3	Intronic
chr3	114892059	114892559	34708	ZBTB20-AS3	Intronic
chr3	120555926	120556426	34917	NDUFB4	Distal
chr3	120693725	120694225	34932	HGD	Intronic
chr3	123045383	123045883	35047	SEMA5B	Distal
chr3	123749758	123750258	35145	MYLK-AS2	Intronic
chr3	123878783	123879283	35157	MYLK	Intronic
chr3	124837663	124838163	35259	ITGB5	Intronic
chr3	124838885	124839385	35260	ITGB5	Intronic
chr3	125001930	125002430	35285	MUC13	Intronic
chr3	125622341	125622841	35329	OSBPL11	Distal
chr3	125648080	125648580	35334	OSBPL11	Distal
chr3	126186141	126186641	35355	ALDH1L1-AS2	Intronic
chr3	126372392	126372892	35386	KLF15	Distal
chr3	127542423	127542923	35472	LINC01471	Distal
chr3	127784684	127785184	35512	MGLL	Intronic
chr3	135142513	135143013	36049	KY	Intronic
chr3	135143407	135143907	36050	KY	Intronic
chr3	135170771	135171271	36058	KY	Intronic
chr3	135261178	135261678	36065	KY	Distal
chr3	139266840	139267340	36235	COPB2	Intronic
chr3	141431472	141431972	36366	RASA2	Intronic
chr3	150728728	150729228	36878	ERICH6	Distal
chr3	157133620	157134120	37203	LINC00880	Distal
chr3	160673140	160673640	37351	ARL14	Distal
chr3	160802057	160802557	37360	PPM1L	Intronic
chr3	170656184	170656684	37655	SLC7A14	Intronic
chr3	170780905	170781405	37665	RPL22L1	Intronic
chr3	171011489	171011989	37679	SLC2A2	Intronic
chr3	171972800	171973300	37772	FNDC3B	Distal
chr3	172369488	172369988	37837	GHSR	Intronic
chr3	183498575	183499075	38265	KLHL6-AS1	Intronic
chr3	184368864	184369364	38384	POLR2H	Intronic
chr3	185927358	185927858	38515	TRA2B	Exonic
chr3	186600295	186600795	38579	AHSG	Distal
chr3	186744624	186745124	38603	KNG1	Distal
chr3	187997403	187997903	38742	LPP	Distal
chr3	187997915	187998415	38743	LPP	Distal
chr3	188170961	188171461	38761	FLJ42393	Intronic
chr3	188296990	188297490	38778	FLJ42393	Intronic
chr3	188401171	188401671	38792	LPP-AS1	Intronic
chr3	188744093	188744593	38824	MIR28	Intronic
chr3	189569399	189569899	38873	TP63	Distal
chr3	192575806	192576306	39031	FGF12	Intronic
chr3	194031315	194031815	39129	LINC02026	Distal
chr3	194034649	194035149	39130	LINC02026	Distal
chr3	194495020	194495520	39218	ATP13A3	Intronic
chr3	197468711	197469211	39530	BDH1	Distal
chr3	197471223	197471723	39532	BDH1	Distal
chr4	1717578	1718078	39747	TMEM129	Exonic
chr4	1718427	1718927	39748	TMEM129	Intronic
chr4	2697995	2698495	39862	TNIP2	Intronic
chr4	2714899	2715399	39866	TNIP2	Intronic
chr4	2866176	2866676	39914	ADD1	Intronic
chr4	3366690	3367190	39984	RGS12	Intronic
chr4	3407200	3407700	39996	HGFAC	Intronic
chr4	3410447	3410947	39998	HGFAC	Intronic
chr4	6689001	6689501	40156	S100P	Distal
chr4	6924258	6924758	40201	TBC1D14	Intronic
chr4	7514782	7515282	40266	MIR4274	Intronic
chr4	8228957	8229457	40368	HTRA3	Exonic
chr4	16824387	16824887	40751	LDB2	Intronic
chr4	17489686	17490186	40786	QDPR	Intronic
chr4	23874418	23874918	40950	PPARGC1A	Intronic
chr4	23923057	23923557	40960	PPARGC1A	Distal
chr4	24007911	24008411	40964	PPARGC1A	Distal
chr4	24057854	24058354	40968	PPARGC1A	Distal
chr4	25221289	25221789	41033	PI4K2B	Intronic
chr4	37427245	37427745	41354	C4orf19	Intronic
chr4	38133623	38134123	41451	PTTG2	Intronic
chr4	38948556	38949056	41547	MIR574	Distal
chr4	41209157	41209657	41764	APBB2	Intronic
chr4	68871717	68872217	42450	UGT2B10	Distal
chr4	70251599	70252099	42511	CSN3	Distal
chr4	71240054	71240554	42566	SLC4A4	Intronic
chr4	73274614	73275114	42647	ANKRD17	Distal
chr4	76187086	76187586	42843	SCARB2	Intronic
chr4	76856145	76856645	42933	SOWAHB	Distal
chr4	87408891	87409391	43434	NUDT9	Distal
chr4	89117072	89117572	43547	TIGD2	Distal
chr4	99414329	99414829	43831	ADH7	Intronic
chr4	100986239	100986739	43897	EMCN	Distal
chr4	103422762	103423262	44017	LINC02428	Intronic
chr4	104915757	104916257	44051	TET2	Distal
chr4	105586937	105587437	44088	ARHGEF38-IT1	Intronic
chr4	110207176	110207676	44246	ELOVL6	Distal
chr4	110348924	110349424	44255	ENPEP	Distal
chr4	112140494	112140994	44295	FAM241A	Distal
chr4	118823327	118823827	44500	SEC24D	Intronic
chr4	139028329	139028829	45037	NOCT	Intronic
chr4	154659878	154660378	45855	LRAT	Intronic
chr4	155882335	155882835	45895	ASIC5	Intronic
chr4	155924562	155925062	45902	CTSO	Exonic
chr4	158825745	158826245	46023	FNIP2	Exonic
chr4	158875497	158875997	46028	FNIP2	Intronic
chr4	159011179	159011679	46042	C4orf45	Intronic
chr4	165149940	165150440	46194	KLHL2	Intronic
chr4	165164270	165164770	46196	KLHL2	Intronic
chr4	182897989	182898489	46653	DCTD	Intronic
chr4	184112020	184112520	46735	ENPP6	Intronic
chr4	184891693	184892193	46858	LINC01093	Distal
chr4	184960344	184960844	46869	MIR4455	Distal
chr4	185718468	185718968	46939	PDLIM3	Intronic
chr5	674343	674843	47148	TPPP	Intronic
chr5	956837	957337	47185	LOC100506688	Distal
chr5	1119228	1119728	47225	SLC12A7	Distal
chr5	6737420	6737920	47464	TENT4A	Intronic
chr5	10263016	10263516	47551	CCT5	Exonic
chr5	10288557	10289057	47556	CMBL	Intronic
chr5	10747605	10748105	47641	DAP	Intronic
chr5	14760552	14761052	47812	MIR4637	Intronic
chr5	16504471	16504971	47902	ZNF622	Intronic
chr5	32935374	32935874	48283	LINC02120	Distal
chr5	34731268	34731768	48354	RAI14	Intronic
chr5	35458160	35458660	48406	SPEF2	Distal
chr5	37769750	37770250	48528	GDNF	Distal
chr5	41012246	41012746	48735	MROH2B	Intronic
chr5	42875150	42875650	48818	SELENOP	Intronic
chr5	43993930	43994430	48910	NNT-AS1	Distal
chr5	53112895	53113395	49027	MOCS2	Exonic
chr5	55576187	55576687	49162	PLPP1	Distal
chr5	55597447	55597947	49168	PLPP1	Distal
chr5	67971860	67972360	49795	LINC02219	Distal
chr5	68122263	68122763	49809	LINC02219	Distal
chr5	68166972	68167472	49813	LINC02219	Distal
chr5	68225797	68226297	49825	PIK3R1	Intronic
chr5	68682349	68682849	49863	LINC02198	Distal
chr5	74580981	74581481	50087	LINC01331	Distal
chr5	76822331	76822831	50260	F2RL1	Intronic
chr5	79075995	79076495	50416	BHMT2	Intronic
chr5	81124705	81125205	50541	CKMT2	Intronic
chr5	82584603	82585103	50623	LINC01338	Distal
chr5	90901171	90901671	50860	LYSMD3	Intronic
chr5	95641679	95642179	51024	RFESD	Distal
chr5	95738846	95739346	51033	RHOBTB3	Intronic
chr5	95758996	95759496	51034	RHOBTB3	Intronic
chr5	95857130	95857630	51065	LINC01554	Intronic
chr5	96245382	96245882	51115	MIR583	Intronic
chr5	107542890	107543390	51399	EFNA5	Intronic
chr5	109319332	109319832	51451	PJA2	Distal
chr5	109992222	109992722	51499	LINC01848	Distal
chr5	113256496	113256996	51655	TSSK1B	Intronic
chr5	114393087	114393587	51709	KCNN2	Intronic
chr5	114447323	114447823	51712	KCNN2	Intronic
chr5	123428833	123429333	52032	CEP120	Distal
chr5	132459806	132460306	52408	IRF1	Intronic
chr5	132463147	132463647	52410	IRF1	Exonic
chr5	132466869	132467369	52413	IRF1	Intronic
chr5	134511865	134512365	52608	LINC01843	Distal
chr5	134568659	134569159	52622	JADE2	Intronic
chr5	134620145	134620645	52633	SEC24A	Intronic
chr5	138506406	138506906	52869	ETF1	Exonic
chr5	139644031	139644531	52998	CXXC5	Distal
chr5	141841390	141841890	53257	PCDH1	Distal
chr5	142818154	142818654	53407	ARHGAP26	Intronic
chr5	143347704	143348204	53479	NR3C1	Intronic
chr5	145974908	145975408	53591	SH3RF2	Intronic
chr5	150142139	150142639	53922	PDGFRB	Intronic
chr5	150512287	150512787	53988	NDST1-AS1	Intronic
chr5	150521003	150521503	53993	NDST1-AS1	Exonic
chr5	150521695	150522195	53994	NDST1-AS1	Intronic
chr5	150614075	150614575	54018	SYNPO	Intronic
chr5	150630851	150631351	54027	MYOZ3	Intronic
chr5	151042367	151042867	54074	GPX3	Exonic
chr5	151099102	151099602	54092	TNIP1	Distal
chr5	156367587	156368087	54343	SGCD	Intronic
chr5	157288526	157289026	54386	CYFIP2	Intronic
chr5	157300479	157300979	54389	CYFIP2	Exonic
chr5	157861154	157861654	54431	CLINT1	Distal
chr5	158775457	158775957	54479	EBF1	Intronic
chr5	168293712	168294212	54746	WWC1	Intronic
chr5	172725200	172725700	55071	LOC101928093	Distal
chr5	172854384	172854884	55122	ERGIC1	Intronic
chr5	172867258	172867758	55127	ERGIC1	Intronic
chr5	172868971	172869471	55129	ERGIC1	Intronic
chr5	172892705	172893205	55145	ERGIC1	Intronic
chr5	176534173	176534673	55388	RNF44	Intronic
chr5	179813124	179813624	55758	MGAT4B	Exonic
chr6	3340314	3340814	56159	PSMG4	Intronic
chr6	3406409	3406909	56189	SLC22A23	Intronic
chr6	3789784	3790284	56229	PXDC1	Distal
chr6	3841689	3842189	56243	FAM50B	Distal
chr6	3857792	3858292	56247	FAM50B	Distal
chr6	3872210	3872710	56249	FAM50B	Distal
chr6	6683845	6684345	56424	LY86-AS1	Distal
chr6	7129220	7129720	56513	RREB1	Intronic
chr6	7151361	7151861	56525	RREB1	Intronic
chr6	7151907	7152407	56526	RREB1	Intronic
chr6	7270786	7271286	56571	SSR1	Intronic
chr6	8640124	8640624	56643	HULC	Distal
chr6	13414117	13414617	56939	GFOD1	Intronic
chr6	13561770	13562270	56964	SIRT5	Distal
chr6	13562354	13562854	56965	SIRT5	Distal
chr6	15036673	15037173	57068	JARID2	Distal
chr6	16823628	16824128	57236	ATXN1	Distal
chr6	18471191	18471691	57342	RNF144B	Distal
chr6	25968763	25969263	57670	TRIM38	Intronic
chr6	30200886	30201386	58007	TRIM26	Exonic
chr6	30676840	30677340	58073	DHX16	Exonic
chr6	30710220	30710720	58090	MDC1-AS1	Intronic
chr6	33739554	33740054	58571	IP6K3	Intronic
chr6	34306286	34306786	58622	SMIM29	Intronic
chr6	35733697	35734197	58825	LOC285847	Exonic
chr6	37061384	37061884	58982	FGD2	Distal
chr6	37147999	37148499	58997	PIM1	Distal
chr6	37620400	37620900	59043	MIR4462	Distal
chr6	39206284	39206784	59138	KCNK5	Intronic
chr6	39279305	39279805	59149	KCNK17	Distal
chr6	39280222	39280722	59150	KCNK17	Distal
chr6	39296984	39297484	59154	KCNK17	Distal
chr6	39297940	39298440	59155	KCNK17	Distal
chr6	39801807	39802307	59175	DAAM2	Intronic
chr6	41713025	41713525	59299	TFEB	Intronic
chr6	42210502	42211002	59361	MRPS10	Intronic
chr6	43909694	43910194	59553	C6orf223	Distal
chr6	43912454	43912954	59555	C6orf223	Distal
chr6	44110344	44110844	59597	TMEM63B	Distal
chr6	44228507	44229007	59629	SLC29A1	Intronic
chr6	44236105	44236605	59634	HSP90AB1	Distal
chr6	49764446	49764946	59902	CRISP3	Distal
chr6	52551864	52552364	60008	TRAM2	Intronic
chr6	53192595	53193095	60071	GCM1	Distal
chr6	53464790	53465290	60101	GCLC	Distal
chr6	53465807	53466307	60102	GCLC	Distal
chr6	53514689	53515189	60109	GCLC	Intronic
chr6	56451389	56451889	60221	COL21A1	Distal
chr6	56708976	56709476	60246	LOC101930010	Intronic
chr6	63444741	63445241	60354	PTP4A1	Distal
chr6	79877653	79878153	60749	ELOVL4	Distal
chr6	79878341	79878841	60750	ELOVL4	Distal
chr6	80508835	80509335	60763	BCKDHB	Distal
chr6	85580404	85580904	60952	SNX14	Intronic
chr6	87671621	87672121	61011	AKIRIN2	Distal
chr6	88670360	88670860	61062	RNGTT	Intronic
chr6	95551957	95552457	61268	MANEA-DT	Distal
chr6	100484487	100484987	61380	SIM1	Distal
chr6	106728271	106728771	61554	MIR587	Intronic
chr6	111012497	111012997	61886	RPF2	Intronic
chr6	111560025	111560525	61935	TRAF3IP2	Intronic
chr6	111683644	111684144	61954	TRAF3IP2	Intronic
chr6	124995811	124996311	62433	RNF217-AS1	Intronic
chr6	125960013	125960513	62516	HINT3	Intronic
chr6	126077144	126077644	62530	TRMT11	Distal
chr6	126380719	126381219	62540	CENPW	Distal
chr6	131551863	131552363	62722	ARG1	Distal
chr6	131552528	131553028	62723	ARG1	Distal
chr6	131577366	131577866	62730	ARG1	Intronic
chr6	136511193	136511693	63062	MAP7	Intronic
chr6	137353834	137354334	63150	IFNGR1	Distal
chr6	138371247	138371747	63226	HEBP2	Distal
chr6	139017112	139017612	63299	ABRACL	Distal
chr6	142285525	142286025	63455	ADGRG6	Distal
chr6	142335391	142335891	63463	ADGRG6	Intronic
chr6	143107348	143107848	63524	AIG1	Intronic
chr6	150631925	150632425	64037	PLEKHG1	Intronic
chr6	151067124	151067624	64082	LOC102723831	Intronic
chr6	154469503	154470003	64265	CNKSR3	Intronic
chr6	156933090	156933590	64389	MIR4466	Intronic
chr6	160085242	160085742	64695	SLC22A1	Intronic
chr6	163196262	163196762	64849	PACRG-AS3	Intronic
chr6	167215383	167215883	65048	UNC93A	Distal
chr6	167308630	167309130	65065	TTLL2	Intronic
chr6	167500969	167501469	65084	TCP10	Distal
chr6	167661396	167661896	65103	LINC02538	Distal
chr6	167733999	167734499	65120	LINC02487	Distal
chr6	167963708	167964208	65152	HGC6.3	Exonic
chr6	168200025	168200525	65170	LOC105378137	Distal
chr6	168200531	168201031	65171	LOC105378137	Distal
chr6	168270223	168270723	65177	LOC101929420	Distal
chr6	168270748	168271248	65178	LOC101929420	Distal
chr6	168274302	168274802	65179	LOC101929420	Distal
chr7	219140	219640	65373	FAM20C	Intronic
chr7	219696	220196	65374	FAM20C	Intronic
chr7	1708150	1708650	65604	ELFN1	Intronic
chr7	1853536	1854036	65618	MIR4655	Intronic
chr7	1854105	1854605	65619	MIR4655	Intronic
chr7	1922193	1922693	65632	MIR4655	Intronic
chr7	2662927	2663427	65753	AMZ1	Exonic
chr7	7913457	7913957	66171	GLCCI1	Intronic
chr7	9869142	9869642	66212	NDUFA4	Distal
chr7	23622333	23622833	66761	CCDC126	Intronic
chr7	29230959	29231459	67114	LOC102724484	Intronic
chr7	29274377	29274877	67123	LOC102724484	Intronic
chr7	29480363	29480863	67142	PRR15	Intronic
chr7	30254218	30254718	67196	ZNRF2	Distal
chr7	30255478	30255978	67198	ZNRF2	Distal
chr7	36796789	36797289	67616	AOAH	Distal
chr7	41447998	41448498	67833	INHBA-AS1	Distal
chr7	44155423	44155923	67976	MYL7	Intronic
chr7	44159143	44159643	67977	MYL7	Intronic
chr7	44159672	44160172	67978	MYL7	Intronic
chr7	44563288	44563788	68015	DDX56	Distal
chr7	47147298	47147798	68186	LOC730338	Distal
chr7	50658630	50659130	68442	DDC	Intronic
chr7	54917539	54918039	68606	EGFR	Distal
chr7	55032677	55033177	68615	EGFR	Intronic
chr7	65953273	65953773	68853	GUSB	Intronic
chr7	66036744	66037244	68864	ASL	Distal
chr7	66141436	66141936	68885	CRCP	Intronic
chr7	67738944	67739444	68993	LOC102723427	Distal
chr7	70810488	70810988	69088	GALNT17	Distal
chr7	74379905	74380405	69343	GTF2IRD1	Exonic
chr7	74478083	74478583	69357	GTF2IRD1	Intronic
chr7	74483630	74484130	69360	GTF2IRD1	Intronic
chr7	74503009	74503509	69363	GTF2IRD1	Intronic
chr7	74710184	74710684	69391	LOC101926943	Intronic
chr7	75933516	75934016	69530	SNORA14A	Intronic
chr7	75946453	75946953	69534	SNORA14A	Intronic
chr7	75968590	75969090	69542	SNORA14A	Intronic
chr7	87564218	87564718	69986	RUNDC3B	Intronic
chr7	93578726	93579226	70240	CALCR	Distal
chr7	98133779	98134279	70418	LMTK2	Intronic
chr7	99098417	99098917	70512	SMURF1	Intronic
chr7	100041496	100041996	70647	ZSCAN21	Distal
chr7	100065461	100065961	70651	ZSCAN21	Intronic
chr7	100571170	100571670	70739	SAP25	Distal
chr7	101536149	101536649	70914	LINC01007	Intronic
chr7	101912092	101912592	70950	CUX1	Intronic
chr7	101947805	101948305	70958	CUX1	Intronic
chr7	105913875	105914375	71169	CDHR3	Intronic
chr7	115145515	115146015	71602	LINC01393	Intronic
chr7	128004566	128005066	72041	SND1-IT1	Intronic
chr7	130064311	130064811	72213	KLHDC10	Distal
chr7	131057058	131057558	72326	MKLN1	Intronic
chr7	135217913	135218413	72557	WDR91	Distal
chr7	139659891	139660391	72793	TBXAS1	Intronic
chr7	139691421	139691921	72802	TBXAS1	Intronic
chr7	139744622	139745122	72823	TBXAS1	Intronic
chr7	140972890	140973390	72953	MRPS33	Distal
chr7	143434580	143435080	73106	TAS2R60	Intronic
chr7	151745748	151746248	73548	PRKAG2-AS1	Intronic
chr7	151865025	151865525	73580	PRKAG2-AS1	Intronic
chr7	155546276	155546776	73767	CNPY1	Distal
chr7	155597629	155598129	73774	RBM33	Distal
chr7	155860790	155861290	73807	SHH	Distal
chr7	156380185	156380685	73832	LOC285889	Distal
chr8	1930625	1931125	74083	KBTBD11-OT1	Intronic
chr8	1931297	1931797	74084	KBTBD11-OT1	Intronic
chr8	10798395	10798895	74465	SOX7	Intronic
chr8	11774691	11775191	74572	NEIL2	Intronic
chr8	11901394	11901894	74623	CTSB	Distal
chr8	13225710	13226210	74687	TRMT9B	Intronic
chr8	18977918	18978418	74919	PSD3	Intronic
chr8	26693747	26694247	75542	ADRA1A	Distal
chr8	26701222	26701722	75543	ADRA1A	Distal
chr8	26701794	26702294	75544	ADRA1A	Distal
chr8	26762108	26762608	75552	ADRA1A	Intronic
chr8	27143095	27143595	75572	MIR548H4	Distal
chr8	27284118	27284618	75581	STMN4	Distal
chr8	28072794	28073294	75653	NUGGC	Intronic
chr8	28358810	28359310	75672	PNOC	Intronic
chr8	30548386	30548886	75925	SMIM18	Intronic
chr8	30571550	30572050	75935	SMIM18	Exonic
chr8	30602651	30603151	75939	SMIM18	Intronic
chr8	38680791	38681291	76234	TACC1	Distal
chr8	38926776	38927276	76281	PLEKHA2	Intronic
chr8	42366002	42366502	76454	DKK4	Intronic
chr8	42484713	42485213	76468	SMIM19	Intronic
chr8	54145865	54146365	76862	MRPL15	Intronic
chr8	54281196	54281696	76875	RNU105C	Distal
chr8	54367263	54367763	76881	RNU105C	Distal
chr8	57703869	57704369	77030	LOC286178	Distal
chr8	61786059	61786559	77245	MIR4470	Distal
chr8	94969171	94969671	78378	TP53INP1	Intronic
chr8	96572255	96572755	78486	CPQ	Intronic
chr8	96791469	96791969	78505	CPQ	Intronic
chr8	96832704	96833204	78510	CPQ	Intronic
chr8	101467687	101468187	78802	GRHL2	Distal
chr8	102782631	102783131	78886	AZIN1-AS1	Distal
chr8	104278626	104279126	78978	DCSTAMP	Distal
chr8	117937283	117937783	79314	EXT1	Intronic
chr8	120828017	120828517	79521	SNTB1	Distal
chr8	122757030	122757530	79596	ZHX2	Distal
chr8	124629715	124630215	79768	TATDN1	Intronic
chr8	124630983	124631483	79770	TATDN1	Intronic
chr8	124715302	124715802	79790	MTSS1	Intronic
chr8	125485698	125486198	79900	TRIB1	Distal
chr8	125490227	125490727	79902	TRIB1	Distal
chr8	125546944	125547444	79917	TRIB1	Distal
chr8	133349844	133350344	80380	NDRG1	Distal
chr8	133371029	133371529	80388	NDRG1	Distal
chr8	134573622	134574122	80497	ZFAT-AS1	Intronic
chr8	139785218	139785718	80691	KCNK9	Intronic
chr8	139917750	139918250	80701	KCNK9	Intronic
chr8	139970676	139971176	80703	KCNK9	Intronic
chr8	143587770	143588270	81121	NAPRT	Intronic
chr8	143937637	143938137	81176	MIR661	Intronic
chr8	144376732	144377232	81287	ADCK5	Intronic
chr9	4821945	4822445	81640	MIR101-2	Intronic
chr9	6271391	6271891	81735	IL33	Distal
chr9	6640833	6641333	81747	GLDC	Intronic
chr9	8338079	8338579	81822	DMAC1	Intronic
chr9	14298501	14299001	81950	NFIB	Intronic
chr9	19151829	19152329	82162	PLIN2	Distal
chr9	32422178	32422678	82513	ACO1	Intronic
chr9	33131411	33131911	82561	B4GALT1-AS1	Intronic
chr9	33132043	33132543	82562	B4GALT1-AS1	Intronic
chr9	33139694	33140194	82564	B4GALT1-AS1	Intronic
chr9	34343077	34343577	82694	NUDT2	Exonic
chr9	34592930	34593430	82727	CNTFR	Distal
chr9	35834520	35835020	82894	FAM221B	Intronic
chr9	36254810	36255310	82937	GNE	Intronic
chr9	36273328	36273828	82940	GNE	Intronic
chr9	38023939	38024439	83065	SHB	Intronic
chr9	38029816	38030316	83068	SHB	Intronic
chr9	69076487	69076987	83190	FXN	Intronic
chr9	69153604	69154104	83207	TJP2	Intronic
chr9	69190100	69190600	83217	TJP2	Intronic
chr9	69465478	69465978	83235	FAM189A2	Intronic
chr9	72946849	72947349	83468	LINC01474	Intronic
chr9	72954527	72955027	83473	LINC01474	Intronic
chr9	76159229	76159729	83592	RFK	Intronic
chr9	76369520	76370020	83602	RFK	Distal
chr9	82601131	82601631	83883	RASEF	Distal
chr9	86397361	86397861	84055	TUT7	Distal
chr9	86407051	86407551	84057	TUT7	Distal
chr9	89386655	89387155	84275	SECISBP2	Intronic
chr9	89387168	89387668	84276	SECISBP2	Exonic
chr9	89388226	89388726	84277	SECISBP2	Intronic
chr9	89655293	89655793	84331	UNQ6494	Intronic
chr9	89699568	89700068	84347	UNQ6494	Intronic
chr9	89757409	89757909	84360	UNQ6494	Distal
chr9	89996099	89996599	84387	LOC101927847	Distal
chr9	91195922	91196422	84457	LINC00484	Distal
chr9	94600153	94600653	84701	FBP2	Distal
chr9	94861843	94862343	84741	MIR2278	Intronic
chr9	94971361	94971861	84755	MIR6081	Intronic
chr9	97382303	97382803	84948	MIR1302-8	Distal
chr9	97570889	97571389	84973	TSTD2	Intronic
chr9	97759227	97759727	84988	XPA	Distal
chr9	98217156	98217656	85046	MIR6854	Intronic
chr9	101254975	101255475	85198	BAAT	Intronic
chr9	101317671	101318171	85206	BAAT	Intronic
chr9	101430049	101430549	85233	ALDOB	Intronic
chr9	101640004	101640504	85255	PPP3R2	Intronic
chr9	104915673	104916173	85351	ABCA1	Intronic
chr9	107268508	107269008	85466	RAD23B	Distal
chr9	107269639	107270139	85467	RAD23B	Distal
chr9	109116084	109116584	85605	TMEM245	Intronic
chr9	109277475	109277975	85625	EPB41L4B	Intronic
chr9	109939598	109940098	85691	AKAP2	Intronic
chr9	111613333	111613833	85806	PTGR1	Distal
chr9	112570690	112571190	85911	KIAA1958	Intronic
chr9	113262230	113262730	85974	PRPF4	Exonic
chr9	113989271	113989771	86079	AMBP	Intronic
chr9	114178957	114179457	86113	COL27A1	Intronic
chr9	120384224	120384724	86369	MIR147A	Distal
chr9	120735295	120735795	86417	MEGF9	Distal
chr9	121810424	121810924	86582	DAB2IP	Distal
chr9	121811060	121811560	86583	DAB2IP	Distal
chr9	122001424	122001924	86598	TTLL11	Intronic
chr9	123466748	123467248	86687	MIR7150	Intronic
chr9	123467478	123467978	86688	MIR7150	Intronic
chr9	123469731	123470231	86689	MIR7150	Intronic
chr9	123934275	123934775	86718	DENND1A	Distal
chr9	125468521	125469021	86862	GAPVD1	Intronic
chr9	125485404	125485904	86865	MAPKAP1	Intronic
chr9	125578967	125579467	86875	MAPKAP1	Intronic
chr9	125585398	125585898	86876	MAPKAP1	Exonic
chr9	128107617	128108117	87238	SLC25A25-AS1	Exonic
chr9	129063864	129064364	87389	DOLPP1	Intronic
chr9	129064377	129064877	87390	DOLPP1	Intronic
chr9	129089256	129089756	87397	DOLPP1	Exonic
chr9	129323900	129324400	87441	C9orf106	Exonic
chr9	129561698	129562198	87505	NTMT1	Distal
chr9	130317502	130318002	87629	HMCN2	Intronic
chr9	130458389	130458889	87647	ASS1	Intronic
chr9	130465866	130466366	87652	ASS1	Intronic
chr9	130498233	130498733	87657	ASS1	Intronic
chr9	133888254	133888754	88067	VAV2	Intronic
chr9	133892263	133892763	88068	VAV2	Intronic
chr9	133892852	133893352	88069	VAV2	Intronic
chr9	134028626	134029126	88104	BRD3OS	Exonic
chr9	134049218	134049718	88106	LOC100130548	Intronic
chr9	134055949	134056449	88107	LOC100130548	Intronic
chr9	134211130	134211630	88135	RNU6ATAC	Distal
chr9	134230429	134230929	88147	RNU6ATAC	Distal
chr9	134231151	134231651	88148	RNU6ATAC	Distal
chr9	134259038	134259538	88152	RXRA	Distal
chr9	134263517	134264017	88153	RXRA	Distal
chr9	134267690	134268190	88155	RXRA	Distal
chr9	134272555	134273055	88157	RXRA	Distal
chr9	134282990	134283490	88160	RXRA	Distal
chr9	134286488	134286988	88162	RXRA	Distal
chr9	134320748	134321248	88168	RXRA	Intronic
chr9	134324354	134324854	88171	RXRA	Intronic
chr9	134356944	134357444	88194	MIR4669	Intronic
chr9	134382606	134383106	88215	MIR4669	Intronic
chr9	134410178	134410678	88234	MIR4669	Intronic
chr9	134439203	134439703	88250	MIR4669	Exonic
chr9	135994186	135994686	88363	UBAC1	Distal
chr9	135994710	135995210	88364	UBAC1	Distal
chr9	136395834	136396334	88444	SNAPC4	Intronic
chr9	136441878	136442378	88456	INPP5E	Intronic
chr9	136938475	136938975	88630	FBXW5	Intronic
chr9	137023005	137023505	88653	C9orf139	Exonic
chr9	137789349	137789849	88815	NA	Intronic
chr10	4658208	4658708	89153	LINC00705	Intronic
chr10	4658757	4659257	89154	LINC00705	Intronic
chr10	4947019	4947519	89192	AKR1C1	Intronic
chr10	5631768	5632268	89282	ASB13	Distal
chr10	5651864	5652364	89285	ASB13	Intronic
chr10	5655495	5655995	89286	ASB13	Intronic
chr10	5659184	5659684	89287	ASB13	Intronic
chr10	11640245	11640745	89618	USP6NL	Distal
chr10	11746783	11747283	89638	ECHDC3	Intronic
chr10	12235756	12236256	89693	NUDT5	Intronic
chr10	12631678	12632178	89727	MIR4480	Intronic
chr10	13091756	13092256	89750	OPTN	Intronic
chr10	13272210	13272710	89763	PHYH	Distal
chr10	14734755	14735255	89939	FAM107B	Intronic
chr10	18639655	18640155	90133	NSUN6	Intronic
chr10	19932723	19933223	90175	PLXDC2	Intronic
chr10	29761868	29762368	90729	SVIL	Distal
chr10	29853907	29854407	90740	SVIL	Distal
chr10	34470238	34470738	91096	PARD3	Intronic
chr10	43308045	43308545	91315	RASGEF1A	Distal
chr10	43308983	43309483	91316	RASGEF1A	Distal
chr10	45625840	45626340	91515	2025-03-08	Exonic
chr10	50567418	50567918	91884	SGMS1-AS1	Intronic
chr10	50862752	50863252	91919	A1CF	Intronic
chr10	53572789	53573289	91991	MBL2	Distal
chr10	63712170	63712670	92428	JMJD1C	Distal
chr10	69686492	69686992	92677	FAM241B	Distal
chr10	71471532	71472032	92859	CDH23-AS1	Intronic
chr10	71634804	71635304	92884	C10orf105	Intronic
chr10	72223112	72223612	93016	ASCC1	Exonic
chr10	72712617	72713117	93099	MIR4676	Intronic
chr10	73211068	73211568	93132	DNAJC9-AS1	Intronic
chr10	75244934	75245434	93297	COMTD1	Distal
chr10	75600784	75601284	93327	MIR606	Intronic
chr10	77480060	77480560	93436	KCNMA1-AS3	Intronic
chr10	77481999	77482499	93437	KCNMA1-AS3	Intronic
chr10	77533065	77533565	93452	KCNMA1	Intronic
chr10	77533778	77534278	93453	KCNMA1	Intronic
chr10	77553924	77554424	93459	KCNMA1	Intronic
chr10	79019822	79020322	93615	ZMIZ1-AS1	Intronic
chr10	79088258	79088758	93639	ZMIZ1	Intronic
chr10	79425080	79425580	93743	ZCCHC24	Intronic
chr10	87598630	87599130	94167	PAPSS2	Distal
chr10	88489047	88489547	94249	RNLS	Intronic
chr10	88840070	88840570	94265	ANKRD22	Intronic
chr10	89655536	89656036	94373	PANK1	Distal
chr10	91559127	91559627	94439	PPP1R3C	Distal
chr10	91709320	91709820	94456	PPP1R3C	Distal
chr10	92108001	92108501	94481	CPEB3	Intronic
chr10	92124779	92125279	94487	CPEB3	Intronic
chr10	94214298	94214798	94658	PLCE1-AS1	Intronic
chr10	94274386	94274886	94661	PLCE1-AS1	Intronic
chr10	94677652	94678152	94678	CYP2C18	Distal
chr10	94678462	94678962	94679	CYP2C18	Distal
chr10	95350840	95351340	94738	PDLIM1	Intronic
chr10	97302247	97302747	94955	ARHGAP19	Distal
chr10	100100527	100101027	95212	CPN1	Distal
chr10	103413488	103413988	95564	PDCD11	Intronic
chr10	103545648	103546148	95576	NEURL1-AS1	Intronic
chr10	103648565	103649065	95590	SH3PXD2A-AS1	Intronic
chr10	103649127	103649627	95591	SH3PXD2A-AS1	Intronic
chr10	110142158	110142658	95851	MXI1	Distal
chr10	112261401	112261901	96006	TECTB	Distal
chr10	112265635	112266135	96007	TECTB	Distal
chr10	112302303	112302803	96014	MIR6715A	Intronic
chr10	112307789	112308289	96017	MIR6715A	Distal
chr10	112391424	112391924	96033	ACSL5	Intronic
chr10	113021592	113022092	96096	TCF7L2	Intronic
chr10	113562126	113562626	96173	HABP2	Intronic
chr10	113940989	113941489	96205	NHLRC2	Distal
chr10	114556565	114557065	96256	ABLIM1	Intronic
chr10	114577040	114577540	96257	ABLIM1	Intronic
chr10	114577555	114578055	96258	ABLIM1	Intronic
chr10	114605329	114605829	96259	ABLIM1	Intronic
chr10	116001220	116001720	96304	GFRA1	Distal
chr10	116044674	116045174	96307	GFRA1	Distal
chr10	119116527	119117027	96490	FAM45A	Intronic
chr10	119284720	119285220	96513	GRK5	Intronic
chr10	121970370	121970870	96661	NSMCE4A	Intronic
chr10	124865060	124865560	96926	ABRAXAS2	Distal
chr10	129709960	129710460	97162	MIR4297	Intronic
chr10	131814343	131814843	97221	LINC01164	Distal
chr10	131814887	131815387	97222	LINC01164	Distal
chr10	131819546	131820046	97223	LINC01164	Distal
chr10	131821589	131822089	97224	LINC01164	Distal
chr10	131998546	131999046	97243	BNIP3	Distal
chr10	133359883	133360383	97426	FUOM	Distal
chr10	133516001	133516501	97438	CYP2E1	Distal
chr11	409719	410219	97498	SIGIRR	Exonic
chr11	3894927	3895427	98070	MIR4687	Intronic
chr11	4179210	4179710	98090	LOC100506082	Distal
chr11	10366843	10367343	98435	AMPD3	Intronic
chr11	12050482	12050982	98568	LINC02547	Intronic
chr11	12052608	12053108	98570	LINC02547	Intronic
chr11	12053773	12054273	98571	LINC02547	Intronic
chr11	12222437	12222937	98592	MICALCL	Exonic
chr11	12241404	12241904	98596	MICALCL	Intronic
chr11	15497318	15497818	98793	LOC102724957	Distal
chr11	17405057	17405557	98922	KCNJ11	Intronic
chr11	20003272	20003772	99110	NAV2-AS2	Intronic
chr11	20011371	20011871	99112	NAV2-AS2	Intronic
chr11	20013229	20013729	99113	NAV2-AS2	Intronic
chr11	20036579	20037079	99120	NAV2-AS2	Intronic
chr11	27456057	27456557	99284	LOC105376671	Intronic
chr11	34316395	34316895	99519	ABTB2	Intronic
chr11	34426599	34427099	99534	CAT	Distal
chr11	34427128	34427628	99535	CAT	Distal
chr11	34459458	34459958	99538	CAT	Intronic
chr11	44595978	44596478	99872	CD82	Intronic
chr11	45913915	45914415	100014	PEX16	Exonic
chr11	46519245	46519745	100085	MIR3160-1	Intronic
chr11	47307312	47307812	100171	LOC101928943	Intronic
chr11	47572638	47573138	100221	KBTBD4	Exonic
chr11	48074424	48074924	100286	MIR3161	Intronic
chr11	57438305	57438805	100400	SLC43A3	Distal
chr11	57588220	57588720	100435	SERPING1	Distal
chr11	57615310	57615810	100442	SERPING1	Distal
chr11	59295429	59295929	100569	OR5AN1	Distal
chr11	62001641	62002141	100875	FTH1	Distal
chr11	62548786	62549286	100928	AHNAK	Intronic
chr11	63250079	63250579	101029	SLC22A25	Intronic
chr11	63250648	63251148	101030	SLC22A25	Intronic
chr11	64864087	64864587	101286	CDC42BPG	Intronic
chr11	65298160	65298660	101366	CDC42EP2	Exonic
chr11	66601395	66601895	101666	CCDC87	Intronic
chr11	66602122	66602622	101667	CCDC87	Intronic
chr11	66985767	66986267	101713	C11orf86	Distal
chr11	67004010	67004510	101715	SYT12	Distal
chr11	67351116	67351616	101783	POLD4	Exonic
chr11	67632449	67632949	101857	NUDT8	Intronic
chr11	69008687	69009187	102016	MRGPRF-AS1	Intronic
chr11	69978875	69979375	102136	LOC101928443	Distal
chr11	69979534	69980034	102137	LOC101928443	Distal
chr11	70034680	70035180	102142	LOC101928443	Distal
chr11	70129032	70129532	102151	ANO1	Intronic
chr11	75164753	75165253	102639	SLCO2B1	Intronic
chr11	75168606	75169106	102641	SLCO2B1	Intronic
chr11	75743740	75744240	102751	DGAT2	Distal
chr11	75762874	75763374	102752	DGAT2	Intronic
chr11	75783518	75784018	102757	LOC283214	Intronic
chr11	75784038	75784538	102758	LOC283214	Intronic
chr11	76772474	76772974	102839	TSKU	Distal
chr11	76800347	76800847	102852	LOC101928837	Distal
chr11	76801177	76801677	102853	LOC101928837	Distal
chr11	77061096	77061596	102877	CAPN5	Distal
chr11	77064569	77065069	102878	CAPN5	Distal
chr11	77178950	77179450	102904	MYO7A	Intronic
chr11	77602236	77602736	102932	AQP11	Intronic
chr11	77642165	77642665	102936	CLNS1A	Distal
chr11	78061039	78061539	102961	THRSP	Intronic
chr11	78160549	78161049	102972	KCTD21-AS1	Intronic
chr11	83256638	83257138	103159	CCDC90B	Intronic
chr11	86509603	86510103	103276	CCDC81	Intronic
chr11	93034513	93035013	103446	MTNR1B	Distal
chr11	93486574	93487074	103460	SMCO4	Intronic
chr11	93487078	93487578	103461	SMCO4	Intronic
chr11	93493036	93493536	103462	SMCO4	Intronic
chr11	93566828	93567328	103476	SMCO4	Distal
chr11	95641434	95641934	103603	CEP57	Distal
chr11	102456315	102456815	103787	LOC101928424	Intronic
chr11	108643935	108644435	103988	DDX10	Distal
chr11	111334627	111335127	104098	MIR4491	Distal
chr11	111737161	111737661	104144	PPP2R1B	Intronic
chr11	111790049	111790549	104159	PPP2R1B	Intronic
chr11	114110012	114110512	104318	ZBTB16	Intronic
chr11	114168672	114169172	104339	NNMT	Intronic
chr11	114265456	114265956	104352	NNMT	Intronic
chr11	116806289	116806789	104458	APOA5	Distal
chr11	116840655	116841155	104477	APOA1	Intronic
chr11	117072455	117072955	104497	SIK3	Intronic
chr11	118841704	118842204	104706	CXCR5	Distal
chr11	121461397	121461897	104982	SORL1	Intronic
chr11	121463117	121463617	104983	SORL1	Intronic
chr11	121469825	121470325	104986	SORL1	Exonic
chr11	121471135	121471635	104987	SORL1	Intronic
chr11	126629287	126629787	105309	LOC101929427	Intronic
chr12	3119687	3120187	106008	TSPAN9	Intronic
chr12	6775744	6776244	106333	LAG3	Intronic
chr12	9124588	9125088	106557	A2M	Distal
chr12	12309171	12309671	106768	MANSC1	Distal
chr12	12311345	12311845	106769	MANSC1	Distal
chr12	21128884	21129384	107162	SLCO1B1	Intronic
chr12	21881953	21882453	107198	ABCC9	Intronic
chr12	24080404	24080904	107272	MIR920	Intronic
chr12	24475337	24475837	107276	SOX5	Intronic
chr12	26751111	26751611	107392	ITPR2	Intronic
chr12	27748058	27748558	107476	MANSC4	Intronic
chr12	31853829	31854329	107637	LINC02422	Distal
chr12	32863122	32863622	107702	PKP2	Intronic
chr12	45200318	45200818	107876	ANO6	Distal
chr12	46795339	46795839	107996	SLC38A4	Intronic
chr12	46798113	46798613	107997	SLC38A4	Intronic
chr12	51763670	51764170	108460	ANKRD33	Intronic
chr12	51921036	51921536	108494	ACVRL1	Exonic
chr12	53648947	53649447	108770	ATF7	Intronic
chr12	54413918	54414418	108841	ITGA5	Intronic
chr12	56476826	56477326	109036	MIP	Exonic
chr12	63900880	63901380	109436	SRGAP1	Intronic
chr12	68006877	68007377	109635	IFNG-AS1	Intronic
chr12	74985643	74986143	109877	KCNC2	Distal
chr12	79645146	79645646	110005	PAWR	Intronic
chr12	93234577	93235077	110421	LINC02412	Intronic
chr12	93813844	93814344	110469	LOC101928731	Intronic
chr12	95699516	95700016	110620	NTN4	Intronic
chr12	96226055	96226555	110687	ELK3	Intronic
chr12	100555647	100556147	110847	GAS2L3	Intronic
chr12	102454275	102454775	110935	IGF1	Intronic
chr12	104055933	104056433	111027	GLT8D2	Intronic
chr12	105025878	105026378	111108	C12orf45	Intronic
chr12	106195091	106195591	111191	NUAK1	Distal
chr12	108951077	108951577	111387	SVOP	Intronic
chr12	109147900	109148400	111417	ACACB	Intronic
chr12	109721268	109721768	111477	FAM222A	Intronic
chr12	109830218	109830718	111486	MIR4497	Intronic
chr12	109959668	109960168	111512	GIT2	Exonic
chr12	111424518	111425018	111668	SH2B3	Intronic
chr12	111784837	111785337	111709	MIR6761	Intronic
chr12	111786679	111787179	111710	MIR6761	Intronic
chr12	113071731	113072231	111789	DTX1	Intronic
chr12	113246398	113246898	111827	IQCD	Intronic
chr12	113297130	113297630	111834	MIR6762	Exonic
chr12	113297805	113298305	111835	MIR6762	Exonic
chr12	116353984	116354484	111966	MIR4472-2	Distal
chr12	116406534	116407034	111974	MIR4472-2	Distal
chr12	117140545	117141045	112023	TESC-AS1	Intronic
chr12	117513929	117514429	112048	NOS1	Intronic
chr12	120055577	120056077	112155	RAB35	Intronic
chr12	120983797	120984297	112282	HNF1A	Intronic
chr12	121753892	121754392	112395	TMEM120B	Intronic
chr12	122040568	122041068	112451	BCL7A	Intronic
chr12	122872722	122873222	112542	VPS37B	Intronic
chr12	123067632	123068132	112583	PITPNM2-AS1	Intronic
chr12	123068570	123069070	112584	PITPNM2-AS1	Intronic
chr12	123069243	123069743	112585	PITPNM2-AS1	Intronic
chr12	123069883	123070383	112586	PITPNM2-AS1	Intronic
chr12	124825011	124825511	112829	SCARB1	Intronic
chr12	128974213	128974713	112995	GLT1D1	Intronic
chr12	131862525	131863025	113090	ULK1	Distal
chr12	132608101	132608601	113158	LRCOL1	Intronic
chr12	132672577	132673077	113165	POLE	Exonic
chr13	21014438	21014938	113318	LATS2	Intronic
chr13	27019534	27020034	113557	USP12-AS1	Distal
chr13	28747743	28748243	113727	SLC46A3	Distal
chr13	40439909	40440409	114230	LINC00598	Distal
chr13	40784514	40785014	114282	SLC25A15	Distal
chr13	40792483	40792983	114286	SLC25A15	Intronic
chr13	42553007	42553507	114376	TNFSF11	Distal
chr13	44107544	44108044	114423	SMIM2-AS1	Intronic
chr13	44278041	44278541	114440	MIR8079	Distal
chr13	44385373	44385873	114449	SERP2	Intronic
chr13	49893535	49894035	114854	SPRYD7	Distal
chr13	51999464	51999964	115034	ATP7B	Intronic
chr13	52375019	52375519	115052	THSD1	Distal
chr13	93233936	93234436	115776	GPC6	Intronic
chr13	93270998	93271498	115781	GPC6	Intronic
chr13	94157698	94158198	115803	GPC6-AS1	Intronic
chr13	95192878	95193378	115839	ABCC4	Intronic
chr13	99281239	99281739	116085	GPR18	Intronic
chr13	99630240	99630740	116130	MIR4306	Intronic
chr13	100198671	100199171	116175	PCCA	Intronic
chr13	102183396	102183896	116249	MIR4705	Intronic
chr13	109402904	109403404	116440	LINC00399	Distal
chr13	109687465	109687965	116456	LINC00676	Distal
chr13	109704153	109704653	116461	LINC00676	Distal
chr13	109719757	109720257	116465	LINC00676	Distal
chr13	110095117	110095617	116500	LINC00396	Distal
chr13	111247449	111247949	116667	TEX29	Intronic
chr13	111542763	111543263	116685	TEX29	Distal
chr13	111626365	111626865	116693	LINC00354	Distal
chr13	112248391	112248891	116714	LINC01070	Distal
chr14	21085373	21085873	117060	TMEM253	Intronic
chr14	23950689	23951189	117264	DHRS4	Intronic
chr14	24061651	24062151	117284	CPNE6	Exonic
chr14	24064437	24064937	117285	CPNE6	Intronic
chr14	24106124	24106624	117302	DCAF11	Intronic
chr14	24291566	24292066	117349	DHRS1	Exonic
chr14	24426796	24427296	117391	KHNYN	Exonic
chr14	28243549	28244049	117475	FOXG1-AS1	Distal
chr14	31257325	31257825	117554	HECTD1	Distal
chr14	31265782	31266282	117558	HECTD1	Distal
chr14	35336682	35337182	117744	PSMA6	Distal
chr14	49595418	49595918	118021	RPS29	Intronic
chr14	54483086	54483586	118310	GMFB	Exonic
chr14	54783985	54784485	118345	MIR4308	Intronic
chr14	59313543	59314043	118535	DAAM1	Intronic
chr14	64000708	64001208	118785	MIR548H1	Intronic
chr14	64401850	64402350	118810	MTHFD1	Intronic
chr14	67709351	67709851	119016	RDH12	Intronic
chr14	68307384	68307884	119055	RAD51B	Intronic
chr14	68630594	68631094	119115	ZFP36L1	Distal
chr14	68823837	68824337	119172	ZFP36L1	Distal
chr14	68848203	68848703	119175	ZFP36L1	Distal
chr14	69540011	69540511	119249	CCDC177	Distal
chr14	73754945	73755445	119530	MIR4505	Intronic
chr14	75646703	75647203	119762	ERG28	Exonic
chr14	75650632	75651132	119765	ERG28	Exonic
chr14	77004063	77004563	119867	IRF2BPL	Distal
chr14	77036998	77037498	119884	LINC02288	Distal
chr14	77051138	77051638	119895	LINC02288	Intronic
chr14	77323488	77323988	119928	GSTZ1	Exonic
chr14	88828873	88829373	120235	TTC8	Intronic
chr14	91143709	91144209	120420	SNORA11B	Intronic
chr14	91158035	91158535	120423	SNORA11B	Intronic
chr14	91889036	91889536	120484	TC2N	Intronic
chr14	92964622	92965122	120599	CHGA	Intronic
chr14	93017439	93017939	120617	ITPK1-AS1	Intronic
chr14	93759684	93760184	120672	PRIMA1	Intronic
chr14	94330844	94331344	120725	SERPINA6	Distal
chr14	94501758	94502258	120773	SERPINA12	Intronic
chr14	94572646	94573146	120784	SERPINA5	Intronic
chr14	95183012	95183512	120840	DICER1	Exonic
chr14	95222759	95223259	120845	DICER1	Intronic
chr14	95307311	95307811	120859	CLMN	Exonic
chr14	95315558	95316058	120864	CLMN	Intronic
chr14	95398869	95399369	120874	LINC02292	Distal
chr14	95434148	95434648	120876	SYNE3	Intronic
chr14	103246073	103246573	121500	LINC00605	Distal
chr14	103701009	103701509	121561	XRCC3	Exonic
chr14	103891168	103891668	121594	ATP5MPL	Distal
chr14	104726562	104727062	121695	ADSSL1	Intronic
chr14	104750499	104750999	121705	SIVA1	Distal
chr14	105285138	105285638	121802	PACS2	Intronic
chr14	105492020	105492520	121851	TEDC1	Exonic
chr14	105492527	105493027	121852	TEDC1	Intronic
chr14	105496996	105497496	121855	TEDC1	Exonic
chr14	105497723	105498223	121856	TEDC1	Exonic
chr15	31068497	31068997	122107	MIR211	Intronic
chr15	31069352	31069852	122108	MIR211	Exonic
chr15	31151574	31152074	122121	TRPM1	Intronic
chr15	31163627	31164127	122124	TRPM1	Distal
chr15	31203936	31204436	122126	LOC283710	Distal
chr15	31265336	31265836	122136	LOC283710	Distal
chr15	31303267	31303767	122144	KLF13	Distal
chr15	31304217	31304717	122145	KLF13	Distal
chr15	31336542	31337042	122156	KLF13	Intronic
chr15	31362051	31362551	122166	KLF13	Intronic
chr15	31364166	31364666	122167	KLF13	Intronic
chr15	31381920	31382420	122175	KLF13	Intronic
chr15	31382688	31383188	122176	KLF13	Intronic
chr15	35308852	35309352	122293	MIR3942	Intronic
chr15	36506728	36507228	122313	C15orf41	Distal
chr15	40055219	40055719	122515	SRP14-AS1	Intronic
chr15	40055913	40056413	122516	SRP14-AS1	Intronic
chr15	40802306	40802806	122633	ZFYVE19	Intronic
chr15	42282928	42283428	122830	TMEM87A	Intronic
chr15	50678144	50678644	123209	TRPM7	Intronic
chr15	52733120	52733620	123392	FAM214A	Distal
chr15	52799782	52800282	123410	ONECUT1	Distal
chr15	53447029	53447529	123443	WDR72	Distal
chr15	57437529	57438029	123591	CGNL1	Intronic
chr15	57478432	57478932	123595	CGNL1	Intronic
chr15	57553970	57554470	123606	GCOM1	Distal
chr15	58095441	58095941	123639	AQP9	Intronic
chr15	58269873	58270373	123655	AQP9	Intronic
chr15	58306500	58307000	123663	LIPC	Intronic
chr15	58386008	58386508	123673	LIPC	Intronic
chr15	58420010	58420510	123678	LIPC	Intronic
chr15	58441959	58442459	123686	LIPC	Intronic
chr15	58476010	58476510	123698	ALDH1A2	Intronic
chr15	58527223	58527723	123714	LIPC-AS1	Intronic
chr15	59327960	59328460	123779	FAM81A	Intronic
chr15	59741105	59741605	123813	BNIP2	Distal
chr15	60079176	60079676	123817	FOXB1	Distal
chr15	60871642	60872142	123871	RORA-AS2	Intronic
chr15	61420477	61420977	123899	RORA	Distal
chr15	65089350	65089850	124273	KBTBD13	Distal
chr15	65180151	65180651	124281	CLPX	Intronic
chr15	66641693	66642193	124378	LINC01169	Intronic
chr15	67025694	67026194	124452	SMAD3	Distal
chr15	67098670	67099170	124471	SMAD3	Exonic
chr15	69556294	69556794	124670	PCAT29	Intronic
chr15	71279829	71280329	124827	THSD4-AS1	Intronic
chr15	74656907	74657407	125009	EDC3	Intronic
chr15	78003983	78004483	125298	TBC1D2B	Intronic
chr15	78005033	78005533	125299	TBC1D2B	Intronic
chr15	78140189	78140689	125335	CIB2	Intronic
chr15	78970220	78970720	125395	CTSH	Intronic
chr15	80242664	80243164	125470	CTXND1	Intronic
chr15	82127606	82128106	125570	LINC01583	Distal
chr15	82128585	82129085	125571	LINC01583	Distal
chr15	83929636	83930136	125648	DNM1P41	Intronic
chr15	84606704	84607204	125666	ZSCAN2	Intronic
chr15	84819422	84819922	125694	ALPK3	Intronic
chr15	84824388	84824888	125695	ALPK3	Intronic
chr15	85025126	85025626	125731	PDE8A	Intronic
chr15	85777616	85778116	125817	MIR1276	Intronic
chr15	89674374	89674874	125977	PLIN1	Intronic
chr15	90597981	90598481	126165	LINC01585	Intronic
chr15	90861220	90861720	126190	FURIN	Distal
chr15	90863101	90863601	126191	FURIN	Distal
chr15	93028796	93029296	126356	RGMA	Distal
chr15	96181710	96182210	126458	NR2F2	Intronic
chr15	98951617	98952117	126581	PGPEP1L	Intronic
chr15	99306081	99306581	126608	HSP90B2P	Intronic
chr15	100167955	100168455	126688	ADAMTS17	Intronic
chr15	100217344	100217844	126694	ADAMTS17	Intronic
chr15	101615444	101615944	126839	TM2D3	Distal
chr16	98908	99408	126866	MPG	Intronic
chr16	1193118	1193618	127051	TPSG1	Intronic
chr16	2087561	2088061	127215	MIR1225	Intronic
chr16	2088133	2088633	127216	MIR1225	Intronic
chr16	3143667	3144167	127438	ZNF213-AS1	Intronic
chr16	3677916	3678416	127490	TRAP1	Exonic
chr16	4652574	4653074	127638	MIR6769A	Exonic
chr16	4677332	4677832	127645	MIR6769A	Intronic
chr16	4681030	4681530	127649	MIR6769A	Intronic
chr16	4683825	4684325	127651	NUDT16L1	Intronic
chr16	4685308	4685808	127653	NUDT16L1	Intronic
chr16	8808584	8809084	127783	TMEM186	Exonic
chr16	10334432	10334932	127873	ATF7IP2	Intronic
chr16	10517767	10518267	127882	EMP2	Intronic
chr16	10521612	10522112	127883	EMP2	Intronic
chr16	11754193	11754693	128079	TXNDC11	Intronic
chr16	13995155	13995655	128213	LINC02185	Intronic
chr16	14344847	14345347	128248	LINC02130	Intronic
chr16	14418730	14419230	128251	LINC02130	Intronic
chr16	14528804	14529304	128264	PARN	Intronic
chr16	14955499	14955999	128294	PDXDC1	Intronic
chr16	16149718	16150218	128403	ABCC6	Exonic
chr16	16150249	16150749	128404	ABCC6	Intronic
chr16	20439678	20440178	128622	ACSM2A	Intronic
chr16	20612025	20612525	128640	ACSM3	Intronic
chr16	22353980	22354480	128772	POLR3E	Intronic
chr16	23114122	23114622	128818	USP31	Intronic
chr16	24776713	24777213	128886	TNRC6A	Exonic
chr16	28105260	28105760	129049	GSG1L	Intronic
chr16	29115967	29116467	129151	LAT	Intronic
chr16	29116762	29117262	129152	LAT	Intronic
chr16	29128671	29129171	129156	LAT	Intronic
chr16	29228053	29228553	129188	SNX29P2	Intronic
chr16	29311580	29312080	129208	SNX29P2	Intronic
chr16	30999065	30999565	129474	STX1B	Intronic
chr16	48204945	48205445	129689	LONP2	Intronic
chr16	48210717	48211217	129690	LONP2	Exonic
chr16	48234622	48235122	129692	LONP2	Intronic
chr16	48560621	48561121	129739	N4BP1	Exonic
chr16	50591864	50592364	129842	NKD1	Intronic
chr16	51235541	51236041	129909	SALL1	Distal
chr16	51400683	51401183	129916	SALL1	Distal
chr16	51401538	51402038	129917	SALL1	Distal
chr16	53094025	53094525	129995	CHD9	Intronic
chr16	53480308	53480808	130012	AKTIP	Intronic
chr16	54443783	54444283	130063	LINC02140	Distal
chr16	55082466	55082966	130082	IRX5	Distal
chr16	56344480	56344980	130155	AMFR	Exonic
chr16	56345328	56345828	130156	AMFR	Exonic
chr16	56382902	56383402	130165	AMFR	Intronic
chr16	56967633	56968133	130254	CETP	Intronic
chr16	57061334	57061834	130267	CPNE2	Exonic
chr16	57416970	57417470	130325	CCL17	Distal
chr16	57500716	57501216	130337	DOK4	Distal
chr16	57826633	57827133	130399	LOC388282	Intronic
chr16	58222454	58222954	130450	CCDC113	Distal
chr16	66899418	66899918	130649	CDH16	Distal
chr16	67674704	67675204	130811	ENKD1	Exonic
chr16	67915776	67916276	130857	CTRL	Intronic
chr16	68388049	68388549	130940	SMPD3	Intronic
chr16	68472917	68473417	130950	SMPD3	Distal
chr16	68741137	68741637	130973	CDH1	Intronic
chr16	68786600	68787100	130984	CDH1	Intronic
chr16	69323344	69323844	131039	PDF	Exonic
chr16	69325783	69326283	131041	PDF	Exonic
chr16	70715995	70716495	131160	MTSS1L	Intronic
chr16	70741140	70741640	131168	VAC14-AS1	Intronic
chr16	71581629	71582129	131220	TAT	Distal
chr16	71590462	71590962	131223	TAT	Distal
chr16	71593906	71594406	131225	TAT	Distal
chr16	74625596	74626096	131412	GLG1	Intronic
chr16	79721347	79721847	131712	LINC01229	Exonic
chr16	81582444	81582944	131854	MIR6504	Intronic
chr16	82050771	82051271	131911	HSD17B2	Intronic
chr16	82088346	82088846	131920	HSD17B2	Intronic
chr16	84740454	84740954	132068	USP10	Intronic
chr16	84913240	84913740	132090	CRISPLD2	Intronic
chr16	85149739	85150239	132143	LINC02139	Distal
chr16	85209479	85209979	132165	LINC02139	Distal
chr16	85288265	85288765	132186	LINC00311	Distal
chr16	85294180	85294680	132190	LINC00311	Distal
chr16	85376129	85376629	132209	MIR5093	Distal
chr16	85535288	85535788	132240	GSE1	Distal
chr16	85681192	85681692	132284	GINS2	Intronic
chr16	87375268	87375768	132371	MAP1LC3B	Intronic
chr16	87506968	87507468	132397	LOC101928737	Intronic
chr16	88473850	88474350	132531	MIR5189	Intronic
chr16	89344836	89345336	132696	LOC100287036	Intronic
chr17	1383095	1383595	132983	YWHAE	Intronic
chr17	1462126	1462626	133000	CRK	Intronic
chr17	6706346	6706846	133651	SLC13A5	Intronic
chr17	6706937	6707437	133652	SLC13A5	Intronic
chr17	8431890	8432390	133992	NDEL1	Intronic
chr17	9081408	9081908	134054	NTN1	Intronic
chr17	10725240	10725740	134139	TMEM220-AS1	Intronic
chr17	10758005	10758505	134144	TMEM220	Intronic
chr17	13947470	13947970	134234	COX10-AS1	Intronic
chr17	14006424	14006924	134236	COX10-AS1	Intronic
chr17	14011245	14011745	134237	COX10-AS1	Intronic
chr17	16148563	16149063	134348	PIGL	Intronic
chr17	16298264	16298764	134360	MIR1288	Intronic
chr17	16398074	16398574	134374	TRPV2	Distal
chr17	17087666	17088166	134437	MPRIP	Intronic
chr17	17228795	17229295	134451	FLCN	Exonic
chr17	17526263	17526763	134485	RASD1	Intronic
chr17	17527537	17528037	134486	RASD1	Intronic
chr17	17696799	17697299	134520	RAI1	Intronic
chr17	17786060	17786560	134542	SMCR5	Intronic
chr17	17827307	17827807	134563	SREBF1	Intronic
chr17	17827893	17828393	134564	SREBF1	Intronic
chr17	17829365	17829865	134565	SREBF1	Intronic
chr17	17926809	17927309	134592	TOM1L2	Intronic
chr17	18139459	18139959	134614	MYO15A	Intronic
chr17	19343178	19343678	134725	MIR1180	Exonic
chr17	19343760	19344260	134726	MIR1180	Intronic
chr17	19539550	19540050	134753	SLC47A1	Intronic
chr17	19551779	19552279	134758	SLC47A1	Intronic
chr17	19570336	19570836	134761	SLC47A1	Intronic
chr17	19656309	19656809	134769	ALDH3A2	Exonic
chr17	28347276	28347776	135049	POLDIP2	Exonic
chr17	28624752	28625252	135095	SGK494	Intronic
chr17	29107775	29108275	135182	TIAF1	Intronic
chr17	29162071	29162571	135205	MYO18A	Intronic
chr17	31522170	31522670	135401	MIR4724	Exonic
chr17	37500931	37501431	135756	DUSP14	Intronic
chr17	37507085	37507585	135758	DUSP14	Intronic
chr17	37512402	37512902	135759	DUSP14	Exonic
chr17	40095263	40095763	136053	NR1D1	Exonic
chr17	40185248	40185748	136077	MIR6867	Intronic
chr17	40473471	40473971	136155	TNS4	Distal
chr17	41869391	41869891	136262	KLHL11	Intronic
chr17	42380850	42381350	136365	STAT3	Intronic
chr17	42888290	42888790	136472	LINC00671	Intronic
chr17	44097501	44098001	136610	HDAC5	Intronic
chr17	45087041	45087541	136716	DCAKD	Intronic
chr17	45274096	45274596	136762	SPATA32	Intronic
chr17	47315618	47316118	136936	EFCAB13	Intronic
chr17	50097874	50098374	137191	PDK2	Intronic
chr17	50144847	50145347	137210	PPP1R9B	Intronic
chr17	50440306	50440806	137254	ACSF2	Intronic
chr17	50675646	50676146	137299	ANKRD40	Exonic
chr17	50806925	50807425	137325	WFIKKN2	Distal
chr17	50807578	50808078	137326	WFIKKN2	Distal
chr17	50853140	50853640	137330	TOB1-AS1	Distal
chr17	50855912	50856412	137332	TOB1-AS1	Distal
chr17	50946735	50947235	137365	TOB1	Distal
chr17	51093660	51094160	137376	SPAG9	Intronic
chr17	51702928	51703428	137408	LINC02072	Intronic
chr17	54864702	54865202	137434	TOM1L1	Distal
chr17	55300841	55301341	137457	HLF	Intronic
chr17	55567773	55568273	137483	MMD	Distal
chr17	55693220	55693720	137496	TMEM100	Distal
chr17	58380272	58380772	137674	SUPT4H1	Intronic
chr17	58381160	58381660	137675	SUPT4H1	Intronic
chr17	63520427	63520927	138022	KCNH6	Intronic
chr17	64081663	64082163	138105	ERN1	Intronic
chr17	64082164	64082664	138106	ERN1	Intronic
chr17	64147864	64148364	138125	SNORA50C	Exonic
chr17	64176503	64177003	138130	SNORA50C	Intronic
chr17	66231851	66232351	138297	APOH	Intronic
chr17	68595427	68595927	138535	FAM20A	Intronic
chr17	70687386	70687886	138641	CASC17	Distal
chr17	75809179	75809679	139147	MIR4738	Intronic
chr17	75809720	75810220	139148	MIR4738	Intronic
chr17	75998358	75998858	139200	CDK3	Intronic
chr17	77313131	77313631	139412	2025-09-09	Intronic
chr17	77377215	77377715	139436	MIR4316	Intronic
chr17	81101103	81101603	140013	MIR657	Intronic
chr17	82026077	82026577	140236	CENPX	Intronic
chr17	82039649	82040149	140242	DCXR	Distal
chr17	82093876	82094376	140258	FASN	Intronic
chr17	82102029	82102529	140266	FASN	Intronic
chr17	82108010	82108510	140271	FASN	Intronic
chr17	82114808	82115308	140275	FASN	Intronic
chr17	82117608	82118108	140276	FASN	Intronic
chr17	82268143	82268643	140304	CSNK1D	Intronic
chr17	82837067	82837567	140413	ZNF750	Intronic
chr18	3440304	3440804	140648	GAPLINC	Intronic
chr18	8298928	8299428	140856	LOC100192426	Intronic
chr18	8960733	8961233	140893	NDUFV2	Distal
chr18	11119881	11120381	141095	PIEZO2	Intronic
chr18	13186627	13187127	141248	LDLRAD4	Distal
chr18	13416768	13417268	141277	LDLRAD4-AS1	Intronic
chr18	22021575	22022075	141396	GATA6-AS1	Distal
chr18	23189677	23190177	141517	CABLES1	Intronic
chr18	24012455	24012955	141611	TTC39C-AS1	Intronic
chr18	31232966	31233466	141785	DSC1	Distal
chr18	31575481	31575981	141800	TTR	Distal
chr18	35121454	35121954	141952	ZNF397	Intronic
chr18	45866212	45866712	142245	SIGLEC15	Intronic
chr18	48552042	48552542	142388	CTIF	Intronic
chr18	48554034	48554534	142389	CTIF	Intronic
chr18	48569800	48570300	142391	CTIF	Intronic
chr18	48575999	48576499	142393	CTIF	Intronic
chr18	48590045	48590545	142394	CTIF	Intronic
chr18	48926402	48926902	142464	SMAD7	Intronic
chr18	49631528	49632028	142524	LIPG	Distal
chr18	49730951	49731451	142539	ACAA2	Distal
chr18	51133746	51134246	142654	MEX3C	Distal
chr18	58102802	58103302	142931	NEDD4L	Intronic
chr18	58235092	58235592	142947	NEDD4L	Intronic
chr18	58399925	58400425	142969	MIR122	Exonic
chr18	58403711	58404211	142972	MIR122	Distal
chr18	58454716	58455216	142991	MIR122	Distal
chr18	58456257	58456757	142993	MIR122	Distal
chr18	58601727	58602227	143020	SNORA108	Intronic
chr18	61637226	61637726	143122	LINC01544	Distal
chr18	61733397	61733897	143132	LINC01544	Distal
chr18	61738049	61738549	143134	LINC01544	Distal
chr18	61900881	61901381	143143	RNF152	Distal
chr18	62509680	62510180	143181	ZCCHC2	Distal
chr18	64272167	64272667	143306	LINC01538	Intronic
chr18	72115018	72115518	143439	LINC01899	Distal
chr18	74230739	74231239	143479	CYB5A	Distal
chr18	74250372	74250872	143487	CYB5A	Distal
chr18	74250968	74251468	143488	CYB5A	Exonic
chr18	74265390	74265890	143491	CYB5A	Intronic
chr18	74281250	74281750	143500	CYB5A	Intronic
chr18	74497730	74498230	143530	CNDP2	Exonic
chr18	74513739	74514239	143534	CNDP2	Intronic
chr18	74516888	74517388	143537	CNDP1	Exonic
chr19	993757	994257	144004	GRIN3B	Intronic
chr19	1394450	1394950	144165	GAMT	Exonic
chr19	1396151	1396651	144167	GAMT	Distal
chr19	1397078	1397578	144168	GAMT	Exonic
chr19	2047317	2047817	144293	MKNK2	Intronic
chr19	3032337	3032837	144482	TLE2	Intronic
chr19	3347905	3348405	144535	NFIC	Distal
chr19	3384208	3384708	144555	NFIC	Intronic
chr19	3400845	3401345	144563	NFIC	Intronic
chr19	3517635	3518135	144598	FZR1	Intronic
chr19	4340813	4341313	144740	STAP2	Intronic
chr19	4709746	4710246	144846	DPP9	Intronic
chr19	5800562	5801062	144980	DUS3L	Distal
chr19	5808999	5809499	144984	NRTN	Distal
chr19	5872202	5872702	144997	FUT3	Intronic
chr19	5936506	5937006	145008	VMAC	Intronic
chr19	6233220	6233720	145058	RFX2	Intronic
chr19	6234159	6234659	145059	RFX2	Intronic
chr19	6259129	6259629	145062	MLLT1	Intronic
chr19	7494378	7494878	145278	TEX45	Intronic
chr19	7618374	7618874	145308	MIR6792	Distal
chr19	8374040	8374540	145437	ANGPTL4	Exonic
chr19	11130870	11131370	145756	MIR6886	Intronic
chr19	11140122	11140622	145764	SPC24	Intronic
chr19	11171132	11171632	145777	SPC24	Intronic
chr19	11485363	11485863	145848	ELAVL3	Intronic
chr19	15421814	15422314	146312	AKAP8L	Exonic
chr19	15639706	15640206	146342	CYP4F3	Intronic
chr19	16119421	16119921	146391	RAB8A	Intronic
chr19	16120041	16120541	146392	RAB8A	Intronic
chr19	16576228	16576728	146463	SLC35E1	Exonic
chr19	18500791	18501291	146864	ELL	Intronic
chr19	18503518	18504018	146867	ELL	Intronic
chr19	18506833	18507333	146869	ELL	Intronic
chr19	19111030	19111530	146957	TMEM161A	Exonic
chr19	19297232	19297732	146976	MAU2	Intronic
chr19	29678593	29679093	147206	PLEKHF1	Distal
chr19	32374238	32374738	147279	ZNF507	Intronic
chr19	33246548	33247048	147337	SLC7A10	Distal
chr19	33247381	33247881	147338	SLC7A10	Distal
chr19	33247984	33248484	147339	SLC7A10	Distal
chr19	33273390	33273890	147346	CEBPA	Distal
chr19	33276028	33276528	147348	CEBPA	Distal
chr19	33285538	33286038	147351	CEBPA	Distal
chr19	33330613	33331113	147371	CEBPA-DT	Distal
chr19	33388131	33388631	147380	CEBPG	Exonic
chr19	33392234	33392734	147381	CEBPG	Intronic
chr19	33395032	33395532	147384	CEBPG	Intronic
chr19	33438137	33438637	147395	CEBPG	Intronic
chr19	33438751	33439251	147396	CEBPG	Intronic
chr19	33499918	33500418	147401	PEPD	Intronic
chr19	33507524	33508024	147403	PEPD	Intronic
chr19	34306058	34306558	147458	KIAA0355	Intronic
chr19	34310557	34311057	147460	GPI	Intronic
chr19	38711218	38711718	147884	CAPN12	Intronic
chr19	39398986	39399486	147994	ZFP36	Exonic
chr19	40257028	40257528	148067	MIR641	Intronic
chr19	40831173	40831673	148182	CYP2G1P	Intronic
chr19	40982469	40982969	148199	CYP2B6	Distal
chr19	43499010	43499510	148427	PHLDB3	Intronic
chr19	44648882	44649382	148511	PVR	Intronic
chr19	44726409	44726909	148530	BCL3	Distal
chr19	44774582	44775082	148552	CBLC	Distal
chr19	44924766	44925266	148598	APOC1	Distal
chr19	45280485	45280985	148662	CKM	Intronic
chr19	45290540	45291040	148664	CKM	Intronic
chr19	45877553	45878053	148798	IRF2BP1	Distal
chr19	46852813	46853313	148938	AP2S1	Distal
chr19	46943483	46943983	148953	ARHGAP35	Intronic
chr19	47605244	47605744	149074	BICRA	Distal
chr19	47662021	47662521	149087	EHD2	Intronic
chr19	48796052	48796552	149264	BCAT2	Exonic
chr19	56105072	56105572	150137	ZNF787	Intronic
chr20	396676	397176	150347	RBCK1	Exonic
chr20	1327974	1328474	150433	SDCBP2	Intronic
chr20	1944687	1945187	150517	PDYN-AS1	Distal
chr20	4967319	4967819	150793	SLC23A2	Intronic
chr20	4978214	4978714	150796	SLC23A2	Intronic
chr20	12327124	12327624	151157	BTBD3	Distal
chr20	13692861	13693361	151202	TASP1	Distal
chr20	14470409	14470909	151226	MACROD2-IT1	Intronic
chr20	20658101	20658601	151528	RALGAPA2	Intronic
chr20	22430675	22431175	151579	LOC284788	Intronic
chr20	22568263	22568763	151596	LINC00261	Intronic
chr20	32218369	32218869	151965	POFUT1	Intronic
chr20	35009430	35009930	152217	MIR499A	Intronic
chr20	35179501	35180001	152236	PROCR	Intronic
chr20	36955160	36955660	152397	SAMHD1	Distal
chr20	38142628	38143128	152512	TGM2	Intronic
chr20	38144566	38145066	152515	TGM2	Intronic
chr20	38151626	38152126	152519	TGM2	Intronic
chr20	38354756	38355256	152559	LBP	Intronic
chr20	38355259	38355759	152560	LBP	Intronic
chr20	40658425	40658925	152701	MAFB	Distal
chr20	40669638	40670138	152703	MAFB	Distal
chr20	44388478	44388978	152880	HNF4A-AS1	Intronic
chr20	44388982	44389482	152881	HNF4A-AS1	Intronic
chr20	44434689	44435189	152897	LINC01430	Distal
chr20	44467520	44468020	152908	LINC01620	Distal
chr20	47252825	47253325	153137	LOC100131496	Intronic
chr20	47711132	47711632	153183	SULF2	Intronic
chr20	49360822	49361322	153313	SNORD12	Distal
chr20	49479816	49480316	153323	KCNB1	Intronic
chr20	49583633	49584133	153330	PTGIS	Distal
chr20	49832570	49833070	153383	SLC9A8	Intronic
chr20	50187414	50187914	153453	CEBPB	Intronic
chr20	50404721	50405221	153531	LINC01271	Distal
chr20	50405270	50405770	153532	LINC01271	Distal
chr20	50455618	50456118	153545	PTPN1	Distal
chr20	50459440	50459940	153547	PTPN1	Distal
chr20	50572941	50573441	153574	MIR645	Intronic
chr20	51752537	51753037	153690	ATP9A	Intronic
chr20	52476323	52476823	153714	LINC01524	Intronic
chr20	54221294	54221794	153842	PFDN4	Intronic
chr20	55678110	55678610	153864	LINC01441	Distal
chr20	55881141	55881641	153871	CBLN4	Distal
chr20	56796260	56796760	153900	TFAP2C	Distal
chr20	57435897	57436397	153929	RBM38	Distal
chr20	57441048	57441548	153931	RBM38	Distal
chr20	57442820	57443320	153932	RBM38	Distal
chr20	57545403	57545903	153947	PCK1	Distal
chr20	57552389	57552889	153951	PCK1	Distal
chr20	57577552	57578052	153966	PCK1	Distal
chr20	57589257	57589757	153972	PCK1	Distal
chr20	57589919	57590419	153973	PCK1	Distal
chr20	57593034	57593534	153976	ZBP1	Distal
chr20	57593705	57594205	153977	ZBP1	Distal
chr20	57897866	57898366	154008	NA	Distal
chr20	62155244	62155744	154185	SS18L1	Intronic
chr20	62156837	62157337	154186	SS18L1	Intronic
chr20	62358289	62358789	154221	LAMA5-AS1	Intronic
chr20	62362257	62362757	154224	LAMA5	Exonic
chr20	62772337	62772837	154289	LINC00659	Distal
chr20	62773062	62773562	154290	LINC00659	Distal
chr20	64065071	64065571	154509	MIR6813	Intronic
chr21	14878910	14879410	154595	NRIP1	Intronic
chr21	28773038	28773538	154901	N6AMT1	Intronic
chr21	31624982	31625482	155015	SOD1	Intronic
chr21	32297974	32298474	155044	MRAP	Intronic
chr21	32298500	32299000	155045	MRAP	Intronic
chr21	33799370	33799870	155189	LINC00649	Intronic
chr21	34510521	34511021	155235	KCNE1	Exonic
chr21	34908330	34908830	155291	RUNX1	Intronic
chr21	38810672	38811172	155576	ETS2	Intronic
chr21	39033611	39034111	155619	LINC01700	Intronic
chr21	42738481	42738981	155944	PDE9A	Intronic
chr21	44878115	44878615	156226	PTTG1IP	Distal
chr21	44913391	44913891	156235	ITGB2-AS1	Intronic
chr22	17837183	17837683	156547	LINC00528	Intronic
chr22	17838391	17838891	156548	LINC00528	Intronic
chr22	18950881	18951381	156596	PRODH	Distal
chr22	19175528	19176028	156632	SLC25A1	Exonic
chr22	19377641	19378141	156647	MRPL40	Exonic
chr22	19603599	19604099	156676	LINC00895	Distal
chr22	19824133	19824633	156697	RTL10	Intronic
chr22	20082708	20083208	156748	DGCR8	Intronic
chr22	20289040	20289540	156797	RTN4R	Distal
chr22	20290813	20291313	156799	RTN4R	Distal
chr22	20312709	20313209	156808	DGCR6L	Distal
chr22	20313364	20313864	156809	DGCR6L	Distal
chr22	20948419	20948919	156877	LINC01637	Intronic
chr22	20952697	20953197	156879	LINC01637	Exonic
chr22	20953815	20954315	156880	LINC01637	Distal
chr22	21579709	21580209	156902	RIMBP3B	Intronic
chr22	21943700	21944200	156947	PPM1F	Intronic
chr22	23204568	23205068	157029	BCR	Intronic
chr22	23216675	23217175	157032	BCR	Intronic
chr22	24510675	24511175	157194	ADORA2A-AS1	Intronic
chr22	25169545	25170045	157288	CRYBB3	Intronic
chr22	25390359	25390859	157298	LRP5L	Intronic
chr22	25391269	25391769	157299	LRP5L	Intronic
chr22	25396522	25397022	157301	LRP5L	Intronic
chr22	26550334	26550834	157357	MIR548J	Intronic
chr22	26558483	26558983	157363	MIR548J	Intronic
chr22	27849872	27850372	157436	MN1	Distal
chr22	28911959	28912459	157517	ZNRF3	Intronic
chr22	28923786	28924286	157519	ZNRF3	Intronic
chr22	30317688	30318188	157704	TBC1D10A	Intronic
chr22	30392908	30393408	157716	SEC14L2	Intronic
chr22	32618390	32618890	157932	FBXO7	Intronic
chr22	32807852	32808352	157957	TIMP3	Intronic
chr22	33275031	33275531	157982	MIR4764	Intronic
chr22	34001076	34001576	158024	LARGE1	Distal
chr22	35328497	35328997	158051	MIR3909	Intronic
chr22	35642298	35642798	158120	MB	Distal
chr22	36143370	36143870	158153	APOL3	Intronic
chr22	36165761	36166261	158165	APOL3	Exonic
chr22	36285367	36285867	158192	MIR6819	Intronic
chr22	37012164	37012664	158316	TEX33	Intronic
chr22	37178198	37178698	158352	IL2RB	Distal
chr22	37758671	37759171	158508	H1F0	Intronic
chr22	37816546	37817046	158521	GALR3	Exonic
chr22	37980829	37981329	158551	SOX10	Exonic
chr22	37982375	37982875	158553	SOX10	Exonic
chr22	38732341	38732841	158672	GTPBP1	Exonic
chr22	39304294	39304794	158769	SNORD83B	Distal
chr22	39992691	39993191	158832	FAM83F	Distal
chr22	41344110	41344610	158960	TEF	Intronic
chr22	41347397	41347897	158961	TEF	Intronic
chr22	41393408	41393908	158971	TEF	Intronic
chr22	41396483	41396983	158972	TEF	Exonic
chr22	41410393	41410893	158978	TOB2	Distal
chr22	43233496	43233996	159251	LOC105373051	Intronic
chr22	43235792	43236292	159252	LOC105373051	Intronic
chr22	43237135	43237635	159254	LOC105373051	Intronic
chr22	44383616	44384116	159356	LINC01656	Distal
chr22	46085043	46085543	159521	MIR3619	Intronic
chr22	46105392	46105892	159530	MIRLET7A3	Exonic
chr22	46126333	46126833	159542	MIRLET7B	Distal
chr22	46362287	46362787	159590	TRMU	Exonic
chr22	46580327	46580827	159625	GRAMD4	Intronic
chr22	46676856	46677356	159657	CERK	Intronic
chr22	46726330	46726830	159663	CERK	Intronic
chr22	46727772	46728272	159664	CERK	Intronic
chr22	46752672	46753172	159677	TBC1D22A	Distal
chr22	47201563	47202063	159731	LINC01644	Distal
chr22	49954310	49954810	159819	PIM3	Distal
chr22	49955627	49956127	159820	PIM3	Distal
chr22	50401893	50402393	159917	PPP6R2	Intronic
chr22	50641884	50642384	159972	ARSA	Distal
chrX	7090538	7091038	160143	MIR4767	Intronic
chrX	15300091	15300591	160375	ASB11	Intronic
chrX	20221776	20222276	160526	RPS6KA3	Intronic
chrX	39830320	39830820	160884	MIR1587	Distal
chrX	110449334	110449834	162196	AMMECR1	Intronic
chrX	117628313	117628813	162270	KLHL13	Distal
