# Supplementary material for: Single-cell multi-omics data reveal heterogeneity in liver tissue microenvironment induced by hypertension
Source: Mol Ther Nucleic Acids. 2025 Aug 23;36(4):102696. doi: 10.1016/j.omtn.2025.102696 (PMC12450633; doi:10.1016/j.omtn.2025.102696)
Supplement: Table S11. Predicted promoters of Hepatocytes_1 in the normal state [file mmc8.xlsx]

## Sheet: Supplementary Table 11
Chromosome	Start	End	Peak ID	Gene	ArchR-annotated peak types
chr1	960317	960817	22	KLHL17	Promoter
chr1	1001758	1002258	28	ISG15	Promoter
chr1	1435418	1435918	136	VWA1	Promoter
chr1	3611286	3611786	457	MEGF6	Promoter
chr1	6554325	6554825	622	NOL9	Promoter
chr1	6784856	6785356	649	CAMTA1	Promoter
chr1	18956629	18957129	1990	IFFO2	Promoter
chr1	19882031	19882531	2114	OTUD3	Promoter
chr1	21669148	21669648	2319	RAP1GAP	Promoter
chr1	23424590	23425090	2512	TCEA3	Promoter
chr1	23868080	23868580	2595	FUCA1	Promoter
chr1	36397643	36398143	3930	LSM10	Promoter
chr1	37859540	37860040	4011	MTF1	Promoter
chr1	43367836	43368336	4566	ELOVL1	Promoter
chr1	45010386	45010886	4722	HECTD3	Promoter
chr1	47333546	47334046	4941	CMPK1	Promoter
chr1	48222434	48222934	5005	SLC5A9	Promoter
chr1	52141800	52142300	5164	ZFYVE9	Promoter
chr1	54199852	54200352	5303	CYB5RL	Promoter
chr1	63592943	63593443	5956	PGM1	Promoter
chr1	63773729	63774229	5977	ROR1	Promoter
chr1	70354549	70355049	6348	HHLA3	Promoter
chr1	83860808	83861308	6688	LOC101927560	Promoter
chr1	100037813	100038313	7592	MFSD14A	Promoter
chr1	112716200	112716700	8223	PPM1J	Promoter
chr1	113811004	113811504	8281	AP4B1-AS1	Promoter
chr1	150629378	150629878	9316	ENSA	Promoter
chr1	151831563	151832063	9456	RORC	Promoter
chr1	154956519	154957019	9746	PBXIP1	Promoter
chr1	155173240	155173740	9835	TRIM46	Promoter
chr1	156054697	156055197	9939	LAMTOR2	Promoter
chr1	156193727	156194227	9989	SLC25A44	Promoter
chr1	156572323	156572823	10058	IQGAP3	Promoter
chr1	156728180	156728680	10085	RRNAD1	Promoter
chr1	165827806	165828306	10764	TMCO1	Promoter
chr1	169794767	169795267	11017	METTL18	Promoter
chr1	193121690	193122190	12086	CDC73	Promoter
chr1	198156113	198156613	12228	NEK7	Promoter
chr1	198156697	198157197	12229	NEK7	Promoter
chr1	211326319	211326819	13396	TRAF5	Promoter
chr1	222711204	222711704	14025	BROX	Promoter
chr1	223142996	223143496	14060	TLR5	Promoter
chr1	236142236	236142736	15251	GPR137B	Promoter
chr2	17538796	17539296	16808	VSNL1	Promoter
chr2	24123483	24123983	17223	PFN4	Promoter
chr2	27071544	27072044	17486	OST4	Promoter
chr2	27072204	27072704	17487	OST4	Promoter
chr2	37324533	37325033	18083	PRKD3	Promoter
chr2	43837642	43838142	18605	ABCG5	Promoter
chr2	46942083	46942583	18892	MCFD2	Promoter
chr2	67397034	67397534	19933	ETAA1	Promoter
chr2	70900307	70900807	20233	VAX2	Promoter
chr2	72825806	72826306	20354	EXOC6B	Promoter
chr2	72886467	72886967	20357	SPR	Promoter
chr2	74465239	74465739	20505	MOGS	Promoter
chr2	85537441	85537941	20897	MAT2A	Promoter
chr2	98086785	98087285	21423	VWA3B	Promoter
chr2	196799498	196799998	25927	GTF3C3	Promoter
chr2	197804284	197804784	25997	PLCL1	Promoter
chr2	200888824	200889324	26156	PPIL3	Promoter
chr2	202034329	202034829	26247	FZD7	Promoter
chr2	207769252	207769752	26588	FZD5	Promoter
chr2	213284585	213285085	26801	SPAG16	Promoter
chr2	227471843	227472343	27655	MIR5703	Promoter
chr3	5121999	5122499	29142	ARL8B	Promoter
chr3	10010991	10011491	29367	NA	Promoter
chr3	45796423	45796923	31498	SLC6A20	Promoter
chr3	47380686	47381186	31702	PTPN23	Promoter
chr3	48240843	48241343	31777	ZNF589	Promoter
chr3	48663431	48663931	31836	LINC02585	Promoter
chr3	48898781	48899281	31861	SLC25A20	Promoter
chr3	50336691	50337191	32112	RASSF1-AS1	Promoter
chr3	52410170	52410670	32340	BAP1	Promoter
chr3	59049879	59050379	32876	C3orf67	Promoter
chr3	99817597	99818097	34083	CMSS1	Promoter
chr3	111732218	111732718	34527	PHLDB2	Promoter
chr3	113697498	113697998	34643	USF3	Promoter
chr3	119677142	119677642	34869	COX17	Promoter
chr3	126523342	126523842	35416	CHST13	Promoter
chr3	126654907	126655407	35424	TXNRD3	Promoter
chr3	127672101	127672601	35487	ABTB1	Promoter
chr3	136818662	136819162	36113	SLC35G2	Promoter
chr3	167735417	167735917	37496	SERPINI1	Promoter
chr3	187292175	187292675	38685	MASP1	Promoter
chr3	188947350	188947850	38852	TPRG1-AS1	Promoter
chr4	7044440	7044940	40230	LOC100129931	Promoter
chr4	13654011	13654511	40578	LINC01182	Promoter
chr4	53365912	53366412	42072	SCFD2	Promoter
chr4	54064442	54064942	42113	CHIC2	Promoter
chr4	56978623	56979123	42253	NOA1	Promoter
chr4	73069521	73070021	42634	COX18	Promoter
chr4	75940809	75941309	42827	NAAA	Promoter
chr4	82430012	82430512	43168	HNRNPDL	Promoter
chr4	83013371	83013871	43202	LIN54	Promoter
chr4	99946482	99946982	43862	DNAJB14	Promoter
chr4	108650347	108650847	44171	OSTC	Promoter
chr4	124713295	124713795	44720	ANKRD50	Promoter
chr4	138242141	138242641	44994	SLC7A11	Promoter
chr4	184649213	184649713	46809	CASP3	Promoter
chr5	472919	473419	47131	SLC9A3-AS1	Promoter
chr5	36242843	36243343	48444	NADK2	Promoter
chr5	37840444	37840944	48532	GDNF-AS1	Promoter
chr5	39074854	39075354	48600	RICTOR	Promoter
chr5	54310327	54310827	49066	ARL15	Promoter
chr5	64768189	64768689	49626	SREK1IP1	Promoter
chr5	75236743	75237243	50144	ANKRD31	Promoter
chr5	76714723	76715223	50245	F2R	Promoter
chr5	79237161	79237661	50431	JMY	Promoter
chr5	112420186	112420686	51591	EPB41L4A-DT	Promoter
chr5	120463983	120464483	51956	PRR16	Promoter
chr5	131796904	131797404	52349	FNIP1	Promoter
chr5	132557370	132557870	52434	IL5	Promoter
chr5	138753235	138753735	52895	LOC105379194	Promoter
chr5	141387476	141387976	53205	PCDHGB4	Promoter
chr5	146183253	146183753	53603	LARS	Promoter
chr5	149960451	149960951	53891	SLC26A2	Promoter
chr5	168486223	168486723	54773	RARS	Promoter
chr5	176647039	176647539	55406	TSPAN17	Promoter
chr5	177303513	177304013	55469	PRELID1	Promoter
chr5	177311582	177312082	55474	RAB24	Promoter
chr5	178130692	178131192	55590	RMND5B	Promoter
chr6	8102414	8102914	56635	EEF1E1	Promoter
chr6	12290142	12290642	56862	EDN1	Promoter
chr6	18153765	18154265	57309	TPMT	Promoter
chr6	24359416	24359916	57524	DCDC2	Promoter
chr6	30326397	30326897	58019	TRIM39	Promoter
chr6	31399456	31399956	58182	MICA	Promoter
chr6	31902093	31902593	58300	ZBTB12	Promoter
chr6	31927135	31927635	58302	CFB	Promoter
chr6	33204377	33204877	58490	HSD17B8	Promoter
chr6	37258867	37259367	59022	TMEM217	Promoter
chr6	42890606	42891106	59404	C6orf226	Promoter
chr6	46491908	46492408	59757	LOC101926898	Promoter
chr6	73653857	73654357	60580	SLC17A5	Promoter
chr6	84033433	84033933	60883	MRAP2	Promoter
chr6	98947889	98948389	61331	FBXL4	Promoter
chr6	116253874	116254374	62142	TSPYL4	Promoter
chr6	116680790	116681290	62186	KPNA5	Promoter
chr6	125986241	125986741	62519	TRMT11	Promoter
chr6	145815451	145815951	63696	FBXO30	Promoter
chr6	145964172	145964672	63701	SHPRH	Promoter
chr6	147507415	147507915	63762	SAMD5	Promoter
chr6	149749407	149749907	63943	NUP43	Promoter
chr6	149941638	149942138	63962	ULBP2	Promoter
chr6	169701341	169701841	65219	WDR27	Promoter
chr7	1569767	1570267	65596	PSMG3-AS1	Promoter
chr7	17940324	17940824	66507	SNX13	Promoter
chr7	21426921	21427421	66605	SP4	Promoter
chr7	33128282	33128782	67400	BBS9	Promoter
chr7	44200745	44201245	67981	YKT6	Promoter
chr7	66654265	66654765	68937	LOC100996437	Promoter
chr7	76047813	76048313	69560	MDH2	Promoter
chr7	76397248	76397748	69615	ZP3	Promoter
chr7	79451926	79452426	69788	MAGI2-AS3	Promoter
chr7	90154171	90154671	70062	STEAP1	Promoter
chr7	93148143	93148643	70224	SAMD9L	Promoter
chr7	99407809	99408309	70554	BUD31	Promoter
chr7	100428527	100429027	70694	MEPCE	Promoter
chr7	101085237	101085737	70844	TRIM56	Promoter
chr7	101200936	101201436	70873	MOGAT3	Promoter
chr7	133081882	133082382	72442	CHCHD3	Promoter
chr7	142854073	142854573	73037	EPHB6	Promoter
chr7	143408673	143409173	73104	EPHA1	Promoter
chr7	150801496	150801996	73419	TMEM176B	Promoter
chr7	151875844	151876344	73587	PRKAG2-AS1	Promoter
chr8	22088929	22089429	75132	FAM160B2	Promoter
chr8	26382507	26383007	75501	BNIP3L	Promoter
chr8	47738790	47739290	76631	CEBPD	Promoter
chr8	55773183	55773683	76929	TMEM68	Promoter
chr8	55773746	55774246	76930	TMEM68	Promoter
chr8	61714409	61714909	77236	ASPH	Promoter
chr8	67343583	67344083	77469	ARFGEF1	Promoter
chr8	85106924	85107424	78046	LRRCC1	Promoter
chr8	89758079	89758579	78186	RIPK2	Promoter
chr8	100145679	100146179	78687	FBXO43	Promoter
chr8	100150351	100150851	78688	POLR2K	Promoter
chr8	116874710	116875210	79270	RAD21	Promoter
chr8	119855682	119856182	79455	DSCC1	Promoter
chr8	124476099	124476599	79737	RNF139	Promoter
chr8	142402981	142403481	80952	TSNARE1	Promoter
chr8	144429260	144429760	81300	VPS28	Promoter
chr8	144502586	144503086	81319	GPT	Promoter
chr8	144826558	144827058	81356	ZNF7	Promoter
chr9	3526224	3526724	81531	RFX3	Promoter
chr9	8857753	8858253	81837	PTPRD-AS1	Promoter
chr9	15422408	15422908	82014	SNAPC3	Promoter
chr9	20684560	20685060	82231	FOCAD-AS1	Promoter
chr9	21965470	21965970	82287	CDKN2A-DT	Promoter
chr9	33025421	33025921	82546	DNAJA1	Promoter
chr9	34329096	34329596	82690	KIF24	Promoter
chr9	34637595	34638095	82736	SIGMAR1	Promoter
chr9	35733034	35733534	82870	MIR6853	Promoter
chr9	112377972	112378472	85893	HSDL2	Promoter
chr9	112378502	112379002	85894	HSDL2	Promoter
chr9	125190364	125190864	86840	PPP6C	Promoter
chr9	127579466	127579966	87053	FAM129B	Promoter
chr9	127980320	127980820	87189	FAM102A	Promoter
chr9	128275884	128276384	87270	GOLGA2	Promoter
chr9	130265585	130266085	87624	HMCN2	Promoter
chr9	130713581	130714081	87680	ABL1	Promoter
chr9	133346618	133347118	87968	MED22	Promoter
chr9	136847440	136847940	88612	PHPT1	Promoter
chr10	649659	650159	88884	PRR26	Promoter
chr10	689726	690226	88897	DIP2C	Promoter
chr10	22714278	22714778	90333	PIP4K2A	Promoter
chr10	43648688	43649188	91352	ZNF32	Promoter
chr10	46284470	46284970	91544	ANTXRL	Promoter
chr10	62804480	62804980	92356	ADO	Promoter
chr10	72691870	72692370	93096	MCU	Promoter
chr10	86971018	86971518	94111	AGAP11	Promoter
chr10	91798118	91798618	94460	TNKS2	Promoter
chr10	94362807	94363307	94667	NOC3L	Promoter
chr10	97445835	97446335	94989	ZDHHC16	Promoter
chr10	101818777	101819277	95363	KCNIP2-AS1	Promoter
chr10	102421914	102422414	95440	PSD	Promoter
chr10	110920492	110920992	95967	SHOC2	Promoter
chr10	119103770	119104270	96487	FAM45A	Promoter
chr11	3379054	3379554	98032	ZNF195	Promoter
chr11	6603533	6604033	98187	ILK	Promoter
chr11	9663484	9663984	98384	SWAP70	Promoter
chr11	13463018	13463518	98681	BTBD10	Promoter
chr11	14904766	14905266	98760	CALCB	Promoter
chr11	45665429	45665929	99978	CHST1	Promoter
chr11	47214098	47214598	100152	DDB2	Promoter
chr11	57335645	57336145	100382	SSRP1	Promoter
chr11	57530673	57531173	100428	TIMM10	Promoter
chr11	57639443	57639943	100446	MIR130A	Promoter
chr11	65575684	65576184	101505	EHBP1L1	Promoter
chr11	67302365	67302865	101776	SSH3	Promoter
chr11	67401749	67402249	101801	TBC1D10C	Promoter
chr11	69013174	69013674	102018	MRGPRF	Promoter
chr11	69640175	69640675	102098	CCND1	Promoter
chr11	72224483	72224983	102291	INPPL1	Promoter
chr11	76381916	76382416	102805	GVQW3	Promoter
chr11	78575597	78576097	103016	NARS2	Promoter
chr11	83193411	83193911	103154	ANKRD42	Promoter
chr11	88174518	88175018	103343	RAB38	Promoter
chr11	88175226	88175726	103344	RAB38	Promoter
chr11	118435509	118436009	104659	KMT2A	Promoter
chr11	128890955	128891455	105449	KCNJ5	Promoter
chr12	6944394	6944894	106385	RNU7-1	Promoter
chr12	27022201	27022701	107424	MED21	Promoter
chr12	54188851	54189351	108798	SMUG1	Promoter
chr12	56151646	56152146	108994	MYL6B	Promoter
chr12	57754278	57754778	109234	2025-03-09	Promoter
chr12	64222072	64222572	109466	C12orf66	Promoter
chr12	68332202	68332702	109647	MDM1	Promoter
chr12	95942704	95943204	110647	CCDC38	Promoter
chr12	102061845	102062345	110918	WASHC3	Promoter
chr12	110450112	110450612	111580	ARPC3	Promoter
chr12	116277472	116277972	111957	MED13L	Promoter
chr12	123150876	123151376	112604	PITPNM2	Promoter
chr12	123601859	123602359	112651	DDX55	Promoter
chr13	19863428	19863928	113245	ZMYM5	Promoter
chr13	21061413	21061913	113323	LATS2	Promoter
chr13	30802831	30803331	113856	LINC00398	Promoter
chr13	49219557	49220057	114794	MLNR	Promoter
chr13	95675703	95676203	115877	DNAJC3-DT	Promoter
chr13	96053279	96053779	115892	UGGT2	Promoter
chr13	99087444	99087944	116073	DOCK9-DT	Promoter
chr13	102773602	102774102	116285	TEX30	Promoter
chr13	108218271	108218771	116412	ABHD13	Promoter
chr14	22983240	22983740	117182	AJUBA	Promoter
chr14	39266876	39267376	117884	LOC100288846	Promoter
chr14	58395732	58396232	118492	TOMM20L	Promoter
chr14	67600013	67600513	119004	PIGH	Promoter
chr14	75277445	75277945	119687	FOS	Promoter
chr14	76151610	76152110	119793	GPATCH2L	Promoter
chr14	92513058	92513558	120537	RIN3	Promoter
chr14	103716051	103716551	121567	ZFYVE21	Promoter
chr14	105526332	105526832	121858	TMEM121	Promoter
chr15	34209835	34210335	122250	KATNBL1	Promoter
chr15	40807279	40807779	122635	DNAJC17	Promoter
chr15	43775821	43776321	122909	SERF2	Promoter
chr15	56243656	56244156	123519	TEX9	Promoter
chr15	60477939	60478439	123842	ICE2	Promoter
chr15	64381281	64381781	124173	CSNK1G1	Promoter
chr15	75335737	75336237	125113	COMMD4	Promoter
chr15	101724302	101724802	126846	TARSL2	Promoter
chr16	370428	370928	126899	MRPL28	Promoter
chr16	1493062	1493562	127088	TELO2	Promoter
chr16	1677967	1678467	127117	JPT2	Promoter
chr16	2682215	2682715	127333	KCTD5	Promoter
chr16	3129508	3130008	127436	ZNF213	Promoter
chr16	4371269	4371769	127585	VASN	Promoter
chr16	11668085	11668585	128058	SNN	Promoter
chr16	11976447	11976947	128103	SNX29	Promoter
chr16	19886142	19886642	128588	GPRC5B	Promoter
chr16	50245852	50246352	129822	ADCY7	Promoter
chr16	56451190	56451690	130173	OGFOD1	Promoter
chr16	89721171	89721671	132775	VPS9D1	Promoter
chr17	1684753	1685253	133071	PRPF8	Promoter
chr17	2050422	2050922	133145	MIR212	Promoter
chr17	2336261	2336761	133196	SGSM2	Promoter
chr17	4999017	4999517	133539	KIF1C	Promoter
chr17	12020531	12021031	134176	MAP2K4	Promoter
chr17	14299062	14299562	134244	HS3ST3B1	Promoter
chr17	17303083	17303583	134457	NT5M	Promoter
chr17	18314747	18315247	134642	TOP3A	Promoter
chr17	28552438	28552938	135083	UNC119	Promoter
chr17	31559527	31560027	135410	MIR193A	Promoter
chr17	31859012	31859512	135441	COPRS	Promoter
chr17	35119610	35120110	135593	RAD51L3-RFFL	Promoter
chr17	36534181	36534681	135710	PIGW	Promoter
chr17	37489600	37490100	135754	DUSP14	Promoter
chr17	40062602	40063102	136040	MED24	Promoter
chr17	42120259	42120759	136306	HSPB9	Promoter
chr17	42979638	42980138	136484	PTGES3L	Promoter
chr17	44187098	44187598	136626	TMUB2	Promoter
chr17	44363623	44364123	136669	FAM171A2	Promoter
chr17	44968161	44968661	136704	C1QL1	Promoter
chr17	45131718	45132218	136724	ACBD4	Promoter
chr17	47831398	47831898	136973	LRRC46	Promoter
chr17	57849825	57850325	137612	MRPS23	Promoter
chr17	58083781	58084281	137649	DYNLL2	Promoter
chr17	58519206	58519706	137692	SEPT4-AS1	Promoter
chr17	61410793	61411293	137921	TBX2-AS1	Promoter
chr17	61412316	61412816	137923	C17orf82	Promoter
chr17	61863362	61863862	137935	BRIP1	Promoter
chr17	64496814	64497314	138179	POLG2	Promoter
chr17	75109660	75110160	138998	ARMC7	Promoter
chr17	75182741	75183241	139008	SUMO2	Promoter
chr17	81685117	81685617	140160	ARL16	Promoter
chr17	82716414	82716914	140396	FN3KRP	Promoter
chr17	82735176	82735676	140397	FN3K	Promoter
chr18	57586472	57586972	142872	FECH	Promoter
chr18	70205798	70206298	143404	RTTN	Promoter
chr19	1885356	1885856	144257	ABHD17A	Promoter
chr19	2456780	2457280	144385	LMNB2	Promoter
chr19	2819517	2820017	144459	ZNF554	Promoter
chr19	5624318	5624818	144953	SAFB2	Promoter
chr19	5978639	5979139	145023	LOC100128568	Promoter
chr19	7902598	7903098	145359	MAP2K7	Promoter
chr19	10010309	10010809	145542	COL5A3	Promoter
chr19	10380434	10380934	145600	TYK2	Promoter
chr19	11089118	11089618	145739	LDLR	Promoter
chr19	12666518	12667018	145948	WDR83	Promoter
chr19	13731443	13731943	146087	CCDC130	Promoter
chr19	14071169	14071669	146152	MISP3	Promoter
chr19	14571883	14572383	146236	NDUFB7	Promoter
chr19	17282588	17283088	146565	USHBP1	Promoter
chr19	18097483	18097983	146713	MAST3	Promoter
chr19	19033716	19034216	146939	ARMC6	Promoter
chr19	38647245	38647745	147853	ACTN4	Promoter
chr19	38898865	38899365	147935	NFKBIB	Promoter
chr19	39540032	39540532	148024	EID2	Promoter
chr19	39970776	39971276	148045	PSMC4	Promoter
chr19	40800561	40801061	148171	CYP2G1P	Promoter
chr19	42268169	42268669	148368	CIC	Promoter
chr19	47348921	47349421	149039	DHX34	Promoter
chr19	48619704	48620204	149198	RPL18	Promoter
chr19	48992501	48993001	149326	GYS1	Promoter
chr19	49589966	49590466	149435	NOSIP	Promoter
chr19	49876546	49877046	149515	TBC1D17	Promoter
chr19	53365444	53365944	149822	ZNF525	Promoter
chr19	55598940	55599440	150094	ZNF524	Promoter
chr19	56403731	56404231	150168	ZNF583	Promoter
chr19	56839663	56840163	150187	PEG3	Promoter
chr19	57527087	57527587	150211	ZNF549	Promoter
chr19	57599617	57600117	150215	ZNF530	Promoter
chr19	57814718	57815218	150234	ZNF552	Promoter
chr19	57819462	57819962	150236	ZNF587	Promoter
chr20	2470674	2471174	150562	SNRPB	Promoter
chr20	5127058	5127558	150820	CDS2	Promoter
chr20	18793808	18794308	151442	LINC00652	Promoter
chr20	25622964	25623464	151824	ZNF337-AS1	Promoter
chr20	32743771	32744271	152041	COMMD7	Promoter
chr20	35541794	35542294	152265	ERGIC3	Promoter
chr20	38925959	38926459	152616	FAM83D	Promoter
chr20	45348191	45348691	152987	SDC4	Promoter
chr20	45891546	45892046	153025	NEURL2	Promoter
chr20	46364244	46364744	153077	SLC35C2	Promoter
chr20	63574001	63574501	154379	HELZ2	Promoter
chr20	63738271	63738771	154416	SLC2A4RG	Promoter
chr20	63739384	63739884	154417	SLC2A4RG	Promoter
chr21	33642149	33642649	155173	ITSN1	Promoter
chr21	34745429	34745929	155259	LINC01426	Promoter
chr21	36069564	36070064	155346	CBR1	Promoter
chr21	36385142	36385642	155388	CHAF1B	Promoter
chr21	44932166	44932666	156243	ITGB2	Promoter
chr22	20016670	20017170	156736	TANGO2	Promoter
chr22	24011034	24011534	157128	CABIN1	Promoter
chr22	24805971	24806471	157234	SGSM1	Promoter
chr22	30635483	30635983	157756	SLC35E4	Promoter
chr22	37109351	37109851	158340	TMPRSS6	Promoter
chr22	37560188	37560688	158446	CDC42EP1	Promoter
chr22	41998382	41998882	159051	WBP2NL	Promoter
chr22	42369150	42369650	159089	LINC01315	Promoter
chr22	45240655	45241155	159414	KIAA0930	Promoter
chr22	49961776	49962276	159825	MIR6821	Promoter
chrX	7927697	7928197	160158	PNPLA4	Promoter
chrX	16870260	16870760	160436	RBBP7	Promoter
chrX	24693483	24693983	160645	POLA1	Promoter
chrX	78139390	78139890	161803	TAF9B	Promoter
chrX	101617700	101618200	161981	ARMCX6	Promoter
chrX	153934821	153935321	162993	ARHGAP4	Promoter
